# Supplementary material for: The transcriptomic signature of DEPDC5 KO induced mTOR hyperactivation in human neurons and its response to rapamycin treatment
Source: Epilepsia. 2025 Jul 24;66(11):4538–53. doi: 10.1111/epi.18549 (PMC12661282; doi:10.1111/epi.18549)
Supplement: Supplementary file 3 — Table S2. [file EPI-66-4538-s003.xlsx]

## Sheet: Tabelle1
	Prolif no Rapa				Diff no Rapa
	D62Dep2.1		D62Dep2.2		D62Dep2.1		D62Dep2.2
	beta	cor. P	beta	cor. P	beta	cor. P	beta	cor. P
Meblack*	-0.110398	0.00799976	-0.0695185	7.68264e-05	0.245884	0.00186296	0.512516	5.18738e-05
MEblue	-0.335238	0.00226063	0.0023758	1	0.351313	0.000408075	0.0534578	0.945724
Mebrown*	-0.28206	0.000373511	-0.058385	0.025187	0.28495	0.000953197	0.267519	0.00118685
MEgreen	-0.324108	0.00223968	-0.00836778	1	0.33612	0.00160212	0.069796	0.949298
MEgrey	-0.187045	1	-0.0406495	1	-0.146013	1	-0.11813	1
MEred	0.340498	0.000994757	-0.00984721	1	-0.310005	0.000578598	-0.0173895	1
MEturquoise	0.0169626	0.386142	0.00410988	0.110136	-0.0337792	0.189547	-0.0477383	0.0372321
MEyellow	-0.296177	0.00848667	-0.00579251	1	0.245135	0.0018442	0.0352741	0.551958
	Prolif NTC no Rapa vs KO + Rapa				Diff NTC no Rapa vs KO + Rapa
	D62Dep2.1		D62Dep2.2		D62Dep2.1		D62Dep2.2
	beta	cor. P	beta	cor. P	beta	cor. P	beta	cor. P
Meblack*	-0.0585272	0.0302293	-0.0253928	0.288828	0.0471293	0.617602	0.125131	0.214878
MEblue	-0.145986	1	-0.0338345	1	0.291478	0.363764	0.331131	0.609305
Mebrown*	0.0625888	1	0.117339	0.397373	0.100194	1	0.172109	0.5446
MEgreen	-0.108069	1	-0.00700795	1	0.20246	0.740268	0.18188	1
MEgrey	-0.137742	0.847852	-0.124335	1	-0.240547	1	-0.296329	0.902175
MEred	0.172551	0.914858	0.101095	1	-0.294763	0.254285	-0.315603	0.447201
MEturquoise	-0.00359369	1	-0.0163145	0.0491267	0.00306209	1	-0.00547704	1
MEyellow	-0.161669	0.38875	-0.124168	1	0.277153	0.163028	0.318492	0.18663
	Prolif + Rapa				Diff + Rapa
	D62Dep2.1		D62Dep2.2		D62Dep2.1		D62Dep2.2
	beta	cor. P	beta	cor. P	beta	cor. P	beta	cor. P
Meblack*	-0.0940696	0.0069168	-0.0609352	0.0211805	0.200847	0.00355725	0.278849	0.0120739
MEblue	-0.0735316	1	0.0386197	1	0.0490631	1	0.0887159	1
Mebrown*	-0.0828736	1	-0.0281239	1	0.0684612	1	0.140376	1
MEgreen	-0.0712921	1	0.0297692	1	0.0384581	1	0.0178781	1
MEgrey	-0.120824	0.609904	-0.107417	1	-0.133409	0.743596	-0.189191	0.58801
MEred	0.0637014	1	-0.00775468	1	-0.0219617	1	-0.042801	1
MEturquoise	0.00579148	1	-0.00692933	1	0.0234029	0.799383	0.0148638	1
MEyellow	-0.0509551	1	-0.0134543	1	0.00412049	1	0.0454593	1
