# Supplementary material for: The transcriptomic signature of DEPDC5 KO induced mTOR hyperactivation in human neurons and its response to rapamycin treatment
Source: Epilepsia. 2025 Jul 24;66(11):4538–53. doi: 10.1111/epi.18549 (PMC12661282; doi:10.1111/epi.18549)
Supplement: Supplementary file 4 — Table S3. [file EPI-66-4538-s001.xlsx]

## Sheet: Readme
GO-term enrichment for differentially expressed (DEX) genes
Sheet	Analysis
WGCNA	enrichment within genelists of identified co-regulated modules
PROLIFnoRAPA	enrichment within DEX upon KO
PROLIFRAPA	enrichment within Genelists DEX in NTC vs KO+RAPA
rescuePROLIF	enrichment of rescued Genes (DEX upon KO but not in DEX KO+RAPA) and not rescued Genes (DEX upon KO and still in DEX KO+RAPA, in same direction)
DIFFnoRAPA	enrichment within DEX upon KO
DIFFRAPA	enrichment within Genelists DEX in NTC vs KO+RAPA
rescueDIFF	enrichment of rescued Genes (DEX upon KO but not in DEX KO+RAPA) and not rescued Genes (DEX upon KO and still in DEX KO+RAPA, in same direction)
GO:MF	GO terms Molecular Function
GO:BP	GO terms Biological Processes
GO:CC	GO terms Cellular Compartment
HPA	Human Protein Atlas
KEGG	KEGG Pathways
TF	Transcriptino factor Motifs
HP	Human Phenotype
for further details on the outputs see
https://biit.cs.ut.ee/gprofiler/gost

## Sheet: WGCNA
query	significant	p_value	term_size	query_size	intersection_size	precision	recall	term_id	source	term_name	effective_domain_size	source_order	parents	evidence_codes	intersection
black	TRUE	0.042133	1065	268	46	0.171642	0.0431925	GO:0007267	GO:BP	cell-cell signaling	13136	2864	GO:0007154, GO:0023052	IDA IBA IEA,IEA,TAS,IEA,IDA IMP IBA IEA,ISS IEA,IEA,IBA,IDA IMP IBA NAS IEA,IMP IBA,ISS IBA TAS IEA,ISS ISO IBA TAS NAS IEA,IBA,IBA IEA,TAS IEA,IEA,IEA,TAS,ISS,ISS NAS IEA,IDA,IGI ISS IBA,IEA,ISS IEA,IBA,TAS,IEA,ISS NAS IEA,TAS IEA,IEA,IMP,IEA,IEA,IDA,ISS IEA,IEA,ISS IBA IEA,IBA,TAS,IMP,TAS IEA,IEA,IBA IEA,IBA,IBA IEA,IBA IEA	261734,387597,2572,9118,4038,9379,3164,1113,2562,8773,4828,2903,794,57338,1949,4804,56853,268,57616,9378,3685,5798,5270,23178,4826,140679,2781,83999,6529,23228,27303,668,5217,6657,27065,1958,10814,10590,4301,10457,4852,1749,64101,4062,7091,4915
black	TRUE	0.00719395	968	268	45	0.16791	0.0464876	GO:0043005	GO:CC	neuron projection	13136	1851	GO:0120025	IEA,ISS IEA,IEA,IEA,IEA,ISS IEA,IBA IEA,IBA,IEA,IEA,IBA,IEA,ISS IBA IEA,IEA,IBA,IEA,IEA,ISS IEA,IDA ISS IEA,IEA,IEA,ISS,IBA IEA,ISS IEA,IDA IEA,IDA IBA IEA,IEA,IEA,ISS IBA IEA,IEA,ISS IEA,IEA,ISS IEA,IBA IEA,IBA,IEA,IEA,IEA,ISS IEA,IBA IEA,IDA IBA IEA,IEA,ISS IBA IEA,IBA,IDA IEA	261734,1996,23057,23046,2572,4038,4135,60485,6252,64919,2562,8773,4828,2903,794,10882,4804,23136,85300,57616,56896,9378,8828,5798,92737,140679,2781,375323,6529,132204,27065,1070,51617,10814,10590,4852,64101,26958,57670,81551,11075,55638,4915,1620,1641
black	TRUE	0.00246916	374	268	22	0.0820896	0.0588235	HPA:0090941	HPA	cerebellum; Purkinje cells - cytoplasm/membrane[≥Low]	13136	119	HPA:0090000	Enhanced,Enhanced,Enhanced,Approved,Enhanced,Enhanced,Enhanced,Enhanced,Enhanced,Enhanced,Enhanced,Enhanced,Enhanced,Enhanced,Enhanced,Approved,Approved,Enhanced,Enhanced,Enhanced,Enhanced,Enhanced	1996,2572,9118,23378,4135,2583,79720,6252,2628,794,5578,23136,60680,85300,1995,148014,57144,6529,2272,51617,3268,4915
black	TRUE	0.00290555	170	268	14	0.0522388	0.0823529	HPA:0090921	HPA	cerebellum; GLUC cells - cytoplasm/membrane[≥Low]	13136	110	HPA:0090000	Enhanced,Enhanced,Enhanced,Enhanced,Enhanced,Enhanced,Enhanced,Enhanced,Enhanced,Approved,Enhanced,Enhanced,Enhanced,Enhanced	1996,2572,2583,1113,3418,794,56853,60680,1995,57144,6529,2272,10590,4915
black	TRUE	0.0215436	154	268	12	0.0447761	0.0779221	HPA:0090922	HPA	cerebellum; GLUC cells - cytoplasm/membrane[≥Medium]	13136	111	HPA:0090921	Enhanced,Enhanced,Enhanced,Enhanced,Enhanced,Enhanced,Enhanced,Enhanced,Approved,Enhanced,Enhanced,Enhanced	1996,2572,2583,1113,3418,794,60680,1995,57144,6529,2272,10590
black	TRUE	0.0244778	287	268	17	0.0634328	0.0592334	HPA:0091001	HPA	cerebellum; molecular layer cells - cytoplasm/membrane[≥Low]	13136	149	HPA:0090000	Enhanced,Enhanced,Enhanced,Enhanced,Enhanced,Enhanced,Enhanced,Enhanced,Enhanced,Enhanced,Enhanced,Approved,Enhanced,Enhanced,Enhanced,Enhanced,Enhanced	1996,2572,4135,2583,3418,794,5578,23136,60680,85300,1995,57144,6529,2272,166614,10590,4915
black	TRUE	0.0330181	161	268	12	0.0447761	0.0745342	HPA:0400242	HPA	rectum; peripheral nerve/ganglion[≥Medium]	13136	572	HPA:0400241	Enhanced,Enhanced,Enhanced,Enhanced,Enhanced,Enhanced,Enhanced,Enhanced,Enhanced,Enhanced,Supported,Enhanced	4135,2583,2775,23136,85300,1995,5452,2272,166614,51617,10814,10590
black	TRUE	0.0426425	96	268	9	0.0335821	0.09375	HPA:0090923	HPA	cerebellum; GLUC cells - cytoplasm/membrane[High]	13136	112	HPA:0090922	Enhanced,Enhanced,Enhanced,Enhanced,Enhanced,Enhanced,Enhanced,Approved,Enhanced	1996,2583,1113,3418,794,60680,1995,57144,6529
blue	TRUE	1.12999e-08	7185	2196	1355	0.617031	0.188587	GO:0006807	GO:BP	nitrogen compound metabolic process	13136	2543	GO:0008152	IDA IBA,IBA IEA,IDA IBA NAS IEA,IDA IBA NAS,NAS IEA,IDA IMP NAS IEA,IDA IMP IGI TAS IC IEA,IDA IMP IGI,IDA IMP IBA TAS IEA,IDA IMP ISS IBA TAS NAS IEA,IDA IBA TAS IEA,IDA IMP IBA IEA,IMP IEA,TAS NAS IEA,IBA IEA,IBA,IDA IEA,IGI,IDA IEA,IEA,IEA,IMP IBA IEA,IEA,IDA IMP ISS IBA IEA,IMP,ISS IBA IEA,IDA ISS IBA TAS IEA,IDA IBA NAS IEA,IBA,IBA NAS IEA,IDA IMP IEA,IDA IMP IBA IEA,IDA IMP IBA NAS IEA,ISS …	26155,126789,54973,54998,55052,199990,11315,2023,378708,2475,842,7709,50809,8672,84196,9923,57095,51042,79947,23038,27245,93974,8420,9698,553115,90853,10657,339487,7579,5690,26523,9967,79753,100132074,51058,112950,6487,55929,79654,7389,114034,10327,51727,23318,127428,25973,23358,115209,57708,34,23032,8880,8915,54680,5586,84146,164045,646817,79871,30836,2135,51611,55599,6884,2946,64783,55791,10390…
blue	TRUE	5.7458e-07	4651	2196	916	0.417122	0.196947	GO:1901360	GO:BP	organic cyclic compound metabolic process	13136	22386	GO:0071704	IDA IBA,IBA IEA,IDA IBA NAS IEA,IBA,IMP NAS IEA,IDA IMP IGI TAS IC IEA,IDA IMP IGI,IDA IMP IBA IEA,IMP NAS IEA,IDA IMP IBA IEA,IMP IEA,IBA,IDA,IGI,IEA,IEA,IMP IBA IEA,IEA,IDA IMP ISS IBA IEA,ISS IBA IEA,IDA ISS IBA TAS IEA,IDA IBA NAS IEA,IBA,IDA IMP,IDA IMP IBA IEA,IDA IMP IBA NAS IEA,ISS IBA IEA,IBA,IBA NAS IEA,IDA IBA TAS NAS IEA,IDA IBA IC IEA,IDA IMP IBA,IDA IEA,IDA IBA TAS IEA,IDA IMP ISS I…	26155,126789,54973,54998,199990,11315,2023,378708,2475,7709,50809,9923,57095,51042,23038,27245,93974,8420,9698,90853,10657,339487,7579,26523,9967,79753,100132074,51058,112950,55929,7389,114034,10327,51727,23318,127428,25973,57708,8880,8915,54680,84146,164045,646817,79871,30836,2135,55599,6884,2946,64783,55791,84852,8458,607,10262,23248,80222,1513,126626,23126,10654,80308,54856,22889,51093,2117,34…
blue	TRUE	6.30641e-07	8224	2196	1512	0.688525	0.183852	GO:0008152	GO:BP	metabolic process	13136	3197	GO:0008150	IDA IBA,IBA IEA,IDA IBA NAS IEA,IDA IBA NAS,NAS IEA,IDA IMP NAS IEA,ISS IEA,IDA IMP IGI ISS IBA TAS NAS IC IEA,IDA IMP IGI IBA IEA,IDA IMP IBA TAS IEA,IDA IMP ISS IBA TAS NAS IEA,IDA IBA TAS IEA,IDA IMP IBA IEA,IMP IEA,TAS NAS IEA,IBA IEA,IBA,IDA IEA,IGI,IDA IBA IEA,IBA IEA,IEA,IMP IBA TAS IEA,IEA,IDA IMP ISS IBA TAS IEA,IMP,ISS IBA IEA,IDA ISS IBA TAS IEA,IDA IBA NAS IEA,IBA,IBA NAS IEA,IDA IMP …	26155,126789,54973,54998,55052,199990,127281,11315,2023,378708,2475,842,7709,50809,8672,84196,9923,57095,51042,79947,23038,27245,93974,8420,9698,553115,90853,10657,339487,7579,5690,26523,9967,79753,100132074,51058,112950,6487,55929,79654,7389,114034,10327,7388,51727,23318,127428,25973,23358,115209,57708,1429,34,23032,8880,8915,54680,51100,5586,84146,164045,646817,79871,54874,30836,2135,51611,5559…
blue	TRUE	1.03002e-06	6788	2196	1276	0.581056	0.187979	GO:0044237	GO:BP	cellular metabolic process	13136	11571	GO:0008152, GO:0009987	IDA IBA,IBA IEA,IDA IBA NAS IEA,IBA NAS,NAS IEA,IMP NAS IEA,ISS IEA,IDA IMP IGI ISS IBA TAS NAS IC IEA,IDA IMP IGI IBA IEA,IDA IMP IBA IEA,IDA IMP ISS IBA TAS NAS IEA,IDA IMP IBA IEA,IMP IEA,TAS NAS IEA,IEA,IBA,IDA,IGI,IDA IBA,IBA IEA,IEA,IMP IBA TAS IEA,IEA,IDA IMP ISS IBA IEA,ISS IBA IEA,IDA ISS IBA TAS IEA,IDA IBA NAS IEA,IBA,IDA IMP IEA,IDA IMP IBA IEA,IDA IMP IBA NAS IEA,ISS IBA IEA,IBA,IBA …	26155,126789,54973,54998,55052,199990,127281,11315,2023,378708,2475,7709,50809,8672,84196,9923,57095,51042,79947,23038,27245,93974,8420,9698,90853,10657,339487,7579,26523,9967,79753,100132074,51058,112950,6487,55929,7389,114034,10327,7388,51727,23318,127428,25973,57708,1429,34,23032,8880,8915,54680,51100,5586,84146,164045,646817,79871,54874,30836,2135,51611,55599,22911,6884,2946,64783,55791,12833…
blue	TRUE	1.73232e-06	4509	2196	888	0.404372	0.196939	GO:0006725	GO:BP	cellular aromatic compound metabolic process	13136	2484	GO:0044237	IDA IBA,IBA IEA,IDA IBA NAS IEA,IBA,IMP NAS IEA,IDA IMP IGI TAS IC IEA,IDA IMP IGI,IDA IMP IBA IEA,IMP NAS IEA,IDA IMP IBA IEA,IMP IEA,IBA,IDA,IGI,IEA,IEA,IMP IBA IEA,IEA,IDA IMP ISS IBA IEA,ISS IBA IEA,IDA ISS IBA TAS IEA,IDA IBA NAS IEA,IBA,IDA IMP,IDA IMP IBA IEA,IDA IMP IBA NAS IEA,ISS IBA IEA,IBA,IBA NAS IEA,IDA IBA TAS NAS IEA,IDA IBA IC IEA,IDA IMP IBA,IDA,IDA IBA TAS IEA,IDA IMP ISS IBA T…	26155,126789,54973,54998,199990,11315,2023,378708,2475,7709,50809,9923,57095,51042,23038,27245,93974,8420,9698,90853,10657,339487,7579,26523,9967,79753,100132074,51058,112950,55929,7389,114034,10327,51727,23318,127428,25973,57708,8880,8915,54680,84146,164045,646817,79871,30836,2135,55599,6884,2946,64783,55791,84852,8458,607,10262,23248,80222,1513,126626,23126,10654,80308,54856,22889,51093,2117,34…
blue	TRUE	2.8901e-06	4380	2196	864	0.393443	0.19726	GO:0006139	GO:BP	nucleobase-containing compound metabolic process	13136	2028	GO:0006725, GO:0034641, GO:0044238, GO:0046483, GO:1901360	IDA IBA,IBA IEA,IDA IBA NAS IEA,IBA,IMP NAS IEA,IDA IMP IGI TAS IEA,IDA IMP IGI,IDA IMP IBA IEA,IMP NAS IEA,IDA IMP IBA IEA,IMP IEA,IBA,IDA,IGI,IEA,IEA,IMP,IEA,IDA IMP ISS IBA IEA,ISS IBA IEA,IDA ISS IBA TAS IEA,IDA IBA NAS IEA,IBA,IDA IMP,IDA IMP IBA IEA,IDA IMP IBA NAS IEA,ISS IBA IEA,IBA,IBA NAS IEA,IDA IBA TAS NAS IEA,IDA IMP IBA,IDA IBA TAS IEA,IDA IMP ISS IBA TAS IEA,IBA IEA,IBA IEA,IDA IBA…	26155,126789,54973,54998,199990,11315,2023,378708,2475,7709,50809,9923,57095,51042,23038,27245,93974,8420,9698,90853,10657,339487,7579,26523,9967,79753,100132074,51058,112950,55929,114034,51727,23318,127428,25973,57708,8880,8915,54680,84146,164045,646817,79871,30836,2135,55599,6884,64783,55791,84852,8458,607,10262,23248,80222,126626,23126,10654,80308,54856,22889,51093,2117,3428,481,5396,9857,7175…
blue	TRUE	2.95243e-06	4484	2196	882	0.401639	0.196699	GO:0046483	GO:BP	heterocycle metabolic process	13136	12897	GO:0044237	IDA IBA,IBA IEA,IDA IBA NAS IEA,IBA,IMP NAS IEA,IDA IMP IGI TAS IEA,IDA IMP IGI,IDA IMP IBA IEA,IMP NAS IEA,IDA IMP IBA IEA,IMP IEA,IBA,IDA,IGI,IEA,IEA,IMP IBA IEA,IEA,IDA IMP ISS IBA IEA,ISS IBA IEA,IDA ISS IBA TAS IEA,IDA IBA NAS IEA,IBA,IDA IMP,IDA IMP IBA IEA,IDA IMP IBA NAS IEA,ISS IBA IEA,IBA,IBA NAS IEA,IDA IBA TAS NAS IEA,IDA IBA IC IEA,IDA IMP IBA,IEA,IDA IBA TAS IEA,IDA IMP ISS IBA TAS …	26155,126789,54973,54998,199990,11315,2023,378708,2475,7709,50809,9923,57095,51042,23038,27245,93974,8420,9698,90853,10657,339487,7579,26523,9967,79753,100132074,51058,112950,55929,7389,114034,10327,51727,23318,127428,25973,57708,8880,8915,54680,84146,164045,646817,79871,30836,2135,55599,6884,64783,55791,84852,8458,607,10262,23248,80222,126626,23126,10654,80308,54856,22889,51093,2117,3428,481,105…
blue	TRUE	5.10826e-06	7536	2196	1394	0.634791	0.184979	GO:0044238	GO:BP	primary metabolic process	13136	11572	GO:0008152	IDA IBA,IBA IEA,IDA IBA NAS IEA,IDA IBA NAS,NAS IEA,IDA IMP NAS IEA,ISS IEA,IDA IMP IGI TAS IC IEA,IDA IMP IGI IBA IEA,IDA IMP IBA TAS IEA,IDA IMP ISS IBA TAS NAS IEA,IDA IBA TAS IEA,IDA IMP IBA IEA,IMP IEA,TAS NAS IEA,IBA IEA,IBA,IDA IEA,IGI,IDA IBA IEA,IBA IEA,IEA,IMP,IEA,IDA IMP ISS IBA IEA,IMP,ISS IBA IEA,IDA ISS IBA TAS IEA,IDA IBA NAS IEA,IBA,IBA NAS IEA,IDA IMP IEA,IDA IMP IBA IEA,IDA IMP …	26155,126789,54973,54998,55052,199990,127281,11315,2023,378708,2475,842,7709,50809,8672,84196,9923,57095,51042,79947,23038,27245,93974,8420,9698,553115,90853,10657,339487,7579,5690,26523,9967,79753,100132074,51058,112950,6487,55929,79654,114034,10327,51727,23318,127428,25973,23358,115209,57708,34,23032,8880,8915,54680,5586,84146,164045,646817,79871,30836,2135,51611,55599,6884,2946,64783,55791,103…
blue	TRUE	8.06985e-06	6822	2196	1275	0.580601	0.186895	GO:0043170	GO:BP	macromolecule metabolic process	13136	11154	GO:0071704	IDA IBA,IBA IEA,IDA IBA NAS IEA,IDA IBA NAS,NAS IEA,IDA IMP NAS IEA,IDA IMP IGI TAS IC IEA,IDA IMP,IDA IMP IBA TAS IEA,IDA IMP ISS IBA TAS IEA,IDA IBA TAS IEA,IDA IMP IBA IEA,IMP IEA,TAS NAS IEA,IBA IEA,IBA,IDA IEA,IGI,IDA IEA,IEA,IEA,IMP,IEA,IDA IMP ISS IBA TAS IEA,IMP,ISS IBA IEA,IDA ISS IBA TAS IEA,IDA IBA NAS IEA,IBA,IBA NAS IEA,IDA IMP IEA,IDA IMP IBA IEA,IDA IMP IBA NAS IEA,ISS IBA IEA,IBA,…	26155,126789,54973,54998,55052,199990,11315,2023,378708,2475,842,7709,50809,8672,84196,9923,57095,51042,79947,23038,27245,93974,8420,9698,553115,90853,10657,339487,7579,5690,26523,9967,79753,100132074,51058,112950,6487,55929,79654,114034,23318,127428,25973,23358,115209,57708,34,23032,8880,8915,54680,51100,5586,84146,164045,646817,79871,30836,2135,51611,55599,6884,64783,55791,5906,84852,8458,9554,…
blue	TRUE	1.11757e-05	4856	2196	942	0.428962	0.193987	GO:0034641	GO:BP	cellular nitrogen compound metabolic process	13136	9164	GO:0006807, GO:0044237	IDA IBA,IBA IEA,IDA IBA NAS IEA,IBA NAS,NAS IEA,IMP NAS IEA,IDA IMP IGI TAS IC IEA,IDA IMP IGI,IDA IMP IBA IEA,IDA IMP TAS NAS IEA,IDA IMP IBA IEA,IMP IEA,TAS NAS IEA,IBA,IDA,IGI,IEA,IEA,IMP IBA IEA,IEA,IDA IMP ISS IBA IEA,ISS IBA IEA,IDA ISS IBA TAS IEA,IDA IBA NAS IEA,IBA,IDA IMP IEA,IDA IMP IBA IEA,IDA IMP IBA NAS IEA,ISS IBA IEA,IBA,IBA NAS IEA,IEA,IDA IBA TAS NAS IEA,IDA IBA IC IEA,IDA IMP I…	26155,126789,54973,54998,55052,199990,11315,2023,378708,2475,7709,50809,8672,9923,57095,51042,23038,27245,93974,8420,9698,90853,10657,339487,7579,26523,9967,79753,100132074,51058,112950,6487,55929,7389,114034,51727,23318,127428,25973,57708,34,8880,8915,54680,84146,164045,646817,79871,30836,2135,51611,55599,6884,64783,55791,84852,8458,607,10262,23248,80222,126626,23126,10654,80308,7818,54856,22889…
blue	TRUE	0.000102681	3970	2196	781	0.355647	0.196725	GO:0090304	GO:BP	nucleic acid metabolic process	13136	19208	GO:0006139, GO:0043170	IDA IBA,IBA IEA,IDA IBA NAS IEA,IBA,IMP NAS IEA,IDA IMP IGI TAS IEA,IDA IMP,IDA IMP IBA IEA,IMP,IDA IMP IBA IEA,IMP IEA,IBA,IDA,IGI,IEA,IEA,IEA,IDA IMP ISS IBA IEA,ISS IBA IEA,IDA ISS IBA TAS IEA,IDA IBA NAS IEA,IBA,IDA IMP,IDA IMP IBA IEA,IDA IMP IBA NAS IEA,ISS IBA IEA,IBA,IBA NAS IEA,IDA IBA TAS NAS IEA,IDA IMP IBA,IDA IMP ISS IBA TAS IEA,IBA IEA,IBA IEA,IDA IBA IEA,IEA,IDA IEA,IBA,IBA,IBA IEA…	26155,126789,54973,54998,199990,11315,2023,378708,2475,7709,50809,9923,57095,51042,23038,27245,8420,9698,90853,10657,339487,7579,26523,9967,79753,100132074,51058,112950,55929,114034,23318,127428,25973,57708,8880,8915,54680,84146,164045,646817,79871,30836,55599,6884,64783,55791,84852,8458,607,10262,23248,80222,126626,23126,54856,22889,51093,2117,3428,5396,9857,7175,51377,6738,360023,23528,10038127…
blue	TRUE	0.000112913	7881	2196	1440	0.655738	0.182718	GO:0071704	GO:BP	organic substance metabolic process	13136	17822	GO:0008152	IDA IBA,IBA IEA,IDA IBA NAS IEA,IDA IBA NAS,NAS IEA,IDA IMP NAS IEA,ISS IEA,IDA IMP IGI IBA TAS IC IEA,IDA IMP IGI IBA IEA,IDA IMP IBA TAS IEA,IDA IMP ISS IBA TAS NAS IEA,IDA IBA TAS IEA,IDA IMP IBA IEA,IMP IEA,TAS NAS IEA,IBA IEA,IBA,IDA IEA,IGI,IDA IBA IEA,IBA IEA,IEA,IMP IBA IEA,IEA,IDA IMP ISS IBA TAS IEA,IMP,ISS IBA IEA,IDA ISS IBA TAS IEA,IDA IBA NAS IEA,IBA,IBA NAS IEA,IDA IMP IEA,IDA IMP …	26155,126789,54973,54998,55052,199990,127281,11315,2023,378708,2475,842,7709,50809,8672,84196,9923,57095,51042,79947,23038,27245,93974,8420,9698,553115,90853,10657,339487,7579,5690,26523,9967,79753,100132074,51058,112950,6487,55929,79654,7389,114034,10327,51727,23318,127428,25973,23358,115209,57708,34,23032,8880,8915,54680,51100,5586,84146,164045,646817,79871,30836,2135,51611,55599,6884,2946,6478…
blue	TRUE	0.00012218	3518	2196	701	0.319217	0.199261	GO:0016070	GO:BP	RNA metabolic process	13136	5221	GO:0090304	IDA IBA,IBA IEA,IDA IBA NAS IEA,IBA,IDA IMP IGI TAS IEA,IDA IMP,IMP,IDA IMP IBA IEA,IMP IEA,IBA,IDA,IGI,IEA,IEA,IEA,IDA IMP ISS IBA IEA,IBA IEA,IDA ISS IBA TAS IEA,IDA IBA NAS IEA,IBA,IDA IMP,IDA IMP IBA IEA,IDA IMP IBA NAS IEA,ISS IBA IEA,IBA,IBA NAS IEA,IDA IBA NAS IEA,IDA IMP IBA,IDA IMP ISS IBA TAS IEA,IBA IEA,IBA IEA,IDA IBA IEA,IEA,IDA IEA,IBA,IBA,IDA,IMP,IBA,IBA IC IEA,IDA IPI ISS IBA NAS …	26155,126789,54973,54998,11315,2023,2475,7709,50809,9923,57095,51042,23038,27245,8420,9698,90853,10657,339487,7579,26523,9967,79753,100132074,51058,112950,55929,114034,23318,127428,25973,57708,8880,8915,54680,84146,646817,79871,30836,55599,6884,64783,55791,84852,8458,607,10262,23248,80222,126626,23126,54856,22889,51093,2117,3428,5396,9857,7175,51377,6738,360023,23528,100381270,6635,55758,2058,901…
blue	TRUE	0.00091401	496	2196	131	0.0596539	0.264113	GO:0061919	GO:BP	process utilizing autophagic mechanism	13136	16642	GO:0009987	NAS IEA,IDA IMP ISS IBA TAS NAS IEA,IMP,IMP,IMP TAS IEA,IEA,IEA,IDA IBA IEA,IMP,HMP,IEP IEA,TAS,TAS,IMP IBA,TAS,IDA IEA,IBA,IMP,IDA IMP IGI IBA IEA,IMP,NAS,IMP IBA IEA,IGI,IDA IMP IEA,IBA IEA,IDA IMP ISO IBA IEA,IDA IEA,TAS,IEA,IDA IBA IEA,IDA IBA,IDA,IMP TAS IEA,IDA IMP IBA IEA,NAS,IDA,IDA,IMP IEA,IDA,IEA,IDA IMP IBA IEA,IDA,TAS,IMP,IEA,IBA TAS IEA,IBA,IMP IBA IEA,IGI NAS,NAS,NAS,IEA,IBA,IEA,ISS…	11315,2475,93974,23032,51100,54874,22911,128338,9554,1513,3428,149371,8027,51322,5599,23411,23232,1982,55626,738,823,81876,219931,472,9538,60673,29110,192111,55578,80183,10206,55072,29082,22863,51382,23503,53349,64112,23241,57617,23339,80208,4734,54832,8925,25989,8131,84219,7249,64223,527,2072,23049,5595,4504,29100,9114,27183,9100,115992,5119,162427,11267,9110,11011,23265,57521,9146,6093,4864,528…
blue	TRUE	0.00091401	496	2196	131	0.0596539	0.264113	GO:0006914	GO:BP	autophagy	13136	2619	GO:0044248, GO:0061919	NAS IEA,IDA IMP ISS IBA TAS NAS IEA,IMP,IMP,IMP TAS IEA,IEA,IEA,IDA IBA IEA,IMP,HMP,IEP IEA,TAS,TAS,IMP IBA,TAS,IDA IEA,IBA,IMP,IDA IMP IGI IBA IEA,IMP,NAS,IMP IBA IEA,IGI,IDA IMP IEA,IBA IEA,IDA IMP ISO IBA IEA,IDA IEA,TAS,IEA,IDA IBA IEA,IDA IBA,IDA,IMP TAS IEA,IDA IMP IBA IEA,NAS,IDA,IDA,IMP IEA,IDA,IEA,IDA IMP IBA IEA,IDA,TAS,IMP,IEA,IBA TAS IEA,IBA,IMP IBA IEA,IGI NAS,NAS,NAS,IEA,IBA,IEA,ISS…	11315,2475,93974,23032,51100,54874,22911,128338,9554,1513,3428,149371,8027,51322,5599,23411,23232,1982,55626,738,823,81876,219931,472,9538,60673,29110,192111,55578,80183,10206,55072,29082,22863,51382,23503,53349,64112,23241,57617,23339,80208,4734,54832,8925,25989,8131,84219,7249,64223,527,2072,23049,5595,4504,29100,9114,27183,9100,115992,5119,162427,11267,9110,11011,23265,57521,9146,6093,4864,528…
blue	TRUE	0.00241576	684	2196	168	0.0765027	0.245614	GO:0051603	GO:BP	proteolysis involved in protein catabolic process	13136	14608	GO:0006508, GO:0030163	IDA,IEA,IEA,IMP,IBA NAS IEA,IDA IBA,IEA,IMP IBA,TAS IEA,IMP,IDA IBA IEA,IDA IBA,IMP IBA,IMP IEA,IMP,IBA NAS,IMP IBA,IMP,IBA IEA,IDA IBA TAS,IMP,IMP IBA NAS IEA,IMP IBA,IBA NAS IEA,IBA,ISS IEA,IEA,IMP IBA,IDA ISS IBA,IBA NAS,IEA,IDA IBA,IDA IBA IEA,IEA,IBA,IBA NAS,IDA IEA,IBA TAS,IDA ISS IBA,IBA NAS IC IEA,IBA NAS IEA,IMP ISS IEA,ISS IBA TAS IEA,IMP,IMP,IEA,IBA IEA,IEA,IDA IMP IBA IEA,IBA IEA,IDA …	11315,84196,57095,93974,5690,79654,23358,115209,23032,27246,1513,27252,64326,51377,149603,8027,10730,51322,8453,7321,23411,11101,54764,5682,55298,282679,9958,7184,83892,51434,84900,10206,26224,5611,55757,8881,29082,4738,9147,5706,5700,4287,5641,122416,9112,8924,197131,9101,4734,54778,10845,5371,84993,55070,64285,8312,5310,6923,9810,83752,5699,27183,9100,115992,5119,5717,5691,996,11267,51136,10513…
blue	TRUE	0.00399649	3177	2196	629	0.28643	0.197986	GO:1901362	GO:BP	organic cyclic compound biosynthetic process	13136	22388	GO:1901360, GO:1901576	IDA IBA,NAS,IMP,IDA IMP IGI TAS IC IEA,IDA IMP IGI,IMP IEA,IDA IMP IBA IEA,IMP IEA,IBA,IDA,IGI,IEA,IEA,IMP IBA IEA,IBA IEA,ISS IEA,IBA,IMP,IDA IBA IEA,IEA,ISS IBA IEA,IBA,IBA NAS IEA,IDA IBA NAS IEA,IBA IC IEA,IEA,IDA IBA TAS IEA,IBA IEA,IDA IBA IEA,IEA,IDA IEA,IBA,IDA,IMP,IDA IPI ISS IBA NAS IC IEA,IEA,IEA,TAS IEA,IBA IEA,IDA IBA,IBA,IDA IBA TAS IEA,IBA IEA,IBA IEA,IBA IEA,IDA IMP,IDA IBA IEA,IE…	26155,54973,199990,11315,2023,2475,7709,50809,9923,57095,51042,23038,27245,93974,90853,10657,7579,26523,9967,79753,100132074,51058,112950,55929,7389,10327,51727,127428,57708,8880,8915,84146,646817,79871,6884,64783,55791,8458,607,126626,23126,10654,80308,54856,2117,3428,5396,9857,7175,51377,6738,360023,23528,100381270,55758,9015,2987,81559,149603,51742,55127,64754,64216,79894,10771,83860,51322,220…
blue	TRUE	0.0137247	3083	2196	608	0.276867	0.197211	GO:0019438	GO:BP	aromatic compound biosynthetic process	13136	6097	GO:0006725, GO:0044249	IDA IBA,NAS,IMP,IDA IMP IGI TAS IC IEA,IDA IMP IGI,IMP,IDA IMP IBA IEA,IMP IEA,IBA,IDA,IGI,IEA,IEA,IMP IBA IEA,IBA IEA,ISS IEA,IBA,IMP,IDA IBA IEA,IEA,ISS IBA IEA,IBA,IBA NAS IEA,IDA IBA NAS IEA,IBA IC IEA,IDA IBA TAS IEA,IBA IEA,IDA IBA IEA,IEA,IDA IEA,IBA,IDA,IMP,IDA IPI ISS IBA NAS IC IEA,IEA,IEA,TAS IEA,IBA IEA,IDA IBA,IBA,IBA IEA,IBA IEA,IBA IEA,IDA IMP,IDA IBA IEA,IEA,IMP,IMP,TAS,IBA,IDA IM…	26155,54973,199990,11315,2023,2475,7709,50809,9923,57095,51042,23038,27245,93974,90853,10657,7579,26523,9967,79753,100132074,51058,112950,55929,7389,51727,127428,57708,8880,8915,84146,646817,79871,6884,64783,55791,8458,607,126626,23126,80308,54856,2117,3428,5396,9857,7175,51377,6738,360023,23528,100381270,55758,9015,2987,81559,149603,51742,55127,64754,64216,79894,10771,83860,51322,220929,80314,21…
blue	TRUE	0.0143192	4465	2196	849	0.386612	0.190146	GO:0010467	GO:BP	gene expression	13136	4250	GO:0043170	IDA IBA,IBA IEA,IDA IBA NAS,IBA NAS,NAS IEA,IDA IMP IGI TAS IEA,IDA IMP,IDA IMP TAS,IDA IEA,IDA IMP IBA IEA,IMP IEA,TAS NAS IEA,IBA,IDA,IGI,IEA,IEA,IEA,IDA IMP ISS IBA TAS IEA,IBA IEA,IDA ISS IBA TAS IEA,IDA IBA NAS IEA,IBA,IDA IMP IEA,IDA IMP IBA IEA,IDA IMP IBA NAS IEA,ISS IBA IEA,IBA,IBA NAS IEA,IDA IBA NAS IEA,IMP IBA,IDA IMP ISS IBA TAS IEA,IBA IEA,IBA IEA,IDA IMP ISS IBA IEA,IDA IBA IEA,IDA…	26155,126789,54973,54998,55052,11315,2023,2475,842,7709,50809,8672,9923,57095,51042,23038,27245,8420,9698,90853,10657,339487,7579,26523,9967,79753,100132074,51058,112950,55929,114034,23318,127428,25973,115209,57708,8880,8915,54680,84146,646817,79871,30836,51611,55599,6884,64783,55791,84852,8458,607,10262,51107,23248,80222,126626,23126,7818,54856,22889,51093,79590,2117,3428,127933,481,5396,9857,71…
blue	TRUE	0.0216248	3081	2196	606	0.275956	0.196689	GO:0018130	GO:BP	heterocycle biosynthetic process	13136	5504	GO:0044249, GO:0046483	IDA IBA,NAS,IMP,IDA IMP IGI TAS IEA,IDA IMP IGI,IMP IEA,IDA IMP IBA IEA,IMP IEA,IBA,IDA,IGI,IEA,IEA,IMP IBA IEA,IBA IEA,ISS IEA,IBA,IMP,IDA IBA IEA,IEA,ISS IBA IEA,IBA,IBA NAS IEA,IDA IBA NAS IEA,IBA IC IEA,IEA,IDA IBA TAS IEA,IBA IEA,IDA IBA IEA,IEA,IDA IEA,IBA,IDA,IMP,IDA IPI ISS IBA NAS IC IEA,IEA,IEA,TAS IEA,IBA IEA,IDA IBA,IBA,IBA IEA,IBA IEA,IBA IEA,IDA IMP,IDA IBA IEA,IEA,IMP,IMP,TAS,IBA,I…	26155,54973,199990,11315,2023,2475,7709,50809,9923,57095,51042,23038,27245,93974,90853,10657,7579,26523,9967,79753,100132074,51058,112950,55929,7389,10327,51727,127428,57708,8880,8915,84146,646817,79871,6884,64783,55791,8458,607,126626,23126,80308,54856,2117,3428,5396,9857,7175,51377,6738,360023,23528,100381270,55758,9015,2987,81559,149603,51742,55127,64754,64216,79894,10771,83860,51322,220929,80…
blue	TRUE	0.0288877	1413	2196	303	0.137978	0.214437	GO:0046907	GO:BP	intracellular transport	13136	13156	GO:0006810, GO:0051641, GO:0051649	IGI,IMP IEA,IMP IBA,IDA ISS IEA,IDA IBA IEA,IDA,HMP,IDA,IMP,IBA,IBA TAS IEA,NAS,IDA IMP IBA,IDA IBA,TAS,IMP IBA,IDA IMP ISS IBA TAS NAS IEA,IEA,IMP IBA,IDA IBA NAS,ISS IBA IEA,NAS,TAS,IBA NAS,IBA,IMP IBA NAS,IBA TAS NAS IEA,TAS,ISS IBA NAS,IMP ISS IBA IEA,NAS,NAS,IMP TAS,IEA,TAS IEA,IBA IEA,IMP IBA,IBA TAS IEA,NAS,IBA,IMP,IMP,IBA IEA,IDA IMP IBA NAS IEA,IGI IBA,ISS IEA,ISS IEA,IMP IBA TAS,ISS IEA…	11315,93974,553115,10657,9670,55929,51100,54874,29957,6814,9554,4580,5824,127933,481,27252,7175,134,375056,55746,56776,25909,26019,8027,22931,253725,100287932,5599,387680,10105,3257,79803,8729,403,11196,503542,23258,10527,11234,55293,9409,26229,283234,738,81876,219931,55004,5870,282679,9847,51290,23011,8499,80184,8411,23074,55681,51019,7184,23325,55198,28981,5501,144717,5781,10959,2054,253832,383…
blue	TRUE	0.0347593	3023	2196	594	0.270492	0.196494	GO:0034654	GO:BP	nucleobase-containing compound biosynthetic process	13136	9171	GO:0006139, GO:0018130, GO:0019438, GO:0044271, GO:1901362	IDA IBA,NAS,IMP,IDA IMP IGI TAS IEA,IDA IMP IGI,IMP,IDA IMP IBA IEA,IMP IEA,IBA,IDA,IGI,IEA,IEA,IBA IEA,ISS IEA,IBA,IMP,IDA IBA IEA,IEA,ISS IBA IEA,IBA,IBA NAS IEA,IDA IBA NAS IEA,IDA IBA TAS IEA,IBA IEA,IDA IBA IEA,IEA,IDA IEA,IBA,IDA,IMP,IDA IPI ISS IBA NAS IC IEA,IEA,IEA,TAS IEA,IBA IEA,IDA IBA,IBA,IBA IEA,IBA IEA,IBA IEA,IDA IMP,IDA IBA IEA,IEA,IMP,IMP,TAS,IBA,IDA IMP IBA,ISS IBA IEA,IBA,TAS …	26155,54973,199990,11315,2023,2475,7709,50809,9923,57095,51042,23038,27245,90853,10657,7579,26523,9967,79753,100132074,51058,112950,55929,51727,127428,57708,8880,8915,84146,646817,79871,6884,64783,55791,8458,607,126626,23126,80308,54856,2117,3428,5396,9857,7175,51377,6738,360023,23528,100381270,55758,9015,2987,81559,149603,51742,55127,64754,64216,79894,10771,83860,51322,220929,80314,219749,7581,2…
blue	TRUE	0.0447795	85	2196	33	0.0150273	0.388235	GO:0007032	GO:BP	endosome organization	13136	2696	GO:0010256, GO:0016050	IMP,TAS NAS,ISS IEA,IEA,TAS,IMP IBA,IMP IBA,TAS NAS,NAS,IDA IBA IEA,IMP IBA,IMP,IMP,NAS,ISS NAS IEA,NAS,TAS NAS,TAS NAS,IEA,NAS IEA,TAS NAS,IEA,TAS NAS,IMP,IEP,NAS,IMP IEA,IBA,TAS,IBA,TAS NAS IEA,NAS,NAS	149371,8027,55004,282679,8411,23325,144717,29082,51382,57617,9101,257364,26276,527,27183,5119,11267,9146,5289,9525,51652,55654,10254,10564,57403,523,23317,55300,1182,79666,51160,51271,537
blue	TRUE	4.81303e-07	6037	2196	1153	0.525046	0.190989	GO:0005634	GO:CC	nucleus	13136	243	GO:0043231	IDA IBA TAS IEA,IDA IBA TAS NAS IEA,IDA IEA,IDA IBA TAS NAS IEA,IDA,IDA HDA IBA TAS IEA,IDA HDA IC IEA,IDA IPI IBA TAS IEA,IDA ISS IBA TAS IEA,IEA,IBA TAS IEA,IDA IBA IEA,IDA IBA TAS IEA,IDA IBA IEA,HDA IBA,IBA,IDA IEA,TAS IEA,IDA IEA,IEA,IDA,ISS IBA IEA,IDA IBA TAS IEA,TAS NAS,IEA,IEA,IEA,IDA HDA IBA TAS IEA,TAS IC,IDA IBA IEA,IDA IBA NAS IEA,ISS IBA IEA,IEA,IDA IPI IBA TAS IEA,IEA,IDA IBA TAS N…	26155,54973,54998,199990,55735,11315,2023,378708,2475,842,7709,50809,84196,9923,57095,11123,51042,23038,27245,8420,9698,90853,10657,339487,7579,9204,79830,5690,26523,9967,79753,100132074,51058,112950,9670,55929,7389,114034,51727,23318,127428,23358,57708,34,23032,8880,148423,8915,54680,5586,84146,164045,646817,79871,30836,2135,55599,6884,64783,55791,10390,84852,8458,5565,607,10262,23248,1513,12662…
blue	TRUE	8.73374e-07	9148	2196	1658	0.755009	0.181242	GO:0043231	GO:CC	intracellular membrane-bounded organelle	13136	1888	GO:0043227, GO:0043229	IDA IBA TAS IEA,IDA,IDA IBA TAS NAS IEA,IDA IBA TAS NAS IEA,IDA TAS NAS IEA,HDA,IDA IBA TAS NAS IEA,ISS IEA,IDA IMP HDA IEA,IDA IMP HDA IBA TAS IEA,IDA HDA IC IEA,IDA IPI IBA TAS IEA,IDA IMP HDA ISS IBA TAS IEA,IEA,IBA TAS IEA,IDA IBA TAS IEA,IDA IBA IEA,IDA IBA TAS IEA,IDA IBA IEA,HDA IBA IEA,IBA,IDA IBA IEA,IDA IEA,IBA TAS IEA,TAS IEA,IDA IEA,IDA HDA ISS IBA TAS IEA,IEA,IDA,IDA IEA,ISS IBA IEA,…	26155,126789,54973,54998,55052,2782,199990,127281,55735,11315,2023,378708,2475,842,7709,54896,50809,84196,9923,57095,11123,57190,51042,79947,23038,27245,93974,8420,9698,553115,90853,10657,339487,7579,9204,79830,5690,26523,9967,79753,23499,100132074,51058,112950,6487,9670,55929,7389,114034,7388,51727,23318,127428,25973,23358,115209,57708,23169,34,23032,8880,148423,8915,54680,51100,5586,84146,16404…
blue	TRUE	4.67326e-05	9822	2196	1752	0.797814	0.178375	GO:0043229	GO:CC	intracellular organelle	13136	1886	GO:0005622, GO:0043226	IDA IBA TAS IEA,IDA,IDA,IDA IBA TAS NAS IEA,IDA IBA TAS NAS IEA,IDA TAS NAS IEA,HDA,IDA IBA TAS NAS IEA,ISS IEA,IDA IMP HDA IEA,IDA IMP HDA IBA TAS IEA,IDA HDA IC IEA,IDA IPI IBA TAS IEA,IDA IMP HDA ISS IBA TAS IEA,IEA,IBA TAS IEA,IDA IBA TAS IEA,IBA TAS IEA,IDA IBA IEA,IDA IBA TAS IEA,IDA IBA IEA,HDA IBA IEA,IBA,IDA IBA IEA,IDA IEA,IBA TAS IEA,TAS IEA,IDA IEA,IDA HDA ISS IBA TAS IEA,IEA,IDA IEA,…	26155,6339,126789,54973,54998,55052,2782,199990,127281,55735,11315,2023,378708,2475,842,7709,54896,832,50809,84196,9923,57095,11123,57190,51042,79947,23038,27245,93974,8420,9698,553115,90853,10657,339487,7579,9204,79830,5690,26523,9967,79753,23499,100132074,51058,112950,6487,9670,55929,7389,114034,7388,51727,23318,127428,25973,23358,115209,57708,23169,34,23032,8880,148423,8915,54680,51100,5586,84…
blue	TRUE	5.97825e-05	9711	2196	1734	0.789617	0.17856	GO:0043227	GO:CC	membrane-bounded organelle	13136	1884	GO:0043226	IDA IBA TAS IEA,IDA,IDA IBA TAS NAS IEA,IDA IBA TAS NAS IEA,IDA TAS NAS IEA,HDA TAS IEA,IDA IBA TAS NAS IEA,HDA ISS IEA,IDA IMP HDA IEA,IDA IMP HDA IBA TAS IEA,IDA HDA IC IEA,IDA IPI IBA TAS IEA,IDA IMP HDA ISS IBA TAS IEA,IEA,IBA TAS IEA,IDA IBA TAS IEA,HDA IEA,IDA IBA IEA,IDA IBA TAS IEA,IDA IBA IEA,HDA IBA IEA,IBA,IDA IBA IEA,IDA IEA,IBA TAS IEA,TAS IEA,IDA IEA,IDA HDA ISS IBA TAS IEA,IEA,IDA,…	26155,126789,54973,54998,55052,2782,199990,127281,55735,11315,2023,378708,2475,842,7709,54896,832,50809,84196,9923,57095,11123,57190,51042,79947,23038,27245,93974,8420,9698,553115,90853,10657,339487,7579,9204,79830,5690,26523,9967,79753,23499,100132074,51058,112950,6487,9670,55929,7389,114034,10327,7388,51727,23318,127428,25973,23358,115209,57708,23169,1429,34,23032,8880,148423,8915,54680,51100,5…
blue	TRUE	0.000115689	3517	2196	701	0.319217	0.199318	GO:0005654	GO:CC	nucleoplasm	13136	252	GO:0031981, GO:0110165	IDA IBA TAS IEA,IDA TAS,IDA,IDA TAS,IDA,IDA TAS,TAS,ISS TAS IEA,IBA TAS,IDA,IDA TAS,IDA,TAS,IDA,IDA TAS,TAS,IDA TAS,TAS,IDA IEA,IDA,TAS,IDA IBA TAS,IDA,IDA IBA IEA,IDA,TAS,IDA IBA,IDA,IDA,IDA,IDA,IDA,IDA TAS,IDA,IDA,IDA TAS,IDA IPI ISS IBA TAS NAS,IDA IEA,IDA,TAS,TAS,TAS,TAS,IDA IBA TAS,IDA,IDA,IDA,IDA,IDA,IDA TAS,IDA,IDA,IDA,IDA,IDA TAS,IDA,IDA,IDA IBA,TAS IEA,TAS,IDA TAS,IDA,IDA,IDA,TAS,IDA IBA…	26155,54973,54998,199990,55735,11315,378708,2475,7709,50809,84196,51042,23038,9698,10657,339487,5690,26523,9967,79753,112950,55929,7389,114034,51727,23358,57708,23032,8880,148423,5586,646817,79871,30836,2135,55599,6884,64783,55791,8458,5565,607,10262,23248,1513,23126,7818,54856,22889,5546,2117,3428,54935,5824,127933,8548,5396,27252,64326,7175,51377,6738,23528,100381270,6635,55758,55105,9015,16385…
blue	TRUE	0.000262322	4356	2196	845	0.384791	0.193985	GO:0032991	GO:CC	protein-containing complex	13136	1343	GO:0005575	IBA,IDA IBA,IDA NAS,NAS IEA,IDA NAS IEA,IDA IBA IEA,IDA IBA NAS,IDA HDA,IDA IBA IEA,IDA IPI IBA IEA,IDA IPI IMP IBA IEA,IDA IPI,IDA IMP,IDA IBA TAS IEA,IEA,IBA TAS NAS,IDA IPI IBA,IBA,ISS,IDA,IDA IEA,IDA IBA NAS,IDA ISS IBA TAS NAS IEA,IDA IEA,IDA IBA IEA,IDA NAS IEA,IDA IPI IBA IEA,IDA IBA NAS IEA,IEA,IPI IBA IEA,IDA IEA,TAS,IDA IBA NAS IEA,IDA IBA,IDA,IEA,IDA,IPI,IDA IBA IEA,IDA IMP,IDA IPI ISS…	26155,6339,54973,54998,55052,2782,199990,55735,2023,378708,2475,842,7709,832,50809,8672,79947,23038,93974,553115,10657,339487,5690,26523,9967,79753,112950,55929,266675,7388,57708,23032,8915,54680,51100,5586,79871,163786,55599,29899,6884,64783,5906,3752,829,84852,8458,9554,5565,607,10262,51107,23248,9898,4580,7818,22889,79590,2117,93183,5824,481,27252,64326,7175,51377,6738,92703,6635,55758,2058,90…
blue	TRUE	0.000277678	1561	2196	343	0.156193	0.219731	GO:1902494	GO:CC	catalytic complex	13136	3620	GO:0032991	IDA IBA IEA,IDA IBA IEA,IPI,IDA IPI IBA,IBA,IDA,IDA IBA NAS,IDA ISS IBA TAS NAS IEA,IDA,IDA IBA IEA,IPI IBA IEA,TAS,IDA,IDA IPI ISS IBA NAS,IDA,IDA IPI ISS IBA,IDA IPI ISS IBA IEA,IDA IBA,IBA,IDA,IDA,IDA,IDA IEA,IBA,IDA,IBA,IDA IBA IEA,IBA IEA,IEA,NAS,IDA IPI ISS IBA,IDA IBA IEA,IDA IBA IEA,IDA IBA,IBA,IDA,NAS,IDA IBA,ISS,NAS,IBA TAS,IDA IPI IMP IBA NAS IEA,NAS,IDA IBA IEA,IMP ISS IBA NAS IEA,IDA…	2782,2023,842,79947,23038,553115,339487,5690,26523,55929,7388,23032,79871,6884,64783,5565,51107,23248,93183,27252,64326,7175,51377,92703,6635,55758,2058,127602,388753,51742,83860,80314,8453,7321,221037,23411,80312,6832,10105,64210,1147,4714,55719,84108,84833,8036,55844,55367,5441,9646,5682,51144,55626,10978,746,23193,2785,54663,5526,823,9092,10992,8772,10714,8726,472,6392,4798,51147,121536,904,80…
blue	TRUE	0.000339634	3833	2196	753	0.342896	0.196452	GO:0031981	GO:CC	nuclear lumen	13136	1230	GO:0005634, GO:0070013	IDA IBA TAS IEA,IDA TAS,IDA,IDA TAS,IDA,IDA TAS,TAS,ISS TAS IEA,IBA TAS,IDA,IDA TAS,IDA IEA,TAS,IEA,IDA,IDA TAS,TAS,IDA TAS,TAS,IDA IEA,IDA,TAS,IDA IBA TAS,IDA,IDA IBA IEA,IDA,IDA,TAS,IDA IBA,IDA,IDA,IDA,IDA,IDA,IDA TAS,IDA IBA,IDA,IDA TAS,IDA IPI ISS IBA TAS NAS,IDA IEA,IDA IEA,TAS,TAS,TAS,TAS,IDA IBA TAS,IDA,IDA,IDA,IDA,IDA,IDA,IDA TAS,IDA,IDA IBA,IDA,IDA,IDA TAS,IDA,IDA,IDA IBA,TAS IEA,IDA TAS…	26155,54973,54998,199990,55735,11315,378708,2475,7709,50809,84196,51042,23038,8420,9698,10657,339487,5690,26523,9967,79753,112950,55929,7389,114034,51727,23318,23358,57708,23032,8880,148423,5586,646817,79871,30836,2135,55599,6884,64783,55791,8458,5565,607,10262,23248,1513,8991,23126,7818,54856,22889,5546,2117,3428,54935,5824,127933,8548,5396,27252,64326,7175,51377,6738,23528,100381270,6635,55758,…
blue	TRUE	0.000900338	10821	2196	1897	0.863843	0.175307	GO:0005622	GO:CC	intracellular anatomical structure	13136	237	GO:0110165	IDA IBA TAS IEA,IDA,IDA,IDA IBA TAS NAS IEA,IDA IBA TAS NAS IEA,IDA TAS NAS IEA,HDA IBA TAS,IDA IBA TAS NAS IEA,ISS IEA,IDA IMP HDA IEA,IDA IMP HDA IBA TAS IEA,IDA HDA IBA TAS IC IEA,IDA IPI IBA TAS IEA,IDA IMP HDA ISS IBA TAS IEA,IDA IPI IBA TAS IEA,IBA TAS IEA,IDA IBA TAS IEA,IDA IBA TAS IEA,IDA IBA TAS IEA,IDA IBA IEA,IBA TAS NAS,IDA IBA TAS IEA,IDA IBA IEA,IDA HDA IBA IEA,IBA TAS,IDA IBA IEA,…	26155,6339,126789,54973,54998,55052,2782,199990,127281,55735,11315,2023,378708,2475,842,7709,55160,54896,832,50809,8672,84196,9923,57095,11123,57190,51042,79947,23038,27245,55113,93974,8420,9698,553115,90853,10657,339487,7579,9204,79830,5690,26523,9967,79753,23499,100132074,51058,112950,6487,9670,55929,79654,7389,114034,10327,7388,51727,23318,127428,25973,23358,115209,57708,23169,1429,34,23032,88…
blue	TRUE	0.00173745	10220	2196	1803	0.821038	0.176419	GO:0043226	GO:CC	organelle	13136	1883	GO:0110165	IDA IBA TAS IEA,IDA,IDA,IDA IBA TAS NAS IEA,IDA IBA TAS NAS IEA,IDA TAS NAS IEA,HDA TAS IEA,IDA IBA TAS NAS IEA,HDA ISS IEA,IDA IMP HDA IEA,IDA IMP HDA IBA TAS IEA,IDA HDA IC IEA,IDA IPI IBA TAS IEA,IDA IMP HDA ISS IBA TAS IEA,IEA,IBA TAS IEA,IDA IBA TAS IEA,HDA IBA TAS IEA,IDA IBA IEA,IDA IBA TAS IEA,IDA IBA IEA,HDA IBA IEA,IBA,IDA IBA IEA,IDA IEA,IBA TAS IEA,TAS IEA,IDA IEA,IDA HDA ISS IBA TAS …	26155,6339,126789,54973,54998,55052,2782,199990,127281,55735,11315,2023,378708,2475,842,7709,54896,832,50809,84196,9923,57095,11123,57190,51042,79947,23038,27245,93974,8420,9698,553115,90853,10657,339487,7579,9204,79830,5690,26523,9967,79753,23499,100132074,51058,112950,6487,9670,55929,7389,114034,10327,7388,51727,23318,127428,25973,23358,115209,57708,23169,1429,34,23032,8880,148423,8915,54680,51…
blue	TRUE	0.00796782	4655	2196	884	0.40255	0.189903	GO:0043233	GO:CC	organelle lumen	13136	1890	GO:0031974, GO:0043226	IDA IBA TAS IEA,IDA TAS,IDA NAS,IDA NAS,IDA TAS,IDA,IDA TAS IEA,TAS,ISS TAS IEA,IBA TAS,IDA,IDA TAS,IDA IEA,TAS,IEA,IDA,IDA TAS,TAS,IDA TAS,TAS,IDA IEA,IDA,TAS,IDA IBA TAS,IDA,IDA IBA IEA,IDA,IDA,IEA,TAS,IDA IBA,IDA TAS IEA,IDA,IDA,IDA,IDA,IDA,IDA TAS,IDA IBA,IDA,IDA TAS,IDA IPI ISS IBA TAS NAS,IDA IEA,IDA IEA,TAS,TAS,TAS,TAS,IDA IBA TAS,IEA,IDA TAS,IDA,IDA,IEA,IDA ISS IBA NAS IEA,IDA,IDA,IDA NAS…	26155,54973,54998,55052,199990,55735,11315,378708,2475,7709,50809,84196,51042,23038,8420,9698,10657,339487,5690,26523,9967,79753,112950,55929,7389,114034,51727,23318,25973,23358,57708,34,23032,8880,148423,5586,646817,79871,30836,2135,55599,6884,64783,55791,8458,5565,607,10262,23248,80222,1513,8991,23126,80308,7818,54856,22889,79590,5546,2117,3428,54935,5824,127933,8548,5396,27252,64326,7175,51377…
blue	TRUE	0.00796782	4655	2196	884	0.40255	0.189903	GO:0070013	GO:CC	intracellular organelle lumen	13136	2406	GO:0043229, GO:0043233	IDA IBA TAS IEA,IDA TAS,IDA NAS,IDA NAS,IDA TAS,IDA,IDA TAS IEA,TAS,ISS TAS IEA,IBA TAS,IDA,IDA TAS,IDA IEA,TAS,IEA,IDA,IDA TAS,TAS,IDA TAS,TAS,IDA IEA,IDA,TAS,IDA IBA TAS,IDA,IDA IBA IEA,IDA,IDA,IEA,TAS,IDA IBA,IDA TAS IEA,IDA,IDA,IDA,IDA,IDA,IDA TAS,IDA IBA,IDA,IDA TAS,IDA IPI ISS IBA TAS NAS,IDA IEA,IDA IEA,TAS,TAS,TAS,TAS,IDA IBA TAS,IEA,IDA TAS,IDA,IDA,IEA,IDA ISS IBA NAS IEA,IDA,IDA,IDA NAS…	26155,54973,54998,55052,199990,55735,11315,378708,2475,7709,50809,84196,51042,23038,8420,9698,10657,339487,5690,26523,9967,79753,112950,55929,7389,114034,51727,23318,25973,23358,57708,34,23032,8880,148423,5586,646817,79871,30836,2135,55599,6884,64783,55791,8458,5565,607,10262,23248,80222,1513,8991,23126,80308,7818,54856,22889,79590,5546,2117,3428,54935,5824,127933,8548,5396,27252,64326,7175,51377…
blue	TRUE	0.00796782	4655	2196	884	0.40255	0.189903	GO:0031974	GO:CC	membrane-enclosed lumen	13136	1224	GO:0110165	IDA IBA TAS IEA,IDA TAS,IDA NAS,IDA NAS,IDA TAS,IDA,IDA TAS IEA,TAS,ISS TAS IEA,IBA TAS,IDA,IDA TAS,IDA IEA,TAS,IEA,IDA,IDA TAS,TAS,IDA TAS,TAS,IDA IEA,IDA,TAS,IDA IBA TAS,IDA,IDA IBA IEA,IDA,IDA,IEA,TAS,IDA IBA,IDA TAS IEA,IDA,IDA,IDA,IDA,IDA,IDA TAS,IDA IBA,IDA,IDA TAS,IDA IPI ISS IBA TAS NAS,IDA IEA,IDA IEA,TAS,TAS,TAS,TAS,IDA IBA TAS,IEA,IDA TAS,IDA,IDA,IEA,IDA ISS IBA NAS IEA,IDA,IDA,IDA NAS…	26155,54973,54998,55052,199990,55735,11315,378708,2475,7709,50809,84196,51042,23038,8420,9698,10657,339487,5690,26523,9967,79753,112950,55929,7389,114034,51727,23318,25973,23358,57708,34,23032,8880,148423,5586,646817,79871,30836,2135,55599,6884,64783,55791,8458,5565,607,10262,23248,80222,1513,8991,23126,80308,7818,54856,22889,79590,5546,2117,3428,54935,5824,127933,8548,5396,27252,64326,7175,51377…
blue	TRUE	0.000558162	3179	2196	636	0.289617	0.200063	GO:0003676	GO:MF	nucleic acid binding	13136	323	GO:0097159, GO:1901363	HDA,IEA,HDA IEA,IDA IEA,IDA HDA IEA,IDA IEA,IDA,IDA IMP IBA IEA,IDA IBA IEA,HDA IBA TAS IEA,IBA IEA,TAS IEA,IEA,IDA IEA,IDA HDA IBA IEA,HDA,IDA HDA IBA TAS IEA,IBA IEA,TAS,TAS,IDA IMP HDA IBA IEA,HDA ISS IBA IEA,HDA IBA,HDA,IBA IEA,IBA IEA,IBA,IDA IBA IEA,HDA ISS IEA,IDA IBA IEA,HDA IBA TAS IEA,HDA,HDA,IDA IBA IEA,IEA,HDA,IBA IEA,IEA,IDA HDA IBA IEA,IEA,IEA,HDA IBA IEA,IDA IBA,IEA,HDA,HDA,IDA IBA…	26155,126789,55052,11315,2023,378708,2475,7709,50809,8672,9923,11123,51042,27245,9698,553115,10657,7579,9204,9202,26523,9967,79753,23499,100132074,51058,112950,114034,23318,1429,8880,148423,5586,84146,164045,30836,55599,6884,64783,84852,8458,10262,126626,23126,9898,7818,22889,79590,2117,3428,127933,5396,9857,7175,51377,6738,360023,23528,83479,100381270,6635,55105,2058,9015,163859,128061,84284,388…
blue	TRUE	0.00310408	4599	2196	878	0.399818	0.190911	GO:1901363	GO:MF	heterocyclic compound binding	13136	10974	GO:0005488	HDA,IEA,HDA IEA,IDA IEA,IDA HDA IEA,IDA IEA,IDA IEA,IDA IMP IBA IEA,IDA IBA IEA,HDA IBA TAS IEA,IBA IEA,TAS IEA,IEA,IDA IEA,IDA HDA IBA IEA,HDA,IDA HDA IBA TAS IEA,IBA IEA,TAS,TAS,IDA IMP HDA IBA IEA,HDA ISS IBA IEA,HDA IBA,HDA,IBA IEA,IBA IEA,IBA,IDA IBA IEA,IEA,HDA ISS IEA,IEA,IDA IBA IEA,IEA,HDA IBA TAS IEA,HDA,HDA IEA,IDA IBA IEA,IEA,HDA,IBA IEA,IEA,IEA,IDA HDA IBA IEA,IBA IEA,IEA,IEA,HDA IBA…	26155,126789,55052,11315,2023,378708,2475,7709,50809,8672,9923,11123,51042,27245,9698,553115,10657,7579,9204,9202,26523,9967,79753,23499,100132074,51058,112950,114034,51727,23318,25973,1429,34,8880,148423,5586,84146,164045,30836,55599,29899,6884,64783,5906,84852,8458,10262,80222,126626,23126,9898,10654,80308,7818,22889,79590,2117,3428,127933,57147,5396,9857,7175,51377,6738,343450,360023,23528,834…
blue	TRUE	0.00580384	4642	2196	883	0.402095	0.19022	GO:0097159	GO:MF	organic cyclic compound binding	13136	9161	GO:0005488	HDA,IEA,HDA IEA,IDA IEA,IDA HDA IEA,IDA IEA,IDA IEA,IDA IMP IBA IEA,IDA IBA IEA,HDA IBA TAS IEA,IBA IEA,TAS IEA,IEA,IDA IEA,IDA HDA IBA IEA,HDA,IDA HDA IBA TAS IEA,IBA IEA,TAS,TAS,IDA IMP HDA IBA IEA,HDA ISS IBA IEA,HDA IBA,HDA,IBA IEA,IBA IEA,IBA,IDA IBA IEA,IEA,HDA ISS IEA,IEA,IDA IBA IEA,IEA,HDA IBA TAS IEA,HDA,HDA IEA,IDA IBA IEA,IEA,HDA,IBA IEA,IEA,IEA,IDA HDA IBA IEA,IBA IEA,IEA,IEA,HDA IBA…	26155,126789,55052,11315,2023,378708,2475,7709,50809,8672,9923,11123,51042,27245,9698,553115,10657,7579,9204,9202,26523,9967,79753,23499,100132074,51058,112950,114034,51727,23318,25973,1429,34,8880,148423,5586,84146,164045,30836,55599,29899,6884,64783,5906,84852,8458,10262,80222,126626,23126,9898,10654,80308,7818,22889,79590,2117,3428,127933,57147,5396,9857,7175,51377,6738,343450,360023,23528,834…
blue	TRUE	1.06301e-16	6081	2196	1207	0.549636	0.198487	HPA:0030051	HPA	appendix; glandular cells[≥Low]	13136	38	HPA:0030000	Approved,Approved,Supported,Supported,Approved,Supported,Supported,Approved,Approved,Approved,Approved,Approved,Supported,Enhanced,Approved,Approved,Supported,Approved,Supported,Approved,Supported,Approved,Approved,Approved,Supported,Approved,Approved,Approved,Approved,Approved,Supported,Approved,Supported,Approved,Approved,Supported,Approved,Approved,Enhanced,Approved,Enhanced,Supported,Approved…	54973,54998,55052,2782,127281,2023,2475,842,7709,55160,54896,832,50809,8672,84196,57190,51042,27245,93974,9698,10657,9204,9202,5690,9967,79753,23499,112950,55929,79654,114034,10327,7388,9813,51727,23318,23358,115209,57708,1429,34,8880,148423,8915,54680,51100,5586,646817,79871,54874,30836,2135,51611,29957,6814,22911,6884,2946,64783,128338,3752,829,8458,284565,27246,5565,607,10262,51107,79630,23248…
blue	TRUE	1.11089e-16	5118	2196	1043	0.474954	0.203791	HPA:0590052	HPA	thyroid gland; glandular cells[≥Medium]	13136	840	HPA:0590051	Enhanced,Approved,Approved,Supported,Approved,Supported,Supported,Supported,Approved,Approved,Approved,Approved,Supported,Approved,Approved,Supported,Approved,Supported,Approved,Supported,Approved,Approved,Approved,Supported,Approved,Approved,Approved,Approved,Approved,Approved,Supported,Approved,Supported,Approved,Approved,Approved,Approved,Enhanced,Supported,Approved,Approved,Enhanced,Approved,…	6339,54973,54998,55052,127281,11315,2023,2475,842,7709,55160,832,50809,84196,57190,51042,27245,93974,9698,10657,9204,9202,5690,9967,79753,23499,51058,112950,55929,79654,114034,10327,7388,9813,51727,23358,1429,34,8880,148423,54680,51100,5586,646817,79871,54874,2135,51611,29957,22911,6884,128338,829,8458,27246,5565,10262,51107,79630,23248,80222,8991,23126,9898,10654,80308,23623,7818,22889,79590,554…
blue	TRUE	2.30523e-16	5128	2196	1043	0.474954	0.203393	HPA:0351181	HPA	pancreas; pancreatic endocrine cells[≥Low]	13136	503	HPA:0350000	Approved,Approved,Supported,Approved,Supported,Supported,Supported,Approved,Approved,Approved,Approved,Supported,Enhanced,Approved,Supported,Approved,Supported,Approved,Supported,Approved,Approved,Approved,Supported,Approved,Approved,Approved,Supported,Approved,Supported,Approved,Approved,Approved,Enhanced,Approved,Enhanced,Supported,Approved,Approved,Enhanced,Approved,Approved,Supported,Approved…	54973,54998,55052,127281,11315,2023,2475,842,7709,55160,832,50809,8672,84196,51042,27245,93974,9698,10657,9204,9202,5690,9967,112950,55929,79654,114034,10327,7388,9813,51727,115209,57708,1429,34,8880,148423,54680,51100,646817,54874,30836,2135,51611,29957,6814,6884,64783,128338,3752,829,8458,27246,5565,607,10262,51107,79630,80222,9898,10654,80308,23623,7818,22889,79590,2117,54935,5824,4817,4259,26…
blue	TRUE	8.04508e-16	6493	2196	1271	0.57878	0.195749	HPA:0610831	HPA	urinary bladder; urothelial cells[≥Low]	13136	853	HPA:0610000	Approved,Enhanced,Approved,Approved,Supported,Supported,Approved,Supported,Supported,Supported,Approved,Approved,Approved,Approved,Supported,Enhanced,Approved,Approved,Supported,Approved,Supported,Approved,Supported,Approved,Approved,Approved,Supported,Approved,Approved,Approved,Approved,Approved,Approved,Supported,Approved,Supported,Approved,Approved,Approved,Approved,Enhanced,Approved,Enhanced,…	26155,6339,54973,54998,55052,2782,127281,11315,2023,2475,842,7709,55160,832,50809,8672,84196,57190,51042,27245,93974,9698,10657,9204,9202,5690,9967,79753,23499,51058,112950,55929,79654,114034,10327,7388,9813,51727,23358,115209,57708,1429,34,8880,148423,8915,54680,51100,5586,646817,79871,54874,30836,2135,51611,29957,6814,22911,6884,2946,64783,128338,3752,829,8458,284565,27246,5565,607,10262,51107,…
blue	TRUE	8.04508e-16	6493	2196	1271	0.57878	0.195749	HPA:0610000	HPA	urinary bladder	13136	852	HPA:0000000	Approved,Enhanced,Approved,Approved,Supported,Supported,Approved,Supported,Supported,Supported,Approved,Approved,Approved,Approved,Supported,Enhanced,Approved,Approved,Supported,Approved,Supported,Approved,Supported,Approved,Approved,Approved,Supported,Approved,Approved,Approved,Approved,Approved,Approved,Supported,Approved,Supported,Approved,Approved,Approved,Approved,Enhanced,Approved,Enhanced,…	26155,6339,54973,54998,55052,2782,127281,11315,2023,2475,842,7709,55160,832,50809,8672,84196,57190,51042,27245,93974,9698,10657,9204,9202,5690,9967,79753,23499,51058,112950,55929,79654,114034,10327,7388,9813,51727,23358,115209,57708,1429,34,8880,148423,8915,54680,51100,5586,646817,79871,54874,30836,2135,51611,29957,6814,22911,6884,2946,64783,128338,3752,829,8458,284565,27246,5565,607,10262,51107,…
blue	TRUE	2.581e-15	4488	2196	926	0.421676	0.206328	HPA:0600222	HPA	tonsil; squamous epithelial cells[≥Medium]	13136	850	HPA:0600221	Approved,Approved,Approved,Supported,Supported,Approved,Approved,Approved,Approved,Supported,Enhanced,Approved,Approved,Supported,Approved,Approved,Supported,Approved,Approved,Approved,Supported,Approved,Approved,Approved,Approved,Approved,Supported,Supported,Approved,Approved,Approved,Supported,Approved,Approved,Enhanced,Approved,Approved,Approved,Approved,Approved,Enhanced,Approved,Approved,App…	54973,54998,127281,11315,2023,7709,55160,54896,832,50809,8672,84196,57190,51042,27245,9698,10657,339487,9202,5690,9967,79753,51058,112950,55929,79654,114034,7388,51727,115209,1429,8880,148423,54680,51100,5586,646817,79871,54874,2135,29957,22911,6884,2946,64783,3752,829,8458,27246,5565,607,51107,79630,23248,80222,23126,9898,10654,80308,7818,22889,51093,5546,2117,3428,54935,5824,261726,8548,57147,5…
blue	TRUE	2.69178e-15	4052	2196	849	0.386612	0.209526	HPA:0360052	HPA	parathyroid gland; glandular cells[≥Medium]	13136	508	HPA:0360051	Approved,Supported,Supported,Approved,Supported,Supported,Supported,Approved,Approved,Approved,Approved,Supported,Enhanced,Approved,Supported,Approved,Supported,Approved,Supported,Approved,Approved,Supported,Approved,Approved,Approved,Supported,Approved,Approved,Approved,Approved,Approved,Enhanced,Supported,Approved,Approved,Approved,Approved,Approved,Approved,Approved,Approved,Approved,Enhanced,…	54998,55052,2782,127281,11315,2023,2475,842,7709,55160,832,50809,8672,84196,51042,27245,93974,9698,10657,9204,5690,9967,112950,55929,79654,7388,9813,51727,23358,115209,1429,34,8880,148423,8915,54680,5586,646817,79871,54874,2135,51611,29957,22911,6884,2946,64783,128338,3752,27246,5565,607,51107,79630,80222,23126,10654,80308,23623,7818,22889,79590,5546,2117,54935,5824,4259,261726,481,8548,57147,272…
blue	TRUE	5.08623e-15	5038	2196	1020	0.464481	0.202461	HPA:0030052	HPA	appendix; glandular cells[≥Medium]	13136	39	HPA:0030051	Approved,Approved,Supported,Supported,Approved,Supported,Supported,Approved,Approved,Approved,Approved,Supported,Enhanced,Approved,Approved,Supported,Approved,Supported,Approved,Supported,Approved,Approved,Supported,Approved,Approved,Approved,Approved,Approved,Supported,Supported,Approved,Approved,Approved,Approved,Enhanced,Approved,Enhanced,Supported,Approved,Approved,Approved,Enhanced,Approved,…	54973,54998,55052,2782,127281,2023,2475,842,7709,55160,832,50809,8672,84196,57190,51042,27245,93974,9698,10657,9202,5690,9967,79753,23499,112950,55929,79654,114034,7388,9813,51727,23358,115209,57708,1429,34,8880,148423,8915,54680,51100,5586,646817,79871,30836,2135,51611,29957,6814,22911,6884,2946,64783,128338,3752,829,8458,27246,5565,51107,79630,80222,23126,9898,10654,80308,23623,7818,22889,51093…
blue	TRUE	5.2381e-15	5079	2196	1027	0.467668	0.202205	HPA:0470681	HPA	skin 2; epidermal cells[≥Low]	13136	698	HPA:0470000	Approved,Approved,Approved,Approved,Supported,Approved,Approved,Approved,Approved,Enhanced,Approved,Approved,Supported,Approved,Supported,Approved,Enhanced,Approved,Approved,Approved,Approved,Approved,Approved,Approved,Approved,Approved,Supported,Supported,Approved,Approved,Supported,Approved,Enhanced,Approved,Supported,Approved,Approved,Approved,Enhanced,Approved,Approved,Approved,Approved,Appro…	26155,54973,54998,127281,2475,842,55160,54896,832,8672,84196,57190,51042,27245,93974,9698,90853,339487,9204,9202,5690,79753,51058,112950,55929,79654,114034,7388,9813,51727,23318,23358,57708,1429,8880,148423,8915,54680,51100,5586,79871,54874,2135,51611,29957,6814,22911,6884,2946,64783,3752,829,8458,27246,5565,51107,79630,23248,80222,23126,9898,10654,80308,23623,7818,22889,51093,79590,5546,54935,58…
blue	TRUE	6.20073e-15	6409	2196	1252	0.570128	0.19535	HPA:0590051	HPA	thyroid gland; glandular cells[≥Low]	13136	839	HPA:0590000	Approved,Enhanced,Approved,Approved,Supported,Supported,Approved,Supported,Supported,Supported,Approved,Approved,Approved,Approved,Approved,Supported,Enhanced,Approved,Approved,Supported,Approved,Supported,Approved,Supported,Approved,Approved,Approved,Approved,Supported,Approved,Approved,Approved,Approved,Approved,Approved,Supported,Approved,Supported,Approved,Approved,Supported,Approved,Approved…	26155,6339,54973,54998,55052,2782,127281,11315,2023,2475,842,7709,55160,54896,832,50809,8672,84196,57190,51042,27245,93974,9698,10657,339487,9204,9202,5690,9967,79753,23499,51058,112950,55929,79654,114034,10327,7388,9813,51727,23318,23358,115209,57708,1429,34,8880,148423,8915,54680,51100,5586,646817,79871,54874,2135,51611,29957,6814,22911,6884,2946,64783,128338,829,8458,27246,5565,607,10262,51107…
blue	TRUE	6.20073e-15	6409	2196	1252	0.570128	0.19535	HPA:0590000	HPA	thyroid gland	13136	838	HPA:0000000	Approved,Enhanced,Approved,Approved,Supported,Supported,Approved,Supported,Supported,Supported,Approved,Approved,Approved,Approved,Approved,Supported,Enhanced,Approved,Approved,Supported,Approved,Supported,Approved,Supported,Approved,Approved,Approved,Approved,Supported,Approved,Approved,Approved,Approved,Approved,Approved,Supported,Approved,Supported,Approved,Approved,Supported,Approved,Approved…	26155,6339,54973,54998,55052,2782,127281,11315,2023,2475,842,7709,55160,54896,832,50809,8672,84196,57190,51042,27245,93974,9698,10657,339487,9204,9202,5690,9967,79753,23499,51058,112950,55929,79654,114034,10327,7388,9813,51727,23318,23358,115209,57708,1429,34,8880,148423,8915,54680,51100,5586,646817,79871,54874,2135,51611,29957,6814,22911,6884,2946,64783,128338,829,8458,27246,5565,607,10262,51107…
blue	TRUE	1.69457e-14	5323	2196	1066	0.485428	0.200263	HPA:0600431	HPA	tonsil; germinal center cells[≥Low]	13136	843	HPA:0600000	Approved,Approved,Approved,Supported,Approved,Supported,Supported,Approved,Approved,Approved,Approved,Approved,Supported,Enhanced,Approved,Supported,Approved,Supported,Approved,Supported,Approved,Approved,Approved,Approved,Supported,Approved,Approved,Approved,Approved,Approved,Supported,Approved,Supported,Approved,Approved,Supported,Approved,Approved,Enhanced,Approved,Enhanced,Supported,Approved,…	26155,54973,54998,55052,127281,11315,2023,842,7709,55160,54896,832,50809,8672,84196,51042,27245,93974,9698,10657,339487,9204,9202,5690,9967,79753,23499,112950,55929,79654,114034,10327,7388,9813,51727,23318,23358,115209,57708,1429,34,8880,148423,8915,54680,51100,5586,646817,79871,54874,30836,2135,29957,6814,22911,6884,2946,64783,128338,3752,829,8458,27246,5565,51107,79630,80222,23126,9898,10654,80…
blue	TRUE	1.9095e-14	6121	2196	1201	0.546903	0.19621	HPA:0420000	HPA	salivary gland	13136	599	HPA:0000000	Approved,Enhanced,Approved,Approved,Supported,Supported,Approved,Supported,Supported,Supported,Approved,Approved,Approved,Approved,Approved,Supported,Enhanced,Approved,Approved,Supported,Approved,Supported,Approved,Supported,Approved,Approved,Approved,Approved,Supported,Approved,Approved,Approved,Approved,Approved,Approved,Supported,Approved,Supported,Approved,Approved,Approved,Approved,Enhanced,…	26155,6339,54973,54998,55052,2782,127281,11315,2023,2475,842,7709,55160,54896,832,50809,8672,84196,57190,51042,27245,93974,9698,10657,339487,9204,9202,5690,9967,79753,23499,51058,112950,55929,79654,114034,10327,7388,9813,51727,23358,115209,57708,1429,34,8880,148423,8915,54680,51100,5586,646817,79871,54874,2135,51611,29957,6814,22911,6884,64783,128338,3752,829,8458,284565,27246,5565,607,51107,7963…
blue	TRUE	1.9095e-14	6121	2196	1201	0.546903	0.19621	HPA:0420051	HPA	salivary gland; glandular cells[≥Low]	13136	600	HPA:0420000	Approved,Enhanced,Approved,Approved,Supported,Supported,Approved,Supported,Supported,Supported,Approved,Approved,Approved,Approved,Approved,Supported,Enhanced,Approved,Approved,Supported,Approved,Supported,Approved,Supported,Approved,Approved,Approved,Approved,Supported,Approved,Approved,Approved,Approved,Approved,Approved,Supported,Approved,Supported,Approved,Approved,Approved,Approved,Enhanced,…	26155,6339,54973,54998,55052,2782,127281,11315,2023,2475,842,7709,55160,54896,832,50809,8672,84196,57190,51042,27245,93974,9698,10657,339487,9204,9202,5690,9967,79753,23499,51058,112950,55929,79654,114034,10327,7388,9813,51727,23358,115209,57708,1429,34,8880,148423,8915,54680,51100,5586,646817,79871,54874,2135,51611,29957,6814,22911,6884,64783,128338,3752,829,8458,284565,27246,5565,607,51107,7963…
blue	TRUE	2.22417e-14	5403	2196	1079	0.491348	0.199704	HPA:0610832	HPA	urinary bladder; urothelial cells[≥Medium]	13136	854	HPA:0610831	Approved,Approved,Supported,Supported,Approved,Supported,Supported,Supported,Approved,Approved,Approved,Approved,Supported,Enhanced,Approved,Approved,Supported,Approved,Supported,Approved,Supported,Approved,Approved,Approved,Supported,Approved,Approved,Approved,Approved,Approved,Supported,Supported,Approved,Approved,Approved,Enhanced,Approved,Enhanced,Supported,Approved,Approved,Approved,Enhanced…	54973,54998,55052,2782,127281,11315,2023,2475,842,7709,55160,832,50809,8672,84196,57190,51042,27245,93974,9698,10657,9204,9202,5690,9967,23499,51058,112950,55929,79654,114034,7388,9813,51727,23358,57708,1429,34,8880,148423,8915,54680,51100,5586,646817,79871,54874,30836,2135,51611,29957,22911,6884,64783,128338,3752,829,8458,284565,27246,5565,607,51107,79630,80222,23126,9898,10654,80308,23623,7818,…
blue	TRUE	2.22668e-14	5945	2196	1171	0.533242	0.196972	HPA:0220052	HPA	gallbladder; glandular cells[≥Medium]	13136	362	HPA:0220051	Approved,Approved,Supported,Supported,Approved,Supported,Supported,Approved,Approved,Approved,Approved,Approved,Supported,Enhanced,Approved,Approved,Supported,Approved,Supported,Approved,Supported,Approved,Approved,Approved,Approved,Supported,Approved,Approved,Approved,Approved,Approved,Approved,Supported,Approved,Supported,Approved,Approved,Approved,Approved,Enhanced,Approved,Enhanced,Supported,…	54973,54998,55052,2782,127281,2023,2475,842,7709,55160,54896,832,50809,8672,84196,57190,51042,27245,93974,9698,10657,339487,9204,9202,5690,9967,79753,23499,51058,112950,55929,79654,114034,10327,7388,9813,51727,23358,115209,57708,1429,34,8880,148423,8915,54680,51100,5586,646817,79871,54874,30836,2135,51611,29957,6814,22911,6884,2946,64783,128338,3752,829,8458,284565,27246,5565,607,10262,51107,7963…
blue	TRUE	4.45931e-14	6331	2196	1234	0.561931	0.194914	HPA:0400051	HPA	rectum; glandular cells[≥Low]	13136	562	HPA:0400000	Approved,Approved,Supported,Supported,Approved,Supported,Supported,Approved,Approved,Approved,Approved,Approved,Supported,Enhanced,Approved,Approved,Supported,Approved,Supported,Approved,Supported,Approved,Approved,Approved,Supported,Approved,Approved,Approved,Approved,Approved,Supported,Approved,Supported,Approved,Approved,Supported,Approved,Approved,Enhanced,Approved,Enhanced,Supported,Approved…	54973,54998,55052,2782,127281,2023,2475,842,7709,55160,54896,832,50809,8672,84196,57190,51042,27245,93974,9698,10657,9204,9202,5690,9967,79753,23499,112950,55929,79654,114034,10327,7388,9813,51727,23318,23358,115209,57708,1429,34,8880,148423,8915,54680,51100,5586,646817,79871,54874,30836,2135,51611,29957,6814,22911,6884,2946,64783,128338,3752,829,8458,284565,27246,5565,607,10262,51107,79630,23248…
blue	TRUE	4.64738e-14	3798	2196	797	0.362933	0.209847	HPA:0090162	HPA	cerebellum; Purkinje cells[≥Medium]	13136	117	HPA:0090161	Approved,Approved,Approved,Supported,Supported,Supported,Approved,Approved,Approved,Enhanced,Approved,Approved,Supported,Approved,Supported,Supported,Approved,Approved,Supported,Approved,Approved,Approved,Approved,Supported,Supported,Approved,Approved,Approved,Approved,Approved,Approved,Approved,Approved,Approved,Approved,Supported,Approved,Approved,Enhanced,Approved,Approved,Approved,Approved,En…	26155,54973,54998,55052,2782,11315,842,7709,55160,8672,84196,57190,51042,27245,93974,10657,9202,5690,9967,79753,23499,112950,79654,114034,7388,9813,51727,1429,54680,646817,79871,54874,2135,22911,6884,64783,3752,27246,5565,607,51107,79630,80222,23126,9898,10654,80308,23623,7818,22889,5546,2117,5824,261726,51430,27252,26750,127018,2058,9015,375056,163859,8476,81559,149603,55746,128061,149371,388753…
blue	TRUE	4.88513e-14	5444	2196	1084	0.493625	0.199118	HPA:0130052	HPA	colon; glandular cells[≥Medium]	13136	232	HPA:0130051	Approved,Approved,Supported,Supported,Approved,Supported,Supported,Approved,Approved,Approved,Approved,Approved,Supported,Enhanced,Approved,Approved,Supported,Approved,Supported,Approved,Supported,Approved,Approved,Approved,Supported,Approved,Approved,Approved,Approved,Approved,Supported,Supported,Approved,Approved,Approved,Approved,Enhanced,Approved,Enhanced,Supported,Approved,Approved,Approved,…	54973,54998,55052,2782,127281,2023,2475,842,7709,55160,54896,832,50809,8672,84196,57190,51042,27245,93974,9698,10657,9204,9202,5690,9967,79753,23499,112950,55929,79654,114034,7388,9813,51727,23358,115209,57708,1429,34,8880,148423,8915,54680,51100,5586,646817,79871,54874,2135,51611,29957,6814,22911,6884,2946,64783,128338,829,8458,284565,27246,5565,51107,79630,23248,80222,23126,9898,10654,80308,236…
blue	TRUE	5.7178e-14	5236	2196	1048	0.477231	0.200153	HPA:0270362	HPA	kidney; cells in tubules[≥Medium]	13136	415	HPA:0270361	Approved,Approved,Approved,Supported,Supported,Approved,Supported,Supported,Supported,Approved,Approved,Approved,Approved,Supported,Approved,Approved,Approved,Approved,Supported,Approved,Approved,Approved,Supported,Approved,Approved,Approved,Approved,Approved,Supported,Approved,Supported,Approved,Approved,Approved,Approved,Enhanced,Approved,Supported,Approved,Approved,Approved,Approved,Approved,A…	26155,54973,54998,55052,2782,127281,11315,2023,2475,842,7709,55160,832,50809,84196,57190,27245,9698,10657,339487,9202,5690,9967,79753,23499,112950,55929,79654,114034,10327,7388,9813,51727,23358,115209,57708,1429,8880,54680,5586,646817,79871,54874,2135,51611,29957,22911,6884,2946,128338,829,8458,284565,27246,5565,607,51107,79630,23248,80222,23126,9898,10654,80308,23623,7818,22889,79590,5546,54935,…
blue	TRUE	6.09754e-14	6270	2196	1223	0.556922	0.195056	HPA:0130051	HPA	colon; glandular cells[≥Low]	13136	231	HPA:0130000	Approved,Approved,Approved,Supported,Supported,Approved,Supported,Supported,Approved,Approved,Approved,Approved,Approved,Supported,Enhanced,Approved,Approved,Supported,Approved,Supported,Approved,Supported,Approved,Approved,Approved,Supported,Approved,Approved,Approved,Approved,Approved,Supported,Approved,Supported,Approved,Approved,Approved,Approved,Enhanced,Approved,Enhanced,Supported,Approved,…	26155,54973,54998,55052,2782,127281,2023,2475,842,7709,55160,54896,832,50809,8672,84196,57190,51042,27245,93974,9698,10657,9204,9202,5690,9967,79753,23499,112950,55929,79654,114034,10327,7388,9813,51727,23358,115209,57708,1429,34,8880,148423,8915,54680,51100,5586,646817,79871,54874,30836,2135,51611,29957,6814,22911,6884,2946,64783,128338,3752,829,8458,284565,27246,5565,10262,51107,79630,23248,802…
blue	TRUE	6.35846e-14	6193	2196	1210	0.551002	0.195382	HPA:0270361	HPA	kidney; cells in tubules[≥Low]	13136	414	HPA:0270000	Approved,Enhanced,Approved,Approved,Supported,Supported,Approved,Supported,Supported,Supported,Approved,Approved,Approved,Approved,Approved,Approved,Supported,Enhanced,Approved,Approved,Approved,Approved,Enhanced,Supported,Approved,Approved,Approved,Approved,Supported,Approved,Approved,Approved,Approved,Approved,Approved,Supported,Approved,Supported,Approved,Approved,Approved,Approved,Enhanced,Ap…	26155,6339,54973,54998,55052,2782,127281,11315,2023,2475,842,7709,55160,54896,832,163933,50809,8672,84196,57190,27245,9698,90853,10657,339487,9204,9202,5690,9967,79753,23499,51058,112950,55929,79654,114034,10327,7388,9813,51727,23358,115209,57708,1429,8880,148423,54680,51100,5586,646817,79871,54874,30836,2135,51611,29957,6814,22911,6884,2946,128338,3752,829,8458,284565,27246,5565,607,10262,51107,…
blue	TRUE	6.89104e-14	6596	2196	1277	0.581512	0.193602	HPA:0020051	HPA	adrenal gland; glandular cells[≥Low]	13136	16	HPA:0020000	Enhanced,Approved,Approved,Supported,Supported,Approved,Supported,Supported,Supported,Approved,Approved,Approved,Approved,Approved,Supported,Enhanced,Approved,Approved,Supported,Approved,Supported,Approved,Supported,Approved,Approved,Approved,Approved,Supported,Approved,Approved,Approved,Approved,Approved,Approved,Supported,Approved,Supported,Approved,Approved,Supported,Approved,Approved,Enhanced…	6339,54973,54998,55052,2782,127281,11315,2023,2475,842,7709,55160,832,163933,50809,8672,84196,57190,51042,27245,93974,9698,10657,339487,9204,9202,5690,9967,79753,23499,51058,112950,55929,79654,114034,10327,7388,9813,51727,23318,23358,115209,57708,1429,34,8880,148423,8915,54680,51100,5586,646817,79871,54874,2135,51611,29957,6814,22911,6884,2946,64783,128338,3752,829,8458,27246,5565,607,10262,51107…
blue	TRUE	7.83894e-14	6598	2196	1277	0.581512	0.193543	HPA:0020000	HPA	adrenal gland	13136	6	HPA:0000000	Enhanced,Approved,Approved,Supported,Supported,Approved,Supported,Supported,Supported,Approved,Approved,Approved,Approved,Approved,Supported,Enhanced,Approved,Approved,Supported,Approved,Supported,Approved,Supported,Approved,Approved,Approved,Approved,Supported,Approved,Approved,Approved,Approved,Approved,Approved,Supported,Approved,Supported,Approved,Approved,Supported,Approved,Approved,Enhanced…	6339,54973,54998,55052,2782,127281,11315,2023,2475,842,7709,55160,832,163933,50809,8672,84196,57190,51042,27245,93974,9698,10657,339487,9204,9202,5690,9967,79753,23499,51058,112950,55929,79654,114034,10327,7388,9813,51727,23318,23358,115209,57708,1429,34,8880,148423,8915,54680,51100,5586,646817,79871,54874,2135,51611,29957,6814,22911,6884,2946,64783,128338,3752,829,8458,27246,5565,607,10262,51107…
blue	TRUE	8.14055e-14	5481	2196	1089	0.495902	0.198686	HPA:0020052	HPA	adrenal gland; glandular cells[≥Medium]	13136	17	HPA:0020051	Enhanced,Approved,Approved,Supported,Supported,Approved,Supported,Supported,Supported,Approved,Approved,Approved,Approved,Supported,Enhanced,Approved,Approved,Supported,Approved,Supported,Approved,Supported,Approved,Approved,Approved,Supported,Approved,Approved,Approved,Approved,Approved,Supported,Approved,Supported,Approved,Approved,Approved,Enhanced,Approved,Enhanced,Supported,Approved,Approved…	6339,54973,54998,55052,2782,127281,11315,2023,2475,842,7709,55160,832,50809,8672,84196,57190,51042,27245,93974,9698,10657,9204,9202,5690,9967,79753,23499,112950,55929,79654,114034,10327,7388,9813,51727,23358,57708,1429,34,8880,148423,8915,54680,646817,79871,54874,2135,51611,29957,6814,22911,6884,2946,128338,3752,829,8458,27246,5565,10262,51107,79630,80222,23126,9898,10654,80308,23623,7818,22889,7…
blue	TRUE	9.27062e-14	4843	2196	979	0.445811	0.202147	HPA:0570732	HPA	testis; Leydig cells[≥Medium]	13136	805	HPA:0570731	Approved,Approved,Approved,Supported,Approved,Supported,Supported,Supported,Approved,Approved,Approved,Supported,Approved,Enhanced,Supported,Approved,Supported,Approved,Supported,Approved,Approved,Approved,Supported,Approved,Approved,Approved,Approved,Supported,Approved,Supported,Approved,Approved,Enhanced,Approved,Enhanced,Supported,Approved,Approved,Approved,Approved,Approved,Supported,Approved…	26155,54973,54998,55052,127281,11315,2023,2475,842,55160,832,50809,84196,11123,51042,27245,93974,9698,10657,9204,9202,5690,9967,79753,23499,112950,79654,114034,10327,7388,9813,51727,57708,1429,34,8880,148423,54680,646817,79871,54874,30836,2135,51611,29957,22911,6884,2946,64783,128338,3752,829,8458,27246,5565,51107,79630,80222,8991,9898,10654,80308,23623,7818,22889,79590,5546,2117,54935,5824,4817,…
blue	TRUE	1.92982e-13	5132	2196	1027	0.467668	0.200117	HPA:0630051	HPA	cervix; glandular cells[≥Low]	13136	202	HPA:0630000	Approved,Supported,Approved,Supported,Supported,Supported,Approved,Approved,Approved,Enhanced,Approved,Supported,Approved,Supported,Approved,Supported,Approved,Approved,Approved,Supported,Approved,Approved,Approved,Approved,Approved,Approved,Supported,Approved,Approved,Approved,Approved,Enhanced,Supported,Approved,Approved,Approved,Enhanced,Approved,Approved,Approved,Approved,Supported,Approved,A…	54973,55052,127281,11315,2023,2475,842,55160,832,8672,84196,51042,27245,93974,9698,10657,9204,9202,5690,9967,79753,23499,51058,112950,55929,79654,114034,9813,51727,23358,1429,34,8880,148423,8915,54680,51100,5586,646817,79871,54874,30836,2135,51611,22911,6884,128338,8458,27246,5565,51107,79630,23248,80222,23126,9898,80308,22889,51093,5546,2117,54935,5824,261726,51430,27252,9857,7175,51377,83479,55…
blue	TRUE	2.17599e-13	5128	2196	1026	0.467213	0.200078	HPA:0130201	HPA	colon; endothelial cells[≥Low]	13136	216	HPA:0130000	Approved,Approved,Supported,Supported,Approved,Supported,Supported,Supported,Approved,Approved,Approved,Approved,Approved,Supported,Enhanced,Approved,Approved,Supported,Approved,Supported,Approved,Supported,Approved,Approved,Approved,Approved,Supported,Approved,Approved,Approved,Approved,Supported,Approved,Approved,Supported,Enhanced,Approved,Supported,Approved,Approved,Approved,Enhanced,Approved…	54973,54998,55052,2782,127281,11315,2023,2475,842,7709,55160,54896,832,50809,8672,84196,57190,51042,27245,93974,9698,10657,339487,9204,9202,5690,9967,79753,23499,112950,79654,114034,9813,51727,23318,57708,1429,8880,148423,8915,54680,51100,646817,79871,54874,2135,51611,29957,6814,22911,6884,2946,64783,3752,829,27246,5565,607,10262,51107,79630,8991,23126,9898,10654,80308,23623,7818,22889,79590,5546…
blue	TRUE	3.05544e-13	6343	2196	1231	0.560565	0.194072	HPA:0150051	HPA	duodenum; glandular cells[≥Low]	13136	272	HPA:0150000	Approved,Approved,Supported,Supported,Approved,Supported,Supported,Approved,Approved,Approved,Approved,Supported,Enhanced,Approved,Approved,Supported,Approved,Supported,Approved,Supported,Approved,Approved,Approved,Supported,Approved,Approved,Approved,Approved,Approved,Supported,Approved,Supported,Approved,Approved,Approved,Approved,Enhanced,Approved,Enhanced,Supported,Approved,Approved,Approved,…	54973,54998,55052,2782,127281,2023,2475,842,7709,55160,832,50809,8672,84196,57190,51042,27245,93974,9698,10657,9204,9202,5690,9967,79753,23499,112950,55929,79654,114034,10327,7388,9813,51727,23358,115209,57708,1429,34,8880,148423,8915,54680,51100,5586,646817,79871,54874,30836,2135,51611,29957,6814,22911,6884,2946,64783,128338,3752,829,8458,284565,27246,5565,607,10262,51107,79630,23248,80222,23126…
blue	TRUE	4.61996e-13	4625	2196	937	0.426685	0.202595	HPA:0460661	HPA	skin 1; keratinocytes[≥Low]	13136	658	HPA:0460000	Approved,Approved,Approved,Supported,Approved,Supported,Approved,Approved,Approved,Approved,Approved,Enhanced,Approved,Enhanced,Approved,Supported,Approved,Supported,Enhanced,Approved,Approved,Approved,Approved,Approved,Approved,Approved,Approved,Approved,Approved,Supported,Supported,Approved,Approved,Approved,Enhanced,Approved,Supported,Approved,Approved,Approved,Enhanced,Approved,Approved,Appro…	26155,54973,54998,2782,127281,2475,842,7709,55160,54896,832,8672,84196,11123,57190,51042,27245,93974,90853,339487,9204,9202,5690,79753,23499,51058,112950,55929,79654,114034,7388,9813,51727,115209,57708,1429,8880,148423,8915,54680,51100,5586,79871,54874,2135,51611,29957,6814,22911,6884,64783,3752,829,8458,27246,5565,607,51107,79630,80222,23126,9898,10654,80308,23623,7818,22889,51093,79590,5546,549…
blue	TRUE	4.65291e-13	5496	2196	1087	0.494991	0.19778	HPA:0480052	HPA	small intestine; glandular cells[≥Medium]	13136	739	HPA:0480051	Approved,Approved,Supported,Supported,Approved,Supported,Supported,Approved,Approved,Approved,Approved,Supported,Enhanced,Approved,Approved,Supported,Approved,Supported,Approved,Supported,Approved,Approved,Supported,Approved,Approved,Approved,Approved,Approved,Supported,Approved,Supported,Approved,Approved,Approved,Approved,Enhanced,Approved,Enhanced,Supported,Approved,Approved,Approved,Enhanced,…	54973,54998,55052,2782,127281,2023,2475,842,7709,55160,832,50809,8672,84196,57190,51042,27245,93974,9698,10657,9202,5690,9967,79753,23499,112950,55929,79654,114034,10327,7388,9813,51727,23358,115209,57708,1429,34,8880,148423,8915,54680,51100,5586,646817,79871,54874,2135,51611,29957,6814,22911,6884,2946,64783,128338,3752,829,284565,27246,5565,51107,79630,80222,23126,9898,10654,80308,23623,7818,228…
blue	TRUE	6.06383e-13	6115	2196	1191	0.54235	0.194767	HPA:0050051	HPA	breast; glandular cells[≥Low]	13136	58	HPA:0050000	Approved,Approved,Approved,Supported,Supported,Approved,Supported,Supported,Supported,Approved,Approved,Approved,Approved,Approved,Supported,Enhanced,Approved,Approved,Supported,Approved,Supported,Approved,Supported,Approved,Approved,Approved,Approved,Supported,Approved,Approved,Approved,Approved,Approved,Approved,Supported,Approved,Supported,Approved,Approved,Approved,Approved,Approved,Enhanced,…	26155,54973,54998,55052,2782,127281,11315,2023,2475,842,7709,55160,54896,832,50809,8672,84196,57190,51042,27245,93974,9698,10657,339487,9204,9202,5690,9967,79753,23499,51058,112950,55929,79654,114034,10327,7388,9813,51727,23358,115209,1429,34,8880,54680,51100,5586,646817,79871,54874,2135,29957,6814,22911,6884,2946,64783,128338,3752,829,8458,284565,27246,5565,51107,79630,80222,8991,23126,9898,1065…
blue	TRUE	6.4228e-13	5337	2196	1059	0.48224	0.198426	HPA:0360000	HPA	parathyroid gland	13136	506	HPA:0000000	Approved,Approved,Supported,Supported,Approved,Supported,Supported,Supported,Approved,Approved,Approved,Approved,Supported,Enhanced,Approved,Supported,Approved,Supported,Approved,Enhanced,Supported,Approved,Approved,Supported,Approved,Approved,Approved,Supported,Supported,Approved,Approved,Approved,Approved,Approved,Enhanced,Supported,Approved,Approved,Approved,Enhanced,Approved,Approved,Approved…	54973,54998,55052,2782,127281,11315,2023,2475,842,7709,55160,832,50809,8672,84196,51042,27245,93974,9698,90853,10657,9204,5690,9967,112950,55929,79654,114034,7388,9813,51727,23358,115209,1429,34,8880,148423,8915,54680,51100,5586,646817,79871,54874,2135,51611,29957,6814,22911,6884,2946,64783,128338,3752,8458,27246,5565,607,10262,51107,79630,80222,23126,10654,80308,23623,7818,22889,79590,5546,2117,…
blue	TRUE	6.4228e-13	5337	2196	1059	0.48224	0.198426	HPA:0360051	HPA	parathyroid gland; glandular cells[≥Low]	13136	507	HPA:0360000	Approved,Approved,Supported,Supported,Approved,Supported,Supported,Supported,Approved,Approved,Approved,Approved,Supported,Enhanced,Approved,Supported,Approved,Supported,Approved,Enhanced,Supported,Approved,Approved,Supported,Approved,Approved,Approved,Supported,Supported,Approved,Approved,Approved,Approved,Approved,Enhanced,Supported,Approved,Approved,Approved,Enhanced,Approved,Approved,Approved…	54973,54998,55052,2782,127281,11315,2023,2475,842,7709,55160,832,50809,8672,84196,51042,27245,93974,9698,90853,10657,9204,5690,9967,112950,55929,79654,114034,7388,9813,51727,23358,115209,1429,34,8880,148423,8915,54680,51100,5586,646817,79871,54874,2135,51611,29957,6814,22911,6884,2946,64783,128338,3752,8458,27246,5565,607,10262,51107,79630,80222,23126,10654,80308,23623,7818,22889,79590,5546,2117,…
blue	TRUE	6.89135e-13	4322	2196	883	0.402095	0.204304	HPA:0320102	HPA	nasopharynx; respiratory epithelial cells[≥Medium]	13136	486	HPA:0320101	Approved,Approved,Approved,Supported,Supported,Approved,Supported,Approved,Approved,Approved,Approved,Approved,Supported,Approved,Supported,Approved,Supported,Approved,Supported,Approved,Approved,Approved,Supported,Approved,Approved,Approved,Approved,Approved,Approved,Supported,Approved,Supported,Approved,Approved,Approved,Approved,Enhanced,Supported,Approved,Approved,Approved,Enhanced,Approved,A…	26155,54973,54998,55052,2782,127281,11315,842,7709,55160,54896,832,50809,84196,51042,27245,93974,9698,10657,9204,9202,5690,9967,79753,23499,51058,112950,55929,79654,114034,10327,7388,9813,51727,23358,1429,34,8880,148423,8915,54680,51100,646817,79871,2135,51611,29957,22911,6884,64783,3752,829,8458,27246,5565,607,10262,51107,80222,23126,9898,10654,80308,23623,51093,79590,2117,54935,5824,261726,8548…
blue	TRUE	8.2947e-13	4674	2196	944	0.429872	0.201968	HPA:0270351	HPA	kidney; cells in glomeruli[≥Low]	13136	411	HPA:0270000	Approved,Approved,Supported,Supported,Approved,Supported,Supported,Supported,Approved,Approved,Approved,Supported,Approved,Approved,Supported,Approved,Supported,Approved,Supported,Approved,Approved,Approved,Supported,Approved,Approved,Approved,Approved,Approved,Approved,Supported,Approved,Supported,Approved,Enhanced,Approved,Supported,Approved,Approved,Enhanced,Approved,Approved,Approved,Approved…	54973,54998,55052,2782,127281,11315,2023,2475,842,7709,832,50809,84196,57190,51042,27245,93974,9698,10657,339487,9204,5690,9967,79753,23499,51058,112950,55929,79654,114034,51727,23318,115209,57708,1429,8880,148423,54680,51100,5586,646817,79871,54874,2135,29957,22911,2946,64783,128338,829,8458,27246,5565,607,51107,79630,23248,80222,23126,9898,10654,80308,79590,5546,2117,3428,54935,5824,4259,261726…
blue	TRUE	8.37933e-13	4285	2196	876	0.398907	0.204434	HPA:0210052	HPA	fallopian tube; glandular cells[≥Medium]	13136	355	HPA:0210051	Approved,Approved,Supported,Supported,Approved,Supported,Approved,Approved,Approved,Approved,Supported,Approved,Supported,Approved,Supported,Approved,Supported,Approved,Approved,Approved,Supported,Approved,Approved,Approved,Approved,Supported,Supported,Approved,Approved,Approved,Approved,Approved,Enhanced,Supported,Approved,Approved,Approved,Enhanced,Approved,Approved,Approved,Approved,Approved,A…	54973,54998,55052,2782,127281,11315,842,7709,55160,832,50809,84196,51042,27245,93974,9698,10657,9204,9202,5690,9967,51058,112950,55929,79654,114034,7388,9813,51727,23358,115209,1429,34,8880,148423,8915,54680,51100,5586,646817,79871,54874,2135,51611,29957,22911,6884,2946,3752,829,8458,27246,5565,607,51107,79630,80222,23126,9898,10654,80308,23623,51093,79590,2117,54935,5824,4817,261726,8548,57147,5…
blue	TRUE	8.48225e-13	4548	2196	922	0.419854	0.202726	HPA:0100132	HPA	cerebral cortex; neuronal cells[≥Medium]	13136	190	HPA:0100131	Approved,Approved,Approved,Supported,Supported,Approved,Supported,Enhanced,Approved,Supported,Approved,Supported,Approved,Supported,Approved,Approved,Approved,Supported,Approved,Approved,Approved,Approved,Supported,Supported,Approved,Supported,Approved,Approved,Approved,Approved,Approved,Approved,Supported,Approved,Approved,Approved,Approved,Approved,Supported,Approved,Approved,Approved,Enhanced,…	54973,54998,127281,11315,2475,842,50809,8672,84196,51042,27245,93974,9698,10657,9204,9202,5690,9967,23499,112950,55929,79654,114034,7388,9813,8880,148423,54680,5586,646817,79871,54874,30836,2135,51611,6814,22911,6884,64783,3752,8458,27246,5565,607,51107,79630,80222,23126,9898,10654,80308,23623,7818,22889,79590,5546,54935,5824,4817,261726,8548,57147,27252,9857,7175,51377,83479,55758,127018,2058,90…
blue	TRUE	9.41671e-13	5713	2196	1122	0.510929	0.196394	HPA:0310000	HPA	lymph node	13136	459	HPA:0000000	Approved,Approved,Approved,Supported,Approved,Supported,Supported,Approved,Approved,Approved,Approved,Approved,Supported,Enhanced,Approved,Enhanced,Approved,Supported,Approved,Supported,Approved,Supported,Approved,Approved,Approved,Approved,Supported,Approved,Approved,Approved,Approved,Supported,Approved,Supported,Approved,Approved,Supported,Approved,Enhanced,Approved,Enhanced,Supported,Approved,…	26155,54973,54998,55052,127281,11315,2023,842,7709,55160,54896,832,50809,8672,84196,11123,57190,51042,27245,93974,9698,10657,339487,9204,9202,5690,9967,23499,112950,55929,79654,114034,10327,7388,9813,51727,23318,23358,57708,1429,34,8880,148423,8915,54680,51100,646817,79871,54874,2135,29957,22911,6884,2946,64783,128338,3752,829,8458,284565,27246,5565,607,51107,79630,80222,23126,9898,10654,80308,23…
blue	TRUE	9.93327e-13	5035	2196	1006	0.458106	0.199801	HPA:0090161	HPA	cerebellum; Purkinje cells[≥Low]	13136	116	HPA:0090000	Approved,Approved,Approved,Supported,Supported,Supported,Approved,Approved,Approved,Supported,Enhanced,Approved,Approved,Supported,Approved,Supported,Approved,Supported,Approved,Approved,Supported,Approved,Approved,Approved,Approved,Approved,Supported,Supported,Approved,Approved,Approved,Enhanced,Approved,Approved,Approved,Approved,Approved,Approved,Approved,Approved,Approved,Approved,Approved,Ap…	26155,54973,54998,55052,2782,11315,842,7709,55160,50809,8672,84196,57190,51042,27245,93974,9698,10657,9202,5690,9967,79753,23499,112950,55929,79654,114034,7388,9813,51727,23358,57708,1429,148423,54680,5586,646817,79871,54874,2135,51611,22911,6884,2946,64783,3752,829,8458,27246,5565,607,10262,51107,79630,80222,23126,9898,10654,80308,23623,7818,22889,79590,5546,2117,5824,4817,4259,261726,57147,5143…
blue	TRUE	1.06275e-12	6118	2196	1190	0.541894	0.194508	HPA:0430000	HPA	seminal vesicle	13136	603	HPA:0000000	Enhanced,Approved,Approved,Supported,Supported,Approved,Supported,Supported,Supported,Approved,Approved,Approved,Approved,Approved,Supported,Enhanced,Approved,Approved,Supported,Approved,Supported,Approved,Supported,Approved,Approved,Approved,Supported,Approved,Approved,Approved,Approved,Approved,Supported,Approved,Supported,Approved,Approved,Approved,Approved,Enhanced,Approved,Enhanced,Supported…	6339,54973,54998,55052,2782,127281,11315,2023,2475,842,7709,55160,54896,832,50809,8672,84196,57190,51042,27245,93974,9698,10657,339487,9204,5690,9967,23499,51058,112950,55929,79654,114034,10327,7388,9813,51727,23358,115209,57708,1429,34,8880,148423,8915,54680,51100,5586,646817,79871,54874,2135,51611,29957,22911,6884,2946,64783,128338,3752,829,27246,5565,607,51107,79630,23248,80222,8991,23126,9898…
blue	TRUE	1.06275e-12	6118	2196	1190	0.541894	0.194508	HPA:0430051	HPA	seminal vesicle; glandular cells[≥Low]	13136	604	HPA:0430000	Enhanced,Approved,Approved,Supported,Supported,Approved,Supported,Supported,Supported,Approved,Approved,Approved,Approved,Approved,Supported,Enhanced,Approved,Approved,Supported,Approved,Supported,Approved,Supported,Approved,Approved,Approved,Supported,Approved,Approved,Approved,Approved,Approved,Supported,Approved,Supported,Approved,Approved,Approved,Approved,Enhanced,Approved,Enhanced,Supported…	6339,54973,54998,55052,2782,127281,11315,2023,2475,842,7709,55160,54896,832,50809,8672,84196,57190,51042,27245,93974,9698,10657,339487,9204,5690,9967,23499,51058,112950,55929,79654,114034,10327,7388,9813,51727,23358,115209,57708,1429,34,8880,148423,8915,54680,51100,5586,646817,79871,54874,2135,51611,29957,22911,6884,2946,64783,128338,3752,829,27246,5565,607,51107,79630,23248,80222,8991,23126,9898…
blue	TRUE	1.15927e-12	5622	2196	1106	0.503643	0.196727	HPA:0330000	HPA	oral mucosa	13136	488	HPA:0000000	Approved,Approved,Supported,Approved,Supported,Supported,Supported,Approved,Approved,Approved,Approved,Approved,Supported,Enhanced,Approved,Supported,Approved,Supported,Approved,Supported,Approved,Approved,Approved,Approved,Supported,Approved,Approved,Approved,Approved,Approved,Supported,Supported,Approved,Approved,Approved,Approved,Enhanced,Approved,Enhanced,Supported,Approved,Approved,Approved,…	54973,54998,55052,127281,11315,2023,2475,842,7709,55160,54896,832,50809,8672,57190,51042,27245,93974,9698,10657,339487,9204,9202,5690,9967,79753,23499,51058,112950,79654,114034,7388,9813,51727,23358,115209,57708,1429,34,8880,148423,8915,54680,51100,5586,646817,79871,54874,30836,2135,51611,29957,6814,22911,6884,2946,64783,128338,3752,829,8458,27246,5565,607,10262,51107,79630,23248,80222,23126,9898…
blue	TRUE	1.15927e-12	5622	2196	1106	0.503643	0.196727	HPA:0330221	HPA	oral mucosa; squamous epithelial cells[≥Low]	13136	489	HPA:0330000	Approved,Approved,Supported,Approved,Supported,Supported,Supported,Approved,Approved,Approved,Approved,Approved,Supported,Enhanced,Approved,Supported,Approved,Supported,Approved,Supported,Approved,Approved,Approved,Approved,Supported,Approved,Approved,Approved,Approved,Approved,Supported,Supported,Approved,Approved,Approved,Approved,Enhanced,Approved,Enhanced,Supported,Approved,Approved,Approved,…	54973,54998,55052,127281,11315,2023,2475,842,7709,55160,54896,832,50809,8672,57190,51042,27245,93974,9698,10657,339487,9204,9202,5690,9967,79753,23499,51058,112950,79654,114034,7388,9813,51727,23358,115209,57708,1429,34,8880,148423,8915,54680,51100,5586,646817,79871,54874,30836,2135,51611,29957,6814,22911,6884,2946,64783,128338,3752,829,8458,27246,5565,607,10262,51107,79630,23248,80222,23126,9898…
blue	TRUE	1.20418e-12	6317	2196	1223	0.556922	0.193605	HPA:0480051	HPA	small intestine; glandular cells[≥Low]	13136	738	HPA:0480000	Approved,Approved,Supported,Supported,Approved,Supported,Supported,Approved,Approved,Approved,Approved,Approved,Supported,Enhanced,Approved,Approved,Supported,Approved,Supported,Approved,Supported,Approved,Approved,Approved,Supported,Approved,Approved,Approved,Approved,Approved,Supported,Approved,Supported,Approved,Approved,Approved,Approved,Enhanced,Approved,Enhanced,Supported,Approved,Approved,…	54973,54998,55052,2782,127281,2023,2475,842,7709,55160,54896,832,50809,8672,84196,57190,51042,27245,93974,9698,10657,9204,9202,5690,9967,79753,23499,112950,55929,79654,114034,10327,7388,9813,51727,23358,115209,57708,1429,34,8880,148423,8915,54680,51100,5586,646817,79871,54874,30836,2135,51611,29957,6814,22911,6884,2946,64783,128338,3752,829,8458,284565,27246,5565,51107,79630,23248,80222,23126,989…
blue	TRUE	1.57719e-12	5621	2196	1105	0.503188	0.196584	HPA:0550052	HPA	stomach 2; glandular cells[≥Medium]	13136	788	HPA:0550051	Approved,Approved,Supported,Supported,Approved,Supported,Supported,Supported,Approved,Approved,Approved,Approved,Approved,Supported,Approved,Approved,Supported,Approved,Supported,Approved,Supported,Approved,Approved,Supported,Approved,Approved,Approved,Approved,Approved,Supported,Approved,Supported,Approved,Approved,Approved,Enhanced,Approved,Enhanced,Supported,Approved,Approved,Enhanced,Approved…	54973,54998,55052,2782,127281,11315,2023,2475,842,7709,55160,54896,832,50809,84196,57190,51042,27245,93974,9698,10657,9202,5690,9967,79753,23499,112950,55929,79654,114034,10327,7388,9813,51727,23358,57708,1429,34,8880,148423,54680,51100,5586,646817,79871,54874,30836,2135,51611,29957,22911,6884,2946,64783,128338,829,8458,27246,5565,10262,51107,79630,80222,8991,23126,9898,10654,80308,7818,22889,795…
blue	TRUE	1.75632e-12	5558	2196	1094	0.498179	0.196833	HPA:0400052	HPA	rectum; glandular cells[≥Medium]	13136	563	HPA:0400051	Approved,Approved,Supported,Supported,Approved,Supported,Supported,Approved,Approved,Approved,Approved,Approved,Supported,Enhanced,Approved,Approved,Supported,Approved,Supported,Approved,Supported,Approved,Approved,Approved,Supported,Approved,Approved,Approved,Approved,Approved,Supported,Supported,Approved,Approved,Supported,Approved,Approved,Enhanced,Approved,Enhanced,Supported,Approved,Approved…	54973,54998,55052,2782,127281,2023,2475,842,7709,55160,54896,832,50809,8672,84196,57190,51042,27245,93974,9698,10657,9204,9202,5690,9967,79753,23499,112950,55929,79654,114034,7388,9813,51727,23318,23358,115209,57708,1429,34,8880,148423,8915,54680,51100,5586,646817,79871,54874,2135,51611,29957,6814,22911,6884,2946,64783,128338,3752,829,8458,284565,27246,5565,51107,79630,23248,80222,23126,9898,1065…
blue	TRUE	1.80566e-12	5966	2196	1163	0.529599	0.194938	HPA:0300411	HPA	lung; macrophages[≥Low]	13136	456	HPA:0300000	Approved,Supported,Supported,Approved,Supported,Supported,Supported,Approved,Approved,Approved,Approved,Approved,Approved,Approved,Supported,Approved,Supported,Approved,Enhanced,Supported,Approved,Approved,Approved,Approved,Supported,Approved,Approved,Approved,Approved,Approved,Supported,Approved,Approved,Approved,Supported,Approved,Approved,Enhanced,Supported,Approved,Approved,Enhanced,Approved,…	54973,55052,2782,127281,11315,2023,2475,842,7709,55160,54896,832,84196,57190,51042,27245,93974,9698,90853,10657,339487,9204,9202,5690,9967,79753,23499,112950,55929,79654,114034,10327,9813,51727,23318,23358,115209,34,8880,148423,54680,51100,5586,646817,79871,54874,2135,51611,6814,22911,6884,2946,64783,128338,3752,829,8458,27246,5565,10262,51107,79630,23248,80222,8991,23126,9898,10654,80308,23623,7…
blue	TRUE	2.31216e-12	4828	2196	968	0.440801	0.200497	HPA:0460671	HPA	skin 1; melanocytes[≥Low]	13136	667	HPA:0460000	Approved,Approved,Approved,Supported,Approved,Supported,Approved,Approved,Approved,Approved,Supported,Enhanced,Approved,Approved,Supported,Approved,Enhanced,Supported,Approved,Approved,Approved,Approved,Supported,Approved,Approved,Approved,Approved,Approved,Supported,Supported,Approved,Approved,Enhanced,Approved,Supported,Approved,Approved,Enhanced,Approved,Approved,Approved,Approved,Approved,Enh…	26155,54973,54998,55052,127281,2023,842,7709,55160,832,50809,8672,84196,57190,51042,27245,90853,10657,339487,9204,9202,5690,9967,79753,23499,112950,55929,79654,114034,7388,9813,51727,57708,1429,8880,8915,54680,51100,5586,646817,54874,2135,51611,29957,6814,22911,6884,64783,3752,829,8458,27246,5565,607,51107,79630,80222,23126,9898,10654,80308,23623,7818,22889,51093,79590,5546,2117,3428,54935,5824,4…
blue	TRUE	2.8383e-12	4572	2196	923	0.42031	0.201881	HPA:0190222	HPA	esophagus; squamous epithelial cells[≥Medium]	13136	326	HPA:0190221	Approved,Approved,Supported,Approved,Supported,Supported,Supported,Approved,Approved,Approved,Approved,Enhanced,Approved,Approved,Supported,Approved,Supported,Approved,Supported,Approved,Approved,Approved,Supported,Approved,Approved,Approved,Approved,Approved,Approved,Supported,Supported,Approved,Approved,Approved,Approved,Enhanced,Approved,Supported,Approved,Approved,Enhanced,Approved,Approved,A…	54973,54998,55052,127281,11315,2023,2475,7709,55160,54896,832,8672,84196,57190,51042,27245,93974,9698,10657,9204,9202,5690,9967,79753,23499,51058,112950,55929,79654,114034,7388,9813,51727,23358,115209,57708,1429,8880,148423,54680,51100,5586,646817,79871,54874,2135,51611,29957,6814,22911,6884,64783,128338,3752,27246,5565,607,51107,79630,80222,23126,9898,10654,80308,23623,7818,22889,51093,79590,554…
blue	TRUE	4.34545e-12	5549	2196	1090	0.496357	0.196432	HPA:0150052	HPA	duodenum; glandular cells[≥Medium]	13136	273	HPA:0150051	Approved,Approved,Supported,Supported,Approved,Supported,Supported,Approved,Approved,Approved,Approved,Supported,Approved,Approved,Supported,Approved,Supported,Approved,Supported,Approved,Approved,Approved,Supported,Approved,Approved,Approved,Approved,Approved,Supported,Approved,Supported,Approved,Approved,Approved,Approved,Enhanced,Approved,Enhanced,Supported,Approved,Approved,Approved,Enhanced,…	54973,54998,55052,2782,127281,2023,2475,842,7709,55160,832,50809,84196,57190,51042,27245,93974,9698,10657,9204,9202,5690,9967,79753,23499,112950,55929,79654,114034,10327,7388,9813,51727,23358,115209,57708,1429,34,8880,148423,8915,54680,51100,5586,646817,79871,54874,2135,51611,29957,22911,6884,2946,64783,128338,3752,829,8458,284565,27246,5565,607,10262,51107,79630,80222,23126,9898,10654,80308,2362…
blue	TRUE	4.69384e-12	6736	2196	1289	0.586976	0.19136	HPA:0030000	HPA	appendix	13136	22	HPA:0000000	Approved,Approved,Supported,Supported,Approved,Supported,Supported,Supported,Approved,Approved,Approved,Approved,Approved,Supported,Enhanced,Approved,Enhanced,Approved,Supported,Approved,Supported,Approved,Supported,Approved,Approved,Approved,Approved,Supported,Approved,Approved,Approved,Approved,Approved,Supported,Approved,Supported,Approved,Approved,Supported,Approved,Approved,Enhanced,Approved…	54973,54998,55052,2782,127281,11315,2023,2475,842,7709,55160,54896,832,50809,8672,84196,11123,57190,51042,27245,93974,9698,10657,339487,9204,9202,5690,9967,79753,23499,112950,55929,79654,114034,10327,7388,9813,51727,23318,23358,115209,57708,1429,34,8880,148423,8915,54680,51100,5586,646817,79871,54874,30836,2135,51611,29957,6814,22911,6884,2946,64783,128338,3752,829,8458,284565,27246,5565,607,1026…
blue	TRUE	6.35865e-12	6735	2196	1288	0.586521	0.19124	HPA:0220000	HPA	gallbladder	13136	360	HPA:0000000	Approved,Approved,Approved,Supported,Supported,Approved,Supported,Supported,Approved,Approved,Approved,Approved,Approved,Supported,Enhanced,Approved,Approved,Supported,Approved,Supported,Approved,Supported,Approved,Approved,Approved,Approved,Supported,Approved,Approved,Approved,Approved,Approved,Approved,Supported,Approved,Supported,Approved,Approved,Supported,Approved,Approved,Enhanced,Approved,…	26155,54973,54998,55052,2782,127281,2023,2475,842,7709,55160,54896,832,50809,8672,84196,57190,51042,27245,93974,9698,10657,339487,9204,9202,5690,9967,79753,23499,51058,112950,55929,79654,114034,10327,7388,9813,51727,23318,23358,115209,57708,1429,34,8880,148423,8915,54680,51100,5586,646817,79871,54874,30836,2135,51611,29957,6814,22911,6884,2946,64783,128338,3752,829,8458,284565,27246,5565,607,1026…
blue	TRUE	6.35865e-12	6735	2196	1288	0.586521	0.19124	HPA:0220051	HPA	gallbladder; glandular cells[≥Low]	13136	361	HPA:0220000	Approved,Approved,Approved,Supported,Supported,Approved,Supported,Supported,Approved,Approved,Approved,Approved,Approved,Supported,Enhanced,Approved,Approved,Supported,Approved,Supported,Approved,Supported,Approved,Approved,Approved,Approved,Supported,Approved,Approved,Approved,Approved,Approved,Approved,Supported,Approved,Supported,Approved,Approved,Supported,Approved,Approved,Enhanced,Approved,…	26155,54973,54998,55052,2782,127281,2023,2475,842,7709,55160,54896,832,50809,8672,84196,57190,51042,27245,93974,9698,10657,339487,9204,9202,5690,9967,79753,23499,51058,112950,55929,79654,114034,10327,7388,9813,51727,23318,23358,115209,57708,1429,34,8880,148423,8915,54680,51100,5586,646817,79871,54874,30836,2135,51611,29957,6814,22911,6884,2946,64783,128338,3752,829,8458,284565,27246,5565,607,1026…
blue	TRUE	7.03634e-12	4938	2196	984	0.448087	0.199271	HPA:0490000	HPA	smooth muscle	13136	747	HPA:0000000	Approved,Approved,Approved,Supported,Supported,Approved,Approved,Approved,Supported,Approved,Supported,Approved,Supported,Enhanced,Supported,Approved,Approved,Supported,Approved,Approved,Approved,Approved,Approved,Approved,Supported,Approved,Approved,Supported,Enhanced,Approved,Enhanced,Supported,Approved,Approved,Approved,Approved,Approved,Approved,Approved,Approved,Approved,Approved,Approved,Su…	54973,54998,127281,11315,2023,842,7709,832,50809,84196,51042,27245,93974,90853,10657,9204,9202,9967,79753,23499,51058,112950,55929,79654,114034,9813,51727,23318,57708,1429,34,8880,148423,54680,5586,646817,79871,54874,2135,51611,6814,22911,6884,64783,3752,829,284565,27246,5565,607,51107,23248,80222,23126,9898,10654,80308,22889,51093,79590,5546,2117,54935,5824,4817,4259,261726,8548,57147,27252,9857…
blue	TRUE	7.03634e-12	4938	2196	984	0.448087	0.199271	HPA:0490691	HPA	smooth muscle; smooth muscle cells[≥Low]	13136	748	HPA:0490000	Approved,Approved,Approved,Supported,Supported,Approved,Approved,Approved,Supported,Approved,Supported,Approved,Supported,Enhanced,Supported,Approved,Approved,Supported,Approved,Approved,Approved,Approved,Approved,Approved,Supported,Approved,Approved,Supported,Enhanced,Approved,Enhanced,Supported,Approved,Approved,Approved,Approved,Approved,Approved,Approved,Approved,Approved,Approved,Approved,Su…	54973,54998,127281,11315,2023,842,7709,832,50809,84196,51042,27245,93974,90853,10657,9204,9202,9967,79753,23499,51058,112950,55929,79654,114034,9813,51727,23318,57708,1429,34,8880,148423,54680,5586,646817,79871,54874,2135,51611,6814,22911,6884,64783,3752,829,284565,27246,5565,607,51107,23248,80222,23126,9898,10654,80308,22889,51093,79590,5546,2117,54935,5824,4817,4259,261726,8548,57147,27252,9857…
blue	TRUE	8.16434e-12	5677	2196	1110	0.505464	0.195526	HPA:0380521	HPA	placenta; trophoblastic cells[≥Low]	13136	536	HPA:0380000	Approved,Approved,Approved,Supported,Approved,Supported,Supported,Approved,Approved,Approved,Approved,Supported,Enhanced,Approved,Approved,Supported,Approved,Supported,Approved,Approved,Approved,Approved,Supported,Approved,Approved,Approved,Approved,Supported,Supported,Approved,Approved,Supported,Approved,Enhanced,Approved,Enhanced,Supported,Approved,Approved,Enhanced,Approved,Approved,Approved,A…	26155,54973,54998,55052,127281,11315,2023,842,7709,55160,832,50809,8672,84196,57190,51042,27245,93974,9698,9204,9202,5690,9967,79753,23499,112950,79654,114034,7388,9813,51727,23318,23358,57708,1429,34,8880,148423,54680,51100,5586,646817,79871,54874,2135,51611,29957,22911,6884,2946,64783,3752,829,8458,27246,5565,607,10262,51107,79630,80222,23126,9898,10654,80308,23623,7818,22889,79590,5546,54935,5…
blue	TRUE	8.86212e-12	4195	2196	854	0.388889	0.203576	HPA:0100201	HPA	cerebral cortex; endothelial cells[≥Low]	13136	183	HPA:0100000	Approved,Approved,Approved,Supported,Supported,Approved,Supported,Supported,Approved,Approved,Approved,Approved,Approved,Enhanced,Approved,Supported,Approved,Supported,Supported,Approved,Approved,Supported,Approved,Approved,Approved,Approved,Supported,Approved,Supported,Approved,Enhanced,Approved,Enhanced,Supported,Approved,Enhanced,Approved,Approved,Approved,Approved,Enhanced,Approved,Approved,A…	26155,54973,54998,55052,2782,127281,11315,2023,842,7709,55160,54896,832,8672,84196,51042,27245,93974,10657,339487,9204,9967,79753,23499,112950,79654,114034,51727,23318,115209,57708,1429,34,8880,54680,51100,646817,79871,2135,51611,29957,6814,6884,3752,829,27246,5565,607,51107,79630,80222,23126,10654,80308,23623,7818,22889,2117,3428,54935,5824,261726,8548,57147,27252,9857,7175,51377,83479,127018,20…
blue	TRUE	1.07557e-11	6013	2196	1166	0.530965	0.193913	HPA:0390051	HPA	prostate; glandular cells[≥Low]	13136	540	HPA:0390000	Approved,Approved,Approved,Supported,Approved,Supported,Supported,Supported,Approved,Approved,Approved,Approved,Approved,Supported,Enhanced,Approved,Enhanced,Supported,Approved,Supported,Approved,Supported,Approved,Approved,Approved,Approved,Supported,Approved,Approved,Approved,Approved,Approved,Supported,Approved,Supported,Approved,Approved,Supported,Approved,Approved,Enhanced,Approved,Enhanced,…	26155,54973,54998,55052,127281,11315,2023,2475,842,7709,55160,54896,832,50809,8672,84196,11123,51042,27245,93974,9698,10657,339487,9204,9202,5690,9967,23499,51058,112950,55929,79654,114034,10327,7388,9813,51727,23318,23358,115209,57708,1429,34,8880,148423,8915,54680,51100,5586,646817,79871,54874,2135,51611,29957,6814,22911,6884,64783,128338,3752,829,8458,284565,27246,5565,607,51107,79630,80222,89…
blue	TRUE	1.07557e-11	6013	2196	1166	0.530965	0.193913	HPA:0390000	HPA	prostate	13136	539	HPA:0000000	Approved,Approved,Approved,Supported,Approved,Supported,Supported,Supported,Approved,Approved,Approved,Approved,Approved,Supported,Enhanced,Approved,Enhanced,Supported,Approved,Supported,Approved,Supported,Approved,Approved,Approved,Approved,Supported,Approved,Approved,Approved,Approved,Approved,Supported,Approved,Supported,Approved,Approved,Supported,Approved,Approved,Enhanced,Approved,Enhanced,…	26155,54973,54998,55052,127281,11315,2023,2475,842,7709,55160,54896,832,50809,8672,84196,11123,51042,27245,93974,9698,10657,339487,9204,9202,5690,9967,23499,51058,112950,55929,79654,114034,10327,7388,9813,51727,23318,23358,115209,57708,1429,34,8880,148423,8915,54680,51100,5586,646817,79871,54874,2135,51611,29957,6814,22911,6884,64783,128338,3752,829,8458,284565,27246,5565,607,51107,79630,80222,89…
blue	TRUE	1.07659e-11	6132	2196	1186	0.540073	0.193412	HPA:0630000	HPA	cervix	13136	201	HPA:0000000	Approved,Approved,Approved,Supported,Approved,Supported,Supported,Supported,Approved,Approved,Approved,Approved,Supported,Enhanced,Approved,Approved,Supported,Approved,Supported,Approved,Supported,Approved,Approved,Approved,Supported,Approved,Approved,Approved,Approved,Approved,Approved,Supported,Supported,Approved,Approved,Supported,Approved,Approved,Enhanced,Approved,Enhanced,Supported,Approved…	26155,54973,54998,55052,127281,11315,2023,2475,842,7709,55160,832,50809,8672,84196,57190,51042,27245,93974,9698,10657,9204,9202,5690,9967,79753,23499,51058,112950,55929,79654,114034,7388,9813,51727,23318,23358,115209,57708,1429,34,8880,148423,8915,54680,51100,5586,646817,79871,54874,30836,2135,51611,29957,22911,6884,64783,128338,3752,829,8458,27246,5565,607,51107,79630,23248,80222,23126,9898,1065…
blue	TRUE	1.11666e-11	3673	2196	761	0.346539	0.207188	HPA:0600432	HPA	tonsil; germinal center cells[≥Medium]	13136	844	HPA:0600431	Approved,Approved,Approved,Supported,Approved,Supported,Supported,Approved,Approved,Approved,Enhanced,Approved,Supported,Supported,Approved,Supported,Approved,Supported,Approved,Approved,Approved,Supported,Approved,Approved,Enhanced,Enhanced,Supported,Approved,Approved,Approved,Enhanced,Approved,Approved,Enhanced,Supported,Approved,Approved,Approved,Approved,Enhanced,Approved,Approved,Approved,Ap…	26155,54973,54998,55052,127281,11315,2023,842,55160,832,8672,84196,51042,93974,9698,10657,5690,9967,112950,55929,79654,114034,9813,51727,57708,34,8880,148423,8915,54680,51100,646817,2135,29957,128338,3752,829,8458,27246,5565,51107,79630,80222,9898,10654,7818,22889,51093,5546,2117,5824,261726,57147,27252,7175,51377,83479,26750,127018,2058,163859,2987,81559,149603,128061,388753,23029,4548,64754,798…
blue	TRUE	1.16375e-11	5618	2196	1099	0.500455	0.195621	HPA:0250131	HPA	hippocampus; neuronal cells[≥Low]	13136	385	HPA:0250000	Approved,Approved,Approved,Supported,Supported,Approved,Supported,Supported,Supported,Approved,Approved,Approved,Supported,Enhanced,Approved,Approved,Supported,Approved,Supported,Approved,Supported,Approved,Approved,Approved,Supported,Approved,Approved,Approved,Approved,Supported,Supported,Approved,Approved,Supported,Approved,Enhanced,Supported,Approved,Approved,Approved,Approved,Approved,Support…	26155,54973,54998,55052,2782,127281,11315,2023,2475,842,55160,832,50809,8672,84196,57190,51042,27245,93974,9698,10657,9204,9202,5690,9967,23499,112950,55929,79654,114034,7388,9813,51727,23318,1429,34,8880,54680,5586,646817,79871,54874,30836,2135,51611,6814,22911,6884,2946,64783,3752,829,8458,27246,5565,607,51107,79630,23248,80222,23126,9898,10654,80308,23623,7818,22889,2117,54935,5824,4817,4259,2…
blue	TRUE	1.30346e-11	5303	2196	1045	0.475865	0.197058	HPA:0310441	HPA	lymph node; non-germinal center cells[≥Low]	13136	463	HPA:0310000	Approved,Approved,Approved,Supported,Approved,Supported,Supported,Approved,Approved,Approved,Approved,Approved,Supported,Enhanced,Approved,Enhanced,Approved,Supported,Approved,Supported,Approved,Supported,Approved,Approved,Approved,Approved,Supported,Approved,Approved,Approved,Approved,Supported,Approved,Approved,Approved,Supported,Approved,Enhanced,Approved,Enhanced,Supported,Approved,Approved,A…	26155,54973,54998,55052,127281,11315,2023,842,7709,55160,54896,832,50809,8672,84196,11123,57190,51042,27245,93974,9698,10657,339487,9204,9202,5690,9967,23499,112950,55929,79654,114034,10327,9813,51727,23318,23358,57708,1429,34,8880,148423,8915,54680,51100,646817,79871,2135,29957,22911,6884,2946,64783,128338,829,8458,27246,51107,79630,80222,23126,9898,10654,80308,23623,7818,22889,51093,79590,5546,…
blue	TRUE	1.3384e-11	3324	2196	698	0.317851	0.209988	HPA:0351182	HPA	pancreas; pancreatic endocrine cells[≥Medium]	13136	504	HPA:0351181	Approved,Supported,Approved,Supported,Supported,Supported,Approved,Approved,Supported,Approved,Supported,Approved,Supported,Approved,Supported,Approved,Supported,Approved,Approved,Approved,Supported,Supported,Approved,Approved,Approved,Enhanced,Supported,Approved,Approved,Approved,Approved,Approved,Approved,Enhanced,Approved,Supported,Approved,Enhanced,Approved,Approved,Approved,Approved,Approved…	54973,55052,127281,11315,2023,2475,55160,832,50809,84196,51042,27245,93974,9698,10657,5690,9967,112950,55929,79654,114034,7388,9813,51727,1429,34,8880,148423,54680,646817,54874,2135,51611,29957,6884,128338,27246,5565,10262,51107,79630,80222,9898,10654,80308,79590,5824,4817,4259,261726,8548,57147,51430,27252,7175,51377,55758,127018,9015,163859,2987,81559,388753,4548,64754,79894,79746,8027,221078,2…
blue	TRUE	1.42827e-11	5363	2196	1055	0.480419	0.196718	HPA:0620221	HPA	vagina; squamous epithelial cells[≥Low]	13136	857	HPA:0620000	Approved,Approved,Approved,Supported,Approved,Supported,Supported,Supported,Approved,Approved,Approved,Approved,Approved,Supported,Approved,Approved,Supported,Approved,Supported,Approved,Supported,Approved,Approved,Approved,Approved,Supported,Approved,Approved,Approved,Approved,Approved,Approved,Supported,Supported,Approved,Approved,Approved,Approved,Enhanced,Approved,Enhanced,Supported,Approved,…	26155,54973,54998,55052,127281,11315,2023,2475,842,7709,55160,54896,832,50809,84196,57190,51042,27245,93974,9698,10657,339487,9204,9202,5690,9967,79753,23499,51058,112950,55929,79654,114034,7388,9813,51727,23358,115209,57708,1429,34,8880,148423,8915,54680,51100,5586,646817,79871,2135,51611,29957,6814,22911,6884,64783,128338,3752,829,8458,5565,607,51107,79630,23248,80222,23126,9898,10654,80308,236…
blue	TRUE	1.42827e-11	5363	2196	1055	0.480419	0.196718	HPA:0620000	HPA	vagina	13136	856	HPA:0000000	Approved,Approved,Approved,Supported,Approved,Supported,Supported,Supported,Approved,Approved,Approved,Approved,Approved,Supported,Approved,Approved,Supported,Approved,Supported,Approved,Supported,Approved,Approved,Approved,Approved,Supported,Approved,Approved,Approved,Approved,Approved,Approved,Supported,Supported,Approved,Approved,Approved,Approved,Enhanced,Approved,Enhanced,Supported,Approved,…	26155,54973,54998,55052,127281,11315,2023,2475,842,7709,55160,54896,832,50809,84196,57190,51042,27245,93974,9698,10657,339487,9204,9202,5690,9967,79753,23499,51058,112950,55929,79654,114034,7388,9813,51727,23358,115209,57708,1429,34,8880,148423,8915,54680,51100,5586,646817,79871,2135,51611,29957,6814,22911,6884,64783,128338,3752,829,8458,5565,607,51107,79630,23248,80222,23126,9898,10654,80308,236…
blue	TRUE	1.43342e-11	6107	2196	1181	0.537796	0.193385	HPA:0160051	HPA	endometrium 1; glandular cells[≥Low]	13136	310	HPA:0160000	Approved,Approved,Supported,Approved,Supported,Supported,Supported,Approved,Approved,Approved,Approved,Supported,Enhanced,Approved,Supported,Approved,Supported,Approved,Supported,Approved,Approved,Approved,Approved,Supported,Approved,Approved,Approved,Approved,Approved,Approved,Supported,Supported,Approved,Approved,Approved,Approved,Enhanced,Approved,Enhanced,Supported,Approved,Approved,Approved,…	54973,54998,55052,127281,11315,2023,2475,842,7709,55160,832,50809,8672,84196,51042,27245,93974,9698,10657,339487,9204,9202,5690,9967,79753,23499,51058,112950,55929,79654,114034,7388,9813,51727,23358,115209,57708,1429,34,8880,148423,8915,54680,51100,5586,646817,79871,54874,2135,51611,29957,6814,22911,6884,2946,64783,128338,3752,829,8458,27246,5565,607,51107,79630,23248,80222,8991,23126,9898,10654,…
blue	TRUE	1.57328e-11	5131	2196	1015	0.462204	0.197817	HPA:0050091	HPA	breast; myoepithelial cells[≥Low]	13136	61	HPA:0050000	Approved,Approved,Approved,Supported,Approved,Supported,Supported,Supported,Approved,Approved,Approved,Approved,Approved,Supported,Enhanced,Approved,Supported,Approved,Supported,Approved,Supported,Approved,Approved,Approved,Approved,Supported,Approved,Approved,Approved,Approved,Supported,Supported,Approved,Approved,Supported,Approved,Approved,Enhanced,Supported,Approved,Enhanced,Approved,Approved…	26155,54973,54998,55052,127281,11315,2023,2475,842,7709,55160,54896,832,50809,8672,57190,51042,27245,93974,9698,10657,339487,9204,9202,5690,9967,23499,51058,55929,79654,114034,7388,9813,51727,23318,23358,1429,34,8880,54680,51100,5586,646817,79871,54874,2135,29957,6814,22911,6884,2946,128338,829,8458,284565,27246,5565,51107,79630,80222,23126,10654,80308,23623,7818,22889,79590,5546,2117,54935,5824,…
blue	TRUE	1.66754e-11	4565	2196	917	0.417577	0.200876	HPA:0380522	HPA	placenta; trophoblastic cells[≥Medium]	13136	537	HPA:0380521	Approved,Approved,Supported,Supported,Approved,Approved,Approved,Approved,Supported,Approved,Approved,Supported,Approved,Supported,Approved,Approved,Approved,Approved,Supported,Approved,Approved,Approved,Approved,Supported,Approved,Approved,Enhanced,Supported,Approved,Approved,Enhanced,Approved,Approved,Approved,Approved,Approved,Enhanced,Approved,Approved,Approved,Supported,Approved,Approved,App…	54973,54998,11315,2023,842,7709,55160,832,50809,84196,57190,51042,27245,93974,9698,9204,9202,5690,9967,79753,23499,112950,79654,114034,9813,23358,57708,8880,148423,54680,51100,5586,646817,79871,2135,51611,29957,22911,6884,2946,64783,3752,829,8458,27246,5565,607,10262,51107,79630,80222,23126,9898,10654,80308,23623,7818,22889,5546,5824,4817,4259,261726,8548,57147,51430,27252,9857,7175,51377,127018,…
blue	TRUE	1.67599e-11	3859	2196	793	0.361111	0.205494	HPA:0530721	HPA	spleen; cells in white pulp[≥Low]	13136	779	HPA:0530000	Approved,Supported,Supported,Supported,Approved,Approved,Approved,Approved,Approved,Enhanced,Approved,Supported,Approved,Supported,Supported,Approved,Approved,Approved,Approved,Supported,Approved,Approved,Supported,Supported,Approved,Supported,Approved,Enhanced,Approved,Enhanced,Supported,Approved,Approved,Approved,Enhanced,Approved,Approved,Supported,Approved,Approved,Enhanced,Approved,Approved,…	54998,55052,11315,2023,842,7709,55160,832,84196,11123,57190,51042,27245,93974,10657,339487,9204,9202,5690,9967,112950,55929,114034,7388,9813,23318,23358,57708,1429,34,8880,148423,8915,54680,51100,646817,54874,30836,2135,51611,29957,22911,6884,128338,3752,829,8458,27246,607,51107,80222,23126,80308,7818,22889,51093,5546,2117,3428,5824,261726,8548,57147,27252,9857,7175,51377,83479,26750,127018,2058,…
blue	TRUE	1.7167e-11	3612	2196	749	0.341075	0.207364	HPA:0460641	HPA	skin 1; Langerhans[≥Low]	13136	622	HPA:0460000	Approved,Approved,Approved,Approved,Approved,Approved,Approved,Approved,Supported,Approved,Approved,Approved,Approved,Approved,Approved,Approved,Approved,Supported,Supported,Approved,Approved,Enhanced,Supported,Approved,Approved,Enhanced,Approved,Approved,Approved,Approved,Enhanced,Approved,Approved,Approved,Supported,Approved,Approved,Enhanced,Approved,Approved,Approved,Enhanced,Approved,Approve…	54973,54998,127281,842,7709,54896,832,84196,51042,27245,9204,9202,5690,23499,51058,112950,55929,114034,7388,9813,51727,57708,8880,148423,54680,51100,5586,79871,2135,51611,29957,6814,22911,6884,64783,829,8458,5565,51107,79630,80222,23126,9898,10654,80308,23623,22889,51093,79590,5546,5824,4817,261726,8548,57147,27252,51377,26750,127018,9015,375056,163859,2987,81559,149603,128061,149371,23029,148789…
blue	TRUE	2.17469e-11	3694	2196	763	0.34745	0.206551	HPA:0340461	HPA	ovary; ovarian stroma cells[≥Low]	13136	496	HPA:0340000	Approved,Approved,Approved,Supported,Supported,Approved,Supported,Supported,Supported,Approved,Approved,Supported,Enhanced,Approved,Supported,Approved,Approved,Supported,Approved,Supported,Approved,Approved,Approved,Supported,Approved,Approved,Supported,Enhanced,Approved,Enhanced,Supported,Approved,Approved,Enhanced,Approved,Approved,Approved,Approved,Supported,Enhanced,Approved,Approved,Approved…	26155,54973,54998,55052,2782,127281,11315,2023,2475,842,7709,50809,8672,84196,51042,27245,9698,10657,9204,9967,51058,112950,55929,114034,10327,9813,23318,57708,1429,34,8880,148423,54680,51100,5586,646817,79871,54874,30836,29957,22911,829,8458,27246,5565,51107,79630,80222,23126,9898,10654,80308,22889,5546,2117,3428,5824,261726,8548,57147,27252,9857,7175,51377,55758,127018,2058,9015,163859,2987,815…
blue	TRUE	2.49813e-11	6164	2196	1189	0.541439	0.192894	HPA:0470000	HPA	skin 2	13136	676	HPA:0000000	Approved,Approved,Approved,Supported,Approved,Supported,Supported,Supported,Approved,Approved,Approved,Approved,Supported,Enhanced,Approved,Approved,Supported,Approved,Supported,Approved,Enhanced,Supported,Approved,Approved,Approved,Approved,Supported,Approved,Approved,Approved,Approved,Approved,Supported,Supported,Approved,Approved,Supported,Approved,Enhanced,Approved,Supported,Approved,Approved…	26155,54973,54998,55052,127281,11315,2023,2475,842,55160,54896,832,50809,8672,84196,57190,51042,27245,93974,9698,90853,10657,339487,9204,9202,5690,9967,79753,51058,112950,55929,79654,114034,7388,9813,51727,23318,23358,57708,1429,8880,148423,8915,54680,51100,5586,646817,79871,54874,30836,2135,51611,29957,6814,22911,6884,2946,64783,128338,3752,829,8458,27246,5565,51107,79630,23248,80222,8991,23126,…
blue	TRUE	2.50269e-11	3668	2196	758	0.345173	0.206652	HPA:0470682	HPA	skin 2; epidermal cells[≥Medium]	13136	699	HPA:0470681	Approved,Approved,Approved,Approved,Supported,Approved,Approved,Approved,Approved,Approved,Approved,Supported,Approved,Supported,Approved,Approved,Approved,Approved,Approved,Approved,Approved,Approved,Approved,Supported,Supported,Approved,Approved,Enhanced,Supported,Approved,Approved,Approved,Enhanced,Approved,Approved,Approved,Enhanced,Approved,Approved,Approved,Supported,Approved,Approved,Appro…	26155,54973,54998,127281,2475,842,55160,54896,832,84196,57190,51042,27245,93974,9698,339487,9202,5690,79753,51058,112950,55929,79654,114034,7388,9813,51727,57708,8880,148423,8915,54680,51100,5586,79871,51611,29957,6814,22911,6884,64783,3752,829,8458,27246,5565,51107,79630,23248,80222,23126,9898,10654,80308,23623,7818,22889,51093,79590,5546,5824,261726,8548,57147,51430,9857,51377,83479,26750,12701…
blue	TRUE	2.53389e-11	5349	2196	1051	0.478597	0.196485	HPA:0600441	HPA	tonsil; non-germinal center cells[≥Low]	13136	846	HPA:0600000	Approved,Approved,Approved,Supported,Approved,Supported,Supported,Approved,Approved,Approved,Approved,Approved,Supported,Enhanced,Approved,Enhanced,Approved,Supported,Approved,Supported,Approved,Supported,Approved,Approved,Approved,Supported,Approved,Approved,Approved,Approved,Supported,Approved,Supported,Approved,Approved,Approved,Approved,Enhanced,Approved,Enhanced,Supported,Approved,Approved,A…	26155,54973,54998,55052,127281,11315,2023,842,7709,55160,54896,832,50809,8672,84196,11123,57190,51042,27245,93974,9698,10657,339487,9204,5690,9967,23499,112950,55929,79654,114034,10327,7388,9813,51727,23358,115209,57708,1429,34,8880,148423,8915,54680,51100,646817,79871,54874,30836,2135,29957,22911,6884,64783,128338,3752,829,8458,284565,27246,607,51107,79630,23248,80222,23126,9898,10654,80308,2362…
blue	TRUE	2.62475e-11	6356	2196	1221	0.556011	0.192102	HPA:0320000	HPA	nasopharynx	13136	466	HPA:0000000	Approved,Approved,Approved,Supported,Supported,Approved,Supported,Supported,Supported,Approved,Approved,Approved,Approved,Approved,Supported,Enhanced,Approved,Approved,Supported,Approved,Supported,Approved,Enhanced,Supported,Approved,Approved,Approved,Approved,Supported,Approved,Approved,Approved,Approved,Approved,Approved,Supported,Approved,Supported,Approved,Approved,Supported,Approved,Approved…	26155,54973,54998,55052,2782,127281,11315,2023,2475,842,7709,55160,54896,832,50809,8672,84196,57190,51042,27245,93974,9698,90853,10657,339487,9204,9202,5690,9967,79753,23499,51058,112950,55929,79654,114034,10327,7388,9813,51727,23318,23358,115209,57708,1429,34,8880,148423,8915,54680,51100,646817,79871,54874,2135,51611,29957,6814,22911,6884,2946,64783,128338,3752,829,8458,284565,27246,5565,607,102…
blue	TRUE	2.86394e-11	4862	2196	967	0.440346	0.198889	HPA:0500000	HPA	soft tissue 1	13136	751	HPA:0000000	Approved,Approved,Approved,Supported,Supported,Approved,Supported,Supported,Supported,Approved,Approved,Approved,Supported,Enhanced,Approved,Approved,Supported,Approved,Supported,Approved,Supported,Approved,Approved,Supported,Approved,Approved,Approved,Approved,Approved,Supported,Approved,Approved,Enhanced,Approved,Supported,Approved,Approved,Approved,Enhanced,Approved,Approved,Approved,Approved,…	26155,54973,54998,55052,2782,127281,11315,2023,2475,842,7709,832,50809,8672,84196,57190,51042,27245,93974,9698,10657,9204,9202,9967,79753,23499,112950,55929,79654,114034,9813,51727,57708,1429,8880,148423,8915,54680,51100,5586,646817,79871,54874,2135,51611,6884,2946,128338,3752,829,8458,27246,5565,607,51107,79630,80222,23126,9898,10654,80308,7818,22889,51093,79590,5546,2117,54935,5824,4817,261726,…
blue	TRUE	3.27825e-11	4255	2196	861	0.392077	0.20235	HPA:0030071	HPA	appendix; lymphoid tissue[≥Low]	13136	44	HPA:0030000	Approved,Approved,Supported,Approved,Supported,Approved,Approved,Approved,Approved,Enhanced,Approved,Approved,Supported,Approved,Supported,Approved,Supported,Approved,Approved,Approved,Supported,Approved,Approved,Supported,Approved,Supported,Enhanced,Enhanced,Supported,Approved,Approved,Approved,Enhanced,Approved,Approved,Approved,Supported,Approved,Approved,Enhanced,Approved,Supported,Supported,…	54973,54998,55052,127281,2023,842,7709,55160,832,8672,84196,57190,51042,27245,93974,9698,10657,339487,9202,5690,9967,112950,79654,114034,9813,23318,57708,34,8880,148423,8915,54680,51100,5586,646817,54874,30836,2135,51611,29957,6884,64783,128338,829,8458,27246,51107,79630,80222,23126,10654,80308,23623,7818,22889,79590,5546,2117,3428,54935,5824,261726,8548,27252,9857,7175,51377,83479,26750,127018,2…
blue	TRUE	3.5062e-11	6589	2196	1259	0.573315	0.191076	HPA:0350000	HPA	pancreas	13136	499	HPA:0000000	Approved,Approved,Supported,Supported,Approved,Supported,Supported,Supported,Approved,Approved,Approved,Approved,Supported,Enhanced,Approved,Approved,Supported,Approved,Supported,Approved,Supported,Approved,Approved,Approved,Supported,Approved,Approved,Approved,Approved,Approved,Supported,Approved,Supported,Approved,Approved,Supported,Approved,Approved,Enhanced,Approved,Enhanced,Supported,Approve…	54973,54998,55052,2782,127281,11315,2023,2475,842,7709,55160,832,50809,8672,84196,57190,51042,27245,93974,9698,10657,9204,9202,5690,9967,79753,23499,112950,55929,79654,114034,10327,7388,9813,51727,23318,23358,115209,57708,1429,34,8880,148423,8915,54680,51100,646817,79871,54874,30836,2135,51611,29957,6814,22911,6884,64783,128338,3752,829,8458,27246,5565,607,10262,51107,79630,23248,80222,23126,9898…
blue	TRUE	3.65506e-11	6668	2196	1272	0.579235	0.190762	HPA:0600000	HPA	tonsil	13136	842	HPA:0000000	Approved,Approved,Approved,Supported,Approved,Supported,Supported,Supported,Approved,Approved,Approved,Approved,Approved,Supported,Enhanced,Approved,Enhanced,Approved,Supported,Approved,Supported,Approved,Supported,Approved,Approved,Approved,Approved,Supported,Approved,Approved,Approved,Approved,Approved,Approved,Supported,Approved,Supported,Approved,Approved,Supported,Approved,Approved,Enhanced,…	26155,54973,54998,55052,127281,11315,2023,2475,842,7709,55160,54896,832,50809,8672,84196,11123,57190,51042,27245,93974,9698,10657,339487,9204,9202,5690,9967,79753,23499,51058,112950,55929,79654,114034,10327,7388,9813,51727,23318,23358,115209,57708,1429,34,8880,148423,8915,54680,51100,5586,646817,79871,54874,30836,2135,51611,29957,6814,22911,6884,2946,64783,128338,3752,829,8458,284565,27246,5565,6…
blue	TRUE	4.06933e-11	3878	2196	794	0.361566	0.204745	HPA:0500651	HPA	soft tissue 1; fibroblasts[≥Low]	13136	755	HPA:0500000	Approved,Approved,Approved,Supported,Supported,Approved,Supported,Supported,Approved,Approved,Approved,Enhanced,Approved,Supported,Approved,Supported,Approved,Supported,Approved,Supported,Approved,Approved,Approved,Supported,Approved,Approved,Enhanced,Approved,Supported,Approved,Approved,Approved,Approved,Approved,Approved,Approved,Approved,Supported,Approved,Approved,Approved,Approved,Enhanced,A…	26155,54973,54998,55052,2782,127281,11315,2023,842,7709,832,8672,84196,51042,27245,93974,9698,10657,9204,9967,79753,23499,112950,114034,9813,51727,57708,1429,8880,148423,5586,646817,79871,2135,51611,6884,2946,128338,3752,829,8458,27246,5565,607,51107,79630,80222,23126,9898,10654,80308,7818,22889,51093,5546,2117,54935,4817,261726,8548,27252,9857,7175,51377,83479,127018,163859,81559,149603,128061,1…
blue	TRUE	4.23579e-11	3463	2196	720	0.327869	0.207912	HPA:0050092	HPA	breast; myoepithelial cells[≥Medium]	13136	62	HPA:0050091	Approved,Supported,Supported,Supported,Approved,Approved,Approved,Approved,Supported,Supported,Approved,Supported,Supported,Approved,Approved,Approved,Approved,Supported,Approved,Approved,Supported,Supported,Approved,Approved,Supported,Approved,Supported,Approved,Approved,Approved,Approved,Approved,Approved,Enhanced,Approved,Approved,Supported,Approved,Approved,Approved,Enhanced,Approved,Approved…	54998,55052,11315,2023,842,7709,54896,832,50809,51042,27245,93974,10657,339487,9204,9202,5690,9967,55929,79654,114034,7388,9813,51727,23318,1429,8880,54680,5586,646817,79871,54874,2135,29957,6814,22911,128338,829,8458,27246,5565,51107,80222,23126,10654,80308,23623,22889,5546,2117,54935,5824,261726,57147,51430,9857,7175,51377,83479,127018,2058,9015,163859,2987,81559,128061,149371,388753,23029,1487…
blue	TRUE	4.44434e-11	5148	2196	1015	0.462204	0.197164	HPA:0210051	HPA	fallopian tube; glandular cells[≥Low]	13136	354	HPA:0210000	Enhanced,Approved,Approved,Supported,Supported,Approved,Supported,Approved,Approved,Approved,Approved,Approved,Supported,Approved,Supported,Approved,Supported,Approved,Supported,Approved,Approved,Approved,Supported,Approved,Approved,Approved,Approved,Approved,Supported,Approved,Supported,Approved,Approved,Approved,Approved,Approved,Enhanced,Supported,Approved,Approved,Approved,Enhanced,Approved,A…	6339,54973,54998,55052,2782,127281,11315,842,7709,55160,54896,832,50809,84196,51042,27245,93974,9698,10657,9204,9202,5690,9967,23499,51058,112950,55929,79654,114034,10327,7388,9813,51727,23358,115209,1429,34,8880,148423,8915,54680,51100,5586,646817,79871,54874,2135,51611,29957,6814,22911,6884,2946,64783,3752,829,8458,27246,5565,607,10262,51107,79630,80222,23126,9898,10654,80308,23623,51093,79590,…
blue	TRUE	4.62111e-11	6666	2196	1271	0.57878	0.190669	HPA:0550000	HPA	stomach 2	13136	786	HPA:0000000	Approved,Approved,Supported,Supported,Approved,Supported,Supported,Supported,Approved,Approved,Approved,Approved,Approved,Supported,Approved,Approved,Supported,Approved,Supported,Approved,Enhanced,Supported,Approved,Approved,Approved,Supported,Approved,Approved,Approved,Approved,Approved,Supported,Approved,Supported,Approved,Approved,Supported,Approved,Approved,Enhanced,Approved,Enhanced,Supporte…	54973,54998,55052,2782,127281,11315,2023,2475,842,7709,55160,54896,832,50809,84196,57190,51042,27245,93974,9698,90853,10657,9204,9202,5690,9967,79753,23499,112950,55929,79654,114034,10327,7388,9813,51727,23318,23358,115209,57708,1429,34,8880,148423,8915,54680,51100,5586,646817,79871,54874,30836,2135,51611,29957,6814,22911,6884,2946,64783,128338,829,8458,284565,27246,5565,607,10262,51107,79630,232…
blue	TRUE	4.62111e-11	6666	2196	1271	0.57878	0.190669	HPA:0550051	HPA	stomach 2; glandular cells[≥Low]	13136	787	HPA:0550000	Approved,Approved,Supported,Supported,Approved,Supported,Supported,Supported,Approved,Approved,Approved,Approved,Approved,Supported,Approved,Approved,Supported,Approved,Supported,Approved,Enhanced,Supported,Approved,Approved,Approved,Supported,Approved,Approved,Approved,Approved,Approved,Supported,Approved,Supported,Approved,Approved,Supported,Approved,Approved,Enhanced,Approved,Enhanced,Supporte…	54973,54998,55052,2782,127281,11315,2023,2475,842,7709,55160,54896,832,50809,84196,57190,51042,27245,93974,9698,90853,10657,9204,9202,5690,9967,79753,23499,112950,55929,79654,114034,10327,7388,9813,51727,23318,23358,115209,57708,1429,34,8880,148423,8915,54680,51100,5586,646817,79871,54874,30836,2135,51611,29957,6814,22911,6884,2946,64783,128338,829,8458,284565,27246,5565,607,10262,51107,79630,232…
blue	TRUE	4.63111e-11	3694	2196	761	0.346539	0.20601	HPA:0460651	HPA	skin 1; fibroblasts[≥Low]	13136	649	HPA:0460000	Approved,Approved,Approved,Approved,Approved,Approved,Approved,Approved,Approved,Supported,Approved,Supported,Approved,Approved,Approved,Approved,Approved,Approved,Supported,Supported,Approved,Approved,Enhanced,Approved,Supported,Approved,Approved,Enhanced,Approved,Approved,Approved,Approved,Approved,Approved,Approved,Approved,Approved,Approved,Enhanced,Approved,Approved,Approved,Enhanced,Approve…	26155,54973,54998,127281,842,7709,55160,832,84196,51042,27245,93974,9204,9202,5690,79753,23499,55929,114034,7388,9813,51727,57708,1429,8880,148423,54680,51100,5586,79871,54874,2135,51611,6884,3752,829,8458,27246,5565,51107,79630,80222,23126,9898,10654,80308,23623,7818,22889,79590,5546,54935,5824,4817,261726,8548,57147,27252,9857,51377,127018,9015,163859,8476,2987,81559,149603,128061,149371,148789…
blue	TRUE	4.80182e-11	4444	2196	893	0.406648	0.200945	HPA:0060102	HPA	bronchus; respiratory epithelial cells[≥Medium]	13136	84	HPA:0060101	Approved,Enhanced,Approved,Approved,Supported,Approved,Supported,Approved,Approved,Approved,Approved,Supported,Approved,Supported,Approved,Supported,Approved,Supported,Approved,Approved,Approved,Supported,Approved,Approved,Approved,Supported,Approved,Supported,Approved,Approved,Approved,Approved,Approved,Enhanced,Supported,Approved,Approved,Approved,Enhanced,Approved,Approved,Approved,Approved,Ap…	26155,6339,54973,54998,55052,127281,11315,842,7709,54896,832,50809,84196,51042,27245,93974,9698,10657,9204,9202,5690,9967,23499,112950,55929,114034,10327,7388,9813,51727,23358,115209,1429,34,8880,148423,8915,54680,51100,5586,646817,79871,54874,51611,29957,6814,22911,6884,64783,3752,829,8458,27246,5565,607,10262,51107,79630,80222,23126,9898,10654,80308,23623,51093,79590,2117,54935,5824,4817,261726…
blue	TRUE	5.08909e-11	4422	2196	889	0.404827	0.20104	HPA:0420052	HPA	salivary gland; glandular cells[≥Medium]	13136	601	HPA:0420051	Approved,Approved,Supported,Supported,Approved,Supported,Supported,Supported,Approved,Approved,Approved,Approved,Supported,Approved,Approved,Supported,Approved,Approved,Supported,Approved,Approved,Approved,Approved,Supported,Approved,Approved,Approved,Approved,Supported,Supported,Approved,Approved,Approved,Enhanced,Supported,Approved,Approved,Enhanced,Approved,Approved,Approved,Approved,Approved,…	54973,54998,55052,2782,127281,11315,2023,2475,842,7709,55160,832,50809,84196,57190,51042,27245,9698,10657,339487,9204,9202,5690,9967,23499,112950,55929,79654,114034,7388,9813,51727,1429,34,8880,148423,54680,51100,5586,646817,79871,54874,2135,22911,6884,3752,829,27246,5565,51107,79630,23248,80222,23126,9898,10654,80308,23623,7818,22889,79590,2117,5824,261726,481,8548,51430,9857,7175,51377,83479,55…
blue	TRUE	5.3249e-11	6500	2196	1243	0.566029	0.191231	HPA:0180051	HPA	epididymis; glandular cells[≥Low]	13136	321	HPA:0180000	Enhanced,Approved,Approved,Supported,Supported,Approved,Supported,Supported,Supported,Approved,Approved,Approved,Approved,Supported,Enhanced,Approved,Approved,Supported,Approved,Supported,Approved,Supported,Approved,Approved,Approved,Approved,Supported,Approved,Approved,Approved,Approved,Approved,Approved,Supported,Approved,Supported,Approved,Approved,Approved,Approved,Enhanced,Approved,Enhanced,…	6339,54973,54998,55052,2782,127281,11315,2023,2475,842,7709,55160,832,50809,8672,84196,57190,51042,27245,93974,9698,10657,339487,9204,9202,5690,9967,79753,23499,51058,112950,55929,79654,114034,10327,7388,9813,51727,23358,115209,57708,1429,34,8880,148423,8915,54680,51100,5586,646817,79871,54874,30836,2135,51611,29957,6814,22911,6884,2946,64783,128338,3752,829,8458,27246,5565,607,10262,51107,79630,…
blue	TRUE	5.3249e-11	6500	2196	1243	0.566029	0.191231	HPA:0180000	HPA	epididymis	13136	320	HPA:0000000	Enhanced,Approved,Approved,Supported,Supported,Approved,Supported,Supported,Supported,Approved,Approved,Approved,Approved,Supported,Enhanced,Approved,Approved,Supported,Approved,Supported,Approved,Supported,Approved,Approved,Approved,Approved,Supported,Approved,Approved,Approved,Approved,Approved,Approved,Supported,Approved,Supported,Approved,Approved,Approved,Approved,Enhanced,Approved,Enhanced,…	6339,54973,54998,55052,2782,127281,11315,2023,2475,842,7709,55160,832,50809,8672,84196,57190,51042,27245,93974,9698,10657,339487,9204,9202,5690,9967,79753,23499,51058,112950,55929,79654,114034,10327,7388,9813,51727,23358,115209,57708,1429,34,8880,148423,8915,54680,51100,5586,646817,79871,54874,30836,2135,51611,29957,6814,22911,6884,2946,64783,128338,3752,829,8458,27246,5565,607,10262,51107,79630,…
blue	TRUE	5.57101e-11	4896	2196	971	0.442168	0.198325	HPA:0340000	HPA	ovary	13136	492	HPA:0000000	Approved,Enhanced,Approved,Approved,Supported,Supported,Approved,Supported,Supported,Supported,Approved,Approved,Approved,Approved,Supported,Enhanced,Approved,Supported,Approved,Supported,Approved,Supported,Approved,Approved,Supported,Approved,Approved,Approved,Approved,Supported,Approved,Approved,Approved,Supported,Enhanced,Approved,Enhanced,Supported,Approved,Approved,Approved,Enhanced,Approved…	26155,6339,54973,54998,55052,2782,127281,11315,2023,2475,842,7709,55160,832,50809,8672,84196,51042,27245,93974,9698,10657,339487,9204,9967,51058,112950,55929,79654,114034,10327,9813,51727,23318,57708,1429,34,8880,148423,8915,54680,51100,5586,646817,79871,54874,30836,2135,29957,22911,64783,128338,829,8458,27246,5565,607,51107,79630,80222,23126,9898,10654,80308,7818,22889,79590,5546,2117,3428,5824,…
blue	TRUE	5.97238e-11	6406	2196	1227	0.558743	0.191539	HPA:0050000	HPA	breast	13136	54	HPA:0000000	Approved,Approved,Approved,Supported,Supported,Approved,Supported,Supported,Supported,Approved,Approved,Approved,Approved,Approved,Supported,Enhanced,Approved,Approved,Supported,Approved,Supported,Approved,Supported,Approved,Approved,Approved,Approved,Supported,Approved,Approved,Approved,Approved,Approved,Approved,Supported,Approved,Supported,Approved,Approved,Supported,Approved,Approved,Enhanced…	26155,54973,54998,55052,2782,127281,11315,2023,2475,842,7709,55160,54896,832,50809,8672,84196,57190,51042,27245,93974,9698,10657,339487,9204,9202,5690,9967,79753,23499,51058,112950,55929,79654,114034,10327,7388,9813,51727,23318,23358,115209,57708,1429,34,8880,148423,54680,51100,5586,646817,79871,54874,2135,51611,29957,6814,22911,6884,2946,64783,128338,3752,829,8458,284565,27246,5565,51107,79630,8…
blue	TRUE	6.12549e-11	5687	2196	1106	0.503643	0.194479	HPA:0540052	HPA	stomach 1; glandular cells[≥Medium]	13136	784	HPA:0540051	Approved,Approved,Supported,Supported,Approved,Supported,Supported,Supported,Approved,Approved,Approved,Approved,Approved,Supported,Approved,Approved,Supported,Approved,Supported,Approved,Supported,Approved,Approved,Supported,Approved,Approved,Approved,Approved,Supported,Approved,Supported,Approved,Approved,Approved,Approved,Enhanced,Approved,Enhanced,Supported,Approved,Approved,Approved,Enhanced…	54973,54998,55052,2782,127281,11315,2023,2475,842,7709,55160,54896,832,50809,84196,57190,51042,27245,93974,9698,10657,9202,5690,9967,79753,23499,112950,79654,114034,10327,7388,9813,51727,23358,115209,57708,1429,34,8880,148423,8915,54680,51100,646817,79871,54874,30836,2135,51611,29957,6814,22911,6884,2946,64783,128338,829,8458,27246,5565,10262,51107,79630,23248,80222,8991,23126,9898,10654,80308,78…
blue	TRUE	6.51514e-11	5895	2196	1141	0.519581	0.193554	HPA:0600221	HPA	tonsil; squamous epithelial cells[≥Low]	13136	849	HPA:0600000	Approved,Approved,Supported,Approved,Supported,Supported,Supported,Approved,Approved,Approved,Approved,Approved,Supported,Enhanced,Approved,Approved,Supported,Approved,Supported,Approved,Supported,Approved,Approved,Approved,Approved,Supported,Approved,Approved,Approved,Approved,Approved,Approved,Supported,Approved,Supported,Approved,Approved,Enhanced,Approved,Enhanced,Supported,Approved,Approved,…	54973,54998,55052,127281,11315,2023,2475,842,7709,55160,54896,832,50809,8672,84196,57190,51042,27245,93974,9698,10657,339487,9204,9202,5690,9967,79753,23499,51058,112950,55929,79654,114034,10327,7388,51727,115209,57708,1429,34,8880,148423,8915,54680,51100,5586,646817,79871,54874,30836,2135,51611,29957,6814,22911,6884,2946,64783,128338,3752,829,8458,27246,5565,607,10262,51107,79630,23248,80222,231…
blue	TRUE	6.6156e-11	6008	2196	1160	0.528233	0.193076	HPA:0100131	HPA	cerebral cortex; neuronal cells[≥Low]	13136	189	HPA:0100000	Enhanced,Approved,Approved,Supported,Approved,Supported,Supported,Supported,Approved,Approved,Approved,Approved,Approved,Supported,Enhanced,Approved,Approved,Supported,Approved,Supported,Approved,Supported,Approved,Approved,Approved,Supported,Approved,Approved,Approved,Approved,Approved,Supported,Supported,Approved,Approved,Supported,Approved,Enhanced,Supported,Approved,Approved,Approved,Enhanced…	6339,54973,54998,2782,127281,11315,2023,2475,842,7709,55160,54896,832,50809,8672,84196,57190,51042,27245,93974,9698,10657,9204,9202,5690,9967,23499,51058,112950,55929,79654,114034,7388,9813,51727,23318,23358,34,8880,148423,8915,54680,51100,5586,646817,79871,54874,30836,2135,51611,6814,22911,6884,2946,64783,3752,8458,27246,5565,607,10262,51107,79630,23248,80222,23126,9898,10654,80308,23623,7818,22…
blue	TRUE	7.7865e-11	5134	2196	1011	0.460383	0.196922	HPA:0320101	HPA	nasopharynx; respiratory epithelial cells[≥Low]	13136	485	HPA:0320000	Approved,Approved,Approved,Supported,Supported,Approved,Supported,Approved,Approved,Approved,Approved,Approved,Supported,Approved,Supported,Approved,Supported,Approved,Enhanced,Supported,Approved,Approved,Approved,Supported,Approved,Approved,Approved,Approved,Approved,Approved,Supported,Approved,Supported,Approved,Approved,Supported,Approved,Approved,Approved,Enhanced,Supported,Approved,Approved,…	26155,54973,54998,55052,2782,127281,11315,842,7709,55160,54896,832,50809,84196,51042,27245,93974,9698,90853,10657,9204,9202,5690,9967,79753,23499,51058,112950,55929,79654,114034,10327,7388,9813,51727,23318,23358,115209,1429,34,8880,148423,8915,54680,51100,646817,79871,54874,2135,51611,29957,6814,22911,6884,2946,64783,3752,829,8458,284565,27246,5565,607,10262,51107,80222,23126,9898,10654,80308,236…
blue	TRUE	8.71883e-11	6096	2196	1174	0.534608	0.192585	HPA:0250000	HPA	hippocampus	13136	381	HPA:0000000	Approved,Approved,Approved,Supported,Supported,Approved,Supported,Supported,Supported,Approved,Approved,Approved,Approved,Approved,Supported,Enhanced,Approved,Approved,Supported,Approved,Supported,Approved,Supported,Approved,Approved,Approved,Supported,Approved,Approved,Approved,Approved,Approved,Supported,Supported,Approved,Approved,Supported,Approved,Enhanced,Supported,Approved,Approved,Approve…	26155,54973,54998,55052,2782,127281,11315,2023,2475,842,7709,55160,832,163933,50809,8672,84196,57190,51042,27245,93974,9698,10657,9204,9202,5690,9967,79753,23499,112950,55929,79654,114034,7388,9813,51727,23318,1429,34,8880,54680,5586,646817,79871,54874,30836,2135,51611,6814,22911,6884,2946,64783,128338,3752,829,8458,27246,5565,607,51107,79630,23248,80222,23126,9898,10654,80308,23623,7818,22889,51…
blue	TRUE	8.8464e-11	5107	2196	1006	0.458106	0.196985	HPA:0530000	HPA	spleen	13136	775	HPA:0000000	Approved,Supported,Approved,Supported,Supported,Supported,Approved,Approved,Approved,Approved,Approved,Supported,Approved,Enhanced,Approved,Supported,Approved,Supported,Supported,Approved,Approved,Approved,Approved,Supported,Approved,Approved,Supported,Approved,Supported,Approved,Approved,Supported,Approved,Enhanced,Approved,Enhanced,Supported,Approved,Approved,Approved,Enhanced,Approved,Approved…	54998,55052,127281,11315,2023,2475,842,7709,55160,54896,832,50809,84196,11123,57190,51042,27245,93974,10657,339487,9204,9202,5690,9967,112950,55929,114034,10327,7388,9813,51727,23318,23358,57708,1429,34,8880,148423,8915,54680,51100,646817,54874,30836,2135,51611,29957,22911,6884,64783,128338,3752,829,8458,27246,5565,607,51107,80222,8991,23126,9898,10654,80308,7818,22889,51093,5546,2117,3428,5824,4…
blue	TRUE	1.17587e-10	4144	2196	838	0.381603	0.20222	HPA:0090181	HPA	cerebellum; cells in granular layer[≥Low]	13136	131	HPA:0090000	Approved,Approved,Supported,Supported,Supported,Supported,Approved,Approved,Approved,Approved,Supported,Enhanced,Approved,Supported,Approved,Supported,Approved,Supported,Approved,Approved,Supported,Approved,Approved,Approved,Supported,Supported,Approved,Approved,Approved,Enhanced,Approved,Approved,Approved,Approved,Approved,Approved,Approved,Approved,Approved,Approved,Approved,Approved,Approved,A…	54973,54998,55052,2782,11315,2023,842,7709,55160,832,50809,8672,84196,51042,27245,93974,9698,10657,9202,5690,9967,112950,55929,79654,114034,7388,9813,51727,23358,57708,1429,148423,54680,646817,79871,54874,2135,51611,6814,22911,6884,2946,3752,829,8458,27246,5565,51107,80222,23126,9898,10654,80308,23623,7818,22889,51093,79590,2117,3428,5824,4817,261726,8548,27252,9857,51377,83479,127018,9015,375056…
blue	TRUE	1.22227e-10	6707	2196	1275	0.580601	0.1901	HPA:0540051	HPA	stomach 1; glandular cells[≥Low]	13136	783	HPA:0540000	Approved,Approved,Supported,Supported,Approved,Supported,Supported,Supported,Approved,Approved,Approved,Approved,Approved,Supported,Enhanced,Approved,Approved,Supported,Approved,Supported,Approved,Enhanced,Supported,Approved,Approved,Approved,Supported,Approved,Approved,Approved,Approved,Approved,Supported,Approved,Supported,Approved,Approved,Supported,Approved,Approved,Enhanced,Approved,Enhanced…	54973,54998,55052,2782,127281,11315,2023,2475,842,7709,55160,54896,832,50809,8672,84196,57190,51042,27245,93974,9698,90853,10657,9204,9202,5690,9967,79753,23499,112950,55929,79654,114034,10327,7388,9813,51727,23318,23358,115209,57708,1429,34,8880,148423,8915,54680,51100,5586,646817,79871,54874,30836,2135,51611,29957,6814,22911,6884,2946,64783,128338,829,8458,27246,5565,607,10262,51107,79630,23248…
blue	TRUE	1.22227e-10	6707	2196	1275	0.580601	0.1901	HPA:0540000	HPA	stomach 1	13136	782	HPA:0000000	Approved,Approved,Supported,Supported,Approved,Supported,Supported,Supported,Approved,Approved,Approved,Approved,Approved,Supported,Enhanced,Approved,Approved,Supported,Approved,Supported,Approved,Enhanced,Supported,Approved,Approved,Approved,Supported,Approved,Approved,Approved,Approved,Approved,Supported,Approved,Supported,Approved,Approved,Supported,Approved,Approved,Enhanced,Approved,Enhanced…	54973,54998,55052,2782,127281,11315,2023,2475,842,7709,55160,54896,832,50809,8672,84196,57190,51042,27245,93974,9698,90853,10657,9204,9202,5690,9967,79753,23499,112950,55929,79654,114034,10327,7388,9813,51727,23318,23358,115209,57708,1429,34,8880,148423,8915,54680,51100,5586,646817,79871,54874,30836,2135,51611,29957,6814,22911,6884,2946,64783,128338,829,8458,27246,5565,607,10262,51107,79630,23248…
blue	TRUE	1.38137e-10	5237	2196	1027	0.467668	0.196105	HPA:0440000	HPA	skeletal muscle	13136	607	HPA:0000000	Approved,Approved,Approved,Approved,Supported,Supported,Supported,Approved,Approved,Approved,Approved,Supported,Approved,Enhanced,Supported,Approved,Supported,Supported,Approved,Approved,Approved,Supported,Approved,Approved,Approved,Approved,Approved,Approved,Supported,Approved,Supported,Approved,Approved,Supported,Enhanced,Approved,Enhanced,Supported,Approved,Approved,Enhanced,Approved,Approved,…	26155,54973,54998,127281,11315,2023,2475,842,7709,55160,832,50809,84196,11123,51042,27245,93974,10657,9204,9202,5690,9967,79753,23499,51058,112950,55929,79654,114034,10327,7388,9813,51727,23318,57708,1429,34,8880,148423,54680,51100,5586,646817,79871,54874,2135,51611,6814,22911,6884,2946,64783,128338,829,8458,284565,27246,5565,51107,79630,23248,80222,23126,10654,80308,23623,7818,22889,79590,5546,2…
blue	TRUE	1.38137e-10	5237	2196	1027	0.467668	0.196105	HPA:0440341	HPA	skeletal muscle; myocytes[≥Low]	13136	608	HPA:0440000	Approved,Approved,Approved,Approved,Supported,Supported,Supported,Approved,Approved,Approved,Approved,Supported,Approved,Enhanced,Supported,Approved,Supported,Supported,Approved,Approved,Approved,Supported,Approved,Approved,Approved,Approved,Approved,Approved,Supported,Approved,Supported,Approved,Approved,Supported,Enhanced,Approved,Enhanced,Supported,Approved,Approved,Enhanced,Approved,Approved,…	26155,54973,54998,127281,11315,2023,2475,842,7709,55160,832,50809,84196,11123,51042,27245,93974,10657,9204,9202,5690,9967,79753,23499,51058,112950,55929,79654,114034,10327,7388,9813,51727,23318,57708,1429,34,8880,148423,54680,51100,5586,646817,79871,54874,2135,51611,6814,22911,6884,2946,64783,128338,829,8458,284565,27246,5565,51107,79630,23248,80222,23126,10654,80308,23623,7818,22889,79590,5546,2…
blue	TRUE	1.41639e-10	5607	2196	1090	0.496357	0.1944	HPA:0040000	HPA	bone marrow	13136	50	HPA:0000000	Approved,Approved,Approved,Supported,Approved,Supported,Supported,Supported,Approved,Approved,Approved,Approved,Supported,Enhanced,Approved,Enhanced,Approved,Supported,Approved,Supported,Approved,Supported,Approved,Approved,Approved,Approved,Supported,Approved,Approved,Approved,Approved,Approved,Supported,Approved,Approved,Approved,Supported,Approved,Enhanced,Approved,Enhanced,Supported,Approved,…	26155,54973,54998,55052,127281,11315,2023,2475,842,55160,54896,832,50809,8672,84196,11123,57190,51042,27245,93974,9698,10657,339487,9204,9202,5690,9967,79753,23499,112950,55929,79654,114034,10327,9813,51727,23318,115209,57708,1429,34,8880,148423,54680,51100,5586,646817,79871,2135,51611,29957,6814,22911,6884,64783,3752,829,27246,5565,607,10262,51107,79630,23248,80222,8991,23126,9898,10654,80308,23…
blue	TRUE	1.41639e-10	5607	2196	1090	0.496357	0.1944	HPA:0040081	HPA	bone marrow; hematopoietic cells[≥Low]	13136	51	HPA:0040000	Approved,Approved,Approved,Supported,Approved,Supported,Supported,Supported,Approved,Approved,Approved,Approved,Supported,Enhanced,Approved,Enhanced,Approved,Supported,Approved,Supported,Approved,Supported,Approved,Approved,Approved,Approved,Supported,Approved,Approved,Approved,Approved,Approved,Supported,Approved,Approved,Approved,Supported,Approved,Enhanced,Approved,Enhanced,Supported,Approved,…	26155,54973,54998,55052,127281,11315,2023,2475,842,55160,54896,832,50809,8672,84196,11123,57190,51042,27245,93974,9698,10657,339487,9204,9202,5690,9967,79753,23499,112950,55929,79654,114034,10327,9813,51727,23318,115209,57708,1429,34,8880,148423,54680,51100,5586,646817,79871,2135,51611,29957,6814,22911,6884,64783,3752,829,27246,5565,607,10262,51107,79630,23248,80222,8991,23126,9898,10654,80308,23…
blue	TRUE	1.43865e-10	6206	2196	1191	0.54235	0.191911	HPA:0350471	HPA	pancreas; exocrine glandular cells[≥Low]	13136	500	HPA:0350000	Approved,Approved,Supported,Supported,Approved,Supported,Supported,Supported,Approved,Approved,Approved,Approved,Supported,Enhanced,Approved,Approved,Supported,Approved,Supported,Approved,Supported,Approved,Approved,Approved,Supported,Approved,Approved,Approved,Approved,Approved,Supported,Approved,Supported,Approved,Approved,Supported,Approved,Approved,Approved,Enhanced,Supported,Approved,Approve…	54973,54998,55052,2782,127281,11315,2023,2475,842,7709,55160,832,50809,8672,84196,57190,51042,27245,93974,9698,10657,9204,9202,5690,9967,79753,23499,112950,55929,79654,114034,10327,7388,9813,51727,23318,23358,115209,1429,34,8880,148423,8915,54680,51100,646817,79871,54874,30836,2135,51611,29957,6814,22911,6884,64783,128338,3752,829,8458,27246,5565,10262,51107,79630,23248,80222,23126,9898,10654,803…
blue	TRUE	1.57169e-10	4676	2196	930	0.423497	0.198888	HPA:0050052	HPA	breast; glandular cells[≥Medium]	13136	59	HPA:0050051	Approved,Approved,Supported,Approved,Supported,Supported,Supported,Approved,Approved,Approved,Approved,Supported,Approved,Supported,Approved,Supported,Approved,Supported,Approved,Approved,Approved,Approved,Supported,Approved,Approved,Supported,Supported,Approved,Approved,Approved,Enhanced,Supported,Approved,Enhanced,Approved,Approved,Approved,Approved,Approved,Enhanced,Approved,Approved,Approved,…	54973,54998,55052,127281,11315,2023,2475,842,7709,54896,832,50809,84196,51042,27245,93974,9698,10657,339487,9204,9202,5690,9967,55929,79654,114034,7388,9813,51727,1429,34,8880,54680,51100,5586,646817,79871,54874,2135,29957,6814,22911,6884,128338,3752,829,8458,27246,5565,51107,79630,80222,8991,23126,9898,10654,80308,23623,22889,79590,5546,2117,54935,5824,261726,8548,57147,51430,27252,9857,7175,513…
blue	TRUE	1.80925e-10	5570	2196	1083	0.493169	0.194434	HPA:0290000	HPA	liver	13136	436	HPA:0000000	Approved,Supported,Supported,Approved,Supported,Supported,Supported,Approved,Approved,Approved,Approved,Supported,Enhanced,Approved,Approved,Supported,Approved,Supported,Approved,Supported,Approved,Approved,Approved,Supported,Approved,Approved,Approved,Approved,Approved,Supported,Approved,Supported,Approved,Approved,Approved,Approved,Enhanced,Approved,Enhanced,Supported,Approved,Enhanced,Approved…	54973,55052,2782,127281,11315,2023,2475,842,7709,55160,832,50809,8672,84196,57190,51042,27245,93974,9698,10657,9204,9202,5690,9967,79753,23499,51058,112950,79654,114034,10327,7388,9813,51727,23358,115209,57708,1429,34,8880,54680,51100,5586,646817,79871,54874,2135,51611,29957,22911,6884,2946,64783,128338,3752,829,8458,284565,27246,5565,607,51107,80222,8991,23126,9898,10654,80308,23623,22889,79590,…
blue	TRUE	1.91177e-10	3648	2196	749	0.341075	0.205318	HPA:0600442	HPA	tonsil; non-germinal center cells[≥Medium]	13136	847	HPA:0600441	Approved,Approved,Supported,Supported,Approved,Approved,Approved,Approved,Supported,Approved,Enhanced,Approved,Supported,Approved,Supported,Supported,Approved,Approved,Approved,Supported,Approved,Approved,Approved,Supported,Approved,Approved,Approved,Enhanced,Approved,Enhanced,Supported,Approved,Approved,Approved,Enhanced,Approved,Approved,Enhanced,Supported,Supported,Approved,Approved,Approved,A…	54998,127281,11315,2023,842,55160,54896,832,50809,84196,11123,57190,51042,27245,93974,10657,339487,9204,5690,9967,112950,55929,79654,114034,9813,51727,23358,57708,1429,34,8880,148423,8915,54680,51100,646817,2135,29957,64783,128338,829,27246,51107,79630,80222,23126,9898,10654,80308,22889,51093,5546,2117,3428,5824,8548,27252,9857,7175,51377,83479,26750,127018,2058,9015,163859,81559,149603,128061,38…
blue	TRUE	1.91499e-10	3755	2196	768	0.349727	0.204527	HPA:0510651	HPA	soft tissue 2; fibroblasts[≥Low]	13136	765	HPA:0510000	Approved,Approved,Supported,Supported,Approved,Supported,Supported,Approved,Approved,Enhanced,Approved,Supported,Approved,Supported,Approved,Supported,Approved,Supported,Approved,Approved,Approved,Supported,Approved,Approved,Enhanced,Approved,Supported,Approved,Approved,Approved,Approved,Approved,Approved,Approved,Approved,Approved,Approved,Supported,Approved,Enhanced,Approved,Approved,Approved,E…	54973,54998,55052,2782,127281,11315,2023,842,832,8672,84196,51042,27245,93974,9698,10657,9204,9967,79753,23499,112950,114034,9813,51727,57708,1429,8880,148423,54680,5586,646817,79871,54874,2135,51611,22911,6884,128338,27246,5565,51107,79630,80222,23126,9898,10654,80308,23623,22889,5546,2117,5824,4817,261726,8548,57147,27252,9857,7175,51377,83479,127018,163859,81559,149603,128061,149371,23029,1487…
blue	TRUE	2.21193e-10	6808	2196	1290	0.587432	0.189483	HPA:0150000	HPA	duodenum	13136	256	HPA:0000000	Enhanced,Approved,Approved,Supported,Supported,Approved,Supported,Supported,Supported,Approved,Approved,Approved,Approved,Supported,Enhanced,Approved,Approved,Supported,Approved,Supported,Approved,Supported,Approved,Approved,Approved,Supported,Approved,Approved,Approved,Approved,Approved,Supported,Approved,Supported,Approved,Approved,Approved,Approved,Enhanced,Approved,Enhanced,Supported,Approved…	6339,54973,54998,55052,2782,127281,11315,2023,2475,842,7709,55160,832,50809,8672,84196,57190,51042,27245,93974,9698,10657,9204,9202,5690,9967,79753,23499,112950,55929,79654,114034,10327,7388,9813,51727,23358,115209,57708,1429,34,8880,148423,8915,54680,51100,5586,646817,79871,54874,30836,2135,51611,29957,6814,22911,6884,2946,64783,128338,3752,829,8458,284565,27246,5565,607,10262,51107,79630,23248,…
blue	TRUE	2.23361e-10	6447	2196	1230	0.560109	0.190786	HPA:0300000	HPA	lung	13136	443	HPA:0000000	Approved,Approved,Supported,Supported,Approved,Supported,Supported,Supported,Approved,Approved,Approved,Approved,Approved,Supported,Approved,Enhanced,Approved,Supported,Approved,Supported,Approved,Enhanced,Supported,Approved,Approved,Approved,Approved,Supported,Approved,Approved,Approved,Approved,Approved,Supported,Approved,Supported,Approved,Approved,Supported,Approved,Approved,Enhanced,Approved…	54973,54998,55052,2782,127281,11315,2023,2475,842,7709,55160,54896,832,50809,84196,11123,57190,51042,27245,93974,9698,90853,10657,339487,9204,9202,5690,9967,79753,23499,112950,55929,79654,114034,10327,7388,9813,51727,23318,23358,115209,57708,1429,34,8880,148423,54680,51100,5586,646817,79871,54874,2135,51611,29957,6814,22911,6884,2946,64783,128338,3752,829,8458,27246,5565,607,10262,51107,79630,232…
blue	TRUE	2.49744e-10	6037	2196	1161	0.528689	0.192314	HPA:0170051	HPA	endometrium 2; glandular cells[≥Low]	13136	317	HPA:0170000	Approved,Approved,Approved,Supported,Supported,Approved,Supported,Supported,Supported,Approved,Approved,Approved,Approved,Supported,Approved,Supported,Approved,Supported,Approved,Supported,Approved,Approved,Approved,Approved,Supported,Approved,Approved,Approved,Approved,Approved,Supported,Approved,Supported,Approved,Approved,Approved,Enhanced,Approved,Enhanced,Supported,Approved,Approved,Approved…	26155,54973,54998,55052,2782,127281,11315,2023,2475,842,7709,55160,832,50809,84196,51042,27245,93974,9698,10657,339487,9204,9202,5690,9967,23499,51058,112950,55929,79654,114034,10327,7388,9813,51727,23358,57708,1429,34,8880,148423,8915,54680,51100,5586,646817,79871,54874,2135,51611,29957,6814,22911,6884,2946,64783,128338,829,8458,27246,5565,607,10262,51107,79630,80222,8991,23126,9898,10654,80308,…
blue	TRUE	2.53364e-10	4869	2196	962	0.438069	0.197577	HPA:0630221	HPA	cervix; squamous epithelial cells[≥Low]	13136	205	HPA:0630000	Approved,Approved,Approved,Supported,Supported,Approved,Approved,Approved,Supported,Enhanced,Approved,Approved,Supported,Approved,Supported,Approved,Supported,Approved,Approved,Approved,Supported,Approved,Approved,Approved,Approved,Approved,Approved,Supported,Supported,Approved,Approved,Supported,Approved,Approved,Enhanced,Approved,Enhanced,Supported,Approved,Approved,Approved,Enhanced,Approved,A…	26155,54973,54998,55052,2475,842,7709,55160,50809,8672,84196,57190,51042,27245,93974,9698,10657,9204,9202,5690,9967,79753,23499,51058,112950,55929,79654,114034,7388,9813,51727,23318,23358,115209,57708,1429,34,8880,148423,8915,54680,51100,5586,646817,54874,30836,29957,22911,6884,64783,128338,3752,829,27246,5565,607,51107,79630,23248,80222,23126,9898,10654,80308,23623,7818,22889,84283,51093,79590,5…
blue	TRUE	2.53806e-10	5966	2196	1149	0.523224	0.192591	HPA:0190221	HPA	esophagus; squamous epithelial cells[≥Low]	13136	325	HPA:0190000	Approved,Approved,Approved,Supported,Approved,Supported,Supported,Supported,Approved,Approved,Approved,Approved,Approved,Supported,Enhanced,Approved,Approved,Supported,Approved,Supported,Approved,Supported,Approved,Approved,Approved,Supported,Approved,Approved,Approved,Approved,Approved,Approved,Supported,Supported,Approved,Approved,Supported,Approved,Approved,Enhanced,Approved,Enhanced,Supported…	26155,54973,54998,55052,127281,11315,2023,2475,842,7709,55160,54896,832,50809,8672,84196,57190,51042,27245,93974,9698,10657,9204,9202,5690,9967,79753,23499,51058,112950,55929,79654,114034,7388,9813,51727,23318,23358,115209,57708,1429,34,8880,148423,8915,54680,51100,5586,646817,79871,54874,30836,2135,51611,29957,6814,22911,6884,64783,128338,3752,829,27246,5565,607,10262,51107,79630,23248,80222,231…
blue	TRUE	2.53806e-10	5966	2196	1149	0.523224	0.192591	HPA:0190000	HPA	esophagus	13136	324	HPA:0000000	Approved,Approved,Approved,Supported,Approved,Supported,Supported,Supported,Approved,Approved,Approved,Approved,Approved,Supported,Enhanced,Approved,Approved,Supported,Approved,Supported,Approved,Supported,Approved,Approved,Approved,Supported,Approved,Approved,Approved,Approved,Approved,Approved,Supported,Supported,Approved,Approved,Supported,Approved,Approved,Enhanced,Approved,Enhanced,Supported…	26155,54973,54998,55052,127281,11315,2023,2475,842,7709,55160,54896,832,50809,8672,84196,57190,51042,27245,93974,9698,10657,9204,9202,5690,9967,79753,23499,51058,112950,55929,79654,114034,7388,9813,51727,23318,23358,115209,57708,1429,34,8880,148423,8915,54680,51100,5586,646817,79871,54874,30836,2135,51611,29957,6814,22911,6884,64783,128338,3752,829,27246,5565,607,10262,51107,79630,23248,80222,231…
blue	TRUE	2.72949e-10	3418	2196	707	0.321949	0.206846	HPA:0460672	HPA	skin 1; melanocytes[≥Medium]	13136	668	HPA:0460671	Approved,Approved,Approved,Supported,Approved,Supported,Approved,Approved,Approved,Supported,Approved,Supported,Approved,Approved,Supported,Approved,Approved,Approved,Approved,Supported,Supported,Approved,Supported,Enhanced,Approved,Approved,Approved,Approved,Enhanced,Approved,Approved,Approved,Approved,Approved,Approved,Enhanced,Approved,Approved,Enhanced,Approved,Approved,Approved,Approved,Appr…	26155,54973,54998,55052,127281,2023,7709,55160,84196,51042,27245,10657,9204,5690,9967,79753,112950,55929,79654,114034,7388,51727,8880,51100,5586,646817,2135,51611,29957,22911,6884,3752,829,8458,27246,5565,51107,80222,23126,9898,80308,22889,51093,79590,5546,2117,3428,5824,8548,57147,27252,9857,51377,83479,26750,127018,9015,163859,81559,149603,128061,149371,23029,51742,148789,55127,64754,80851,7989…
blue	TRUE	2.75e-10	4369	2196	875	0.398452	0.200275	HPA:0300412	HPA	lung; macrophages[≥Medium]	13136	457	HPA:0300411	Approved,Supported,Approved,Supported,Supported,Approved,Approved,Approved,Approved,Approved,Supported,Approved,Supported,Approved,Supported,Approved,Approved,Approved,Supported,Approved,Approved,Approved,Approved,Approved,Approved,Approved,Approved,Approved,Enhanced,Supported,Approved,Enhanced,Approved,Approved,Approved,Approved,Approved,Approved,Approved,Approved,Approved,Approved,Supported,Sup…	54973,55052,127281,11315,2023,7709,55160,832,84196,57190,51042,27245,93974,9698,10657,339487,9204,9202,9967,79753,23499,112950,55929,79654,10327,9813,51727,115209,34,8880,54680,51100,5586,646817,79871,54874,2135,51611,6814,22911,6884,2946,64783,128338,3752,829,8458,27246,5565,10262,51107,23248,80222,23126,9898,10654,80308,22889,79590,2117,54935,5824,4817,4259,261726,57147,27252,9857,7175,51377,83…
blue	TRUE	2.83853e-10	6885	2196	1302	0.592896	0.189107	HPA:0400000	HPA	rectum	13136	543	HPA:0000000	Enhanced,Approved,Approved,Supported,Supported,Approved,Supported,Supported,Supported,Approved,Approved,Approved,Approved,Approved,Supported,Enhanced,Approved,Enhanced,Approved,Supported,Approved,Supported,Approved,Supported,Approved,Approved,Approved,Supported,Approved,Approved,Approved,Approved,Approved,Supported,Approved,Supported,Approved,Approved,Supported,Approved,Approved,Enhanced,Approved…	6339,54973,54998,55052,2782,127281,11315,2023,2475,842,7709,55160,54896,832,50809,8672,84196,11123,57190,51042,27245,93974,9698,10657,9204,9202,5690,9967,79753,23499,112950,55929,79654,114034,10327,7388,9813,51727,23318,23358,115209,57708,1429,34,8880,148423,8915,54680,51100,5586,646817,79871,54874,30836,2135,51611,29957,6814,22911,6884,2946,64783,128338,3752,829,8458,284565,27246,5565,607,10262,…
blue	TRUE	2.99889e-10	2397	2196	521	0.23725	0.217355	HPA:0530722	HPA	spleen; cells in white pulp[≥Medium]	13136	780	HPA:0530721	Approved,Supported,Supported,Supported,Approved,Approved,Approved,Approved,Supported,Approved,Supported,Supported,Approved,Approved,Approved,Supported,Supported,Supported,Approved,Approved,Enhanced,Approved,Enhanced,Supported,Approved,Approved,Enhanced,Approved,Approved,Enhanced,Approved,Supported,Approved,Approved,Approved,Approved,Approved,Enhanced,Approved,Approved,Approved,Supported,Enhanced,…	54998,55052,11315,2023,842,55160,832,84196,51042,27245,93974,10657,339487,9202,5690,9967,114034,7388,9813,23358,57708,1429,34,8880,148423,8915,51100,646817,2135,29957,6884,128338,829,27246,607,51107,80222,23126,80308,22889,51093,2117,3428,5824,8548,51377,83479,127018,163859,23029,64754,79894,7431,7570,253725,100287932,5599,387680,7321,7019,55749,51021,23063,3988,56889,64210,118813,1147,55719,7959…
blue	TRUE	3.91581e-10	4392	2196	878	0.399818	0.199909	HPA:0390052	HPA	prostate; glandular cells[≥Medium]	13136	541	HPA:0390051	Approved,Approved,Supported,Approved,Supported,Supported,Approved,Approved,Approved,Approved,Supported,Approved,Enhanced,Supported,Approved,Supported,Approved,Supported,Approved,Supported,Approved,Approved,Approved,Supported,Approved,Approved,Approved,Enhanced,Approved,Supported,Approved,Approved,Enhanced,Approved,Approved,Approved,Approved,Approved,Approved,Enhanced,Approved,Approved,Supported,A…	54973,54998,55052,127281,11315,2023,7709,55160,54896,832,50809,84196,11123,51042,27245,93974,9698,10657,5690,9967,112950,55929,79654,114034,9813,51727,23358,57708,1429,8880,148423,54680,51100,5586,646817,79871,54874,2135,51611,29957,22911,6884,128338,3752,829,8458,27246,5565,607,51107,79630,80222,9898,10654,80308,23623,7818,22889,84283,79590,5546,2117,54935,5824,4259,261726,8548,57147,51430,27252…
blue	TRUE	4.94678e-10	4459	2196	889	0.404827	0.199372	HPA:0100121	HPA	cerebral cortex; glial cells[≥Low]	13136	186	HPA:0100000	Approved,Approved,Approved,Supported,Supported,Supported,Approved,Approved,Approved,Supported,Enhanced,Approved,Supported,Approved,Supported,Approved,Supported,Approved,Approved,Supported,Approved,Approved,Approved,Approved,Supported,Supported,Approved,Approved,Enhanced,Supported,Approved,Approved,Approved,Approved,Approved,Approved,Approved,Approved,Approved,Supported,Supported,Approved,Approved…	54973,54998,127281,11315,2023,2475,842,7709,55160,50809,8672,84196,51042,27245,93974,9698,10657,9204,5690,9967,79753,23499,112950,55929,114034,7388,9813,1429,34,8880,148423,646817,79871,54874,2135,6814,22911,6884,2946,64783,128338,829,8458,27246,5565,607,51107,80222,23126,9898,10654,80308,23623,7818,22889,51093,79590,3428,5824,4817,261726,8548,57147,27252,9857,7175,51377,83479,55758,127018,2058,9…
blue	TRUE	5.25551e-10	5079	2196	996	0.453552	0.196102	HPA:0290401	HPA	liver; hepatocytes[≥Low]	13136	440	HPA:0290000	Approved,Supported,Supported,Approved,Supported,Supported,Supported,Approved,Approved,Approved,Supported,Enhanced,Approved,Approved,Supported,Approved,Supported,Approved,Supported,Approved,Approved,Approved,Supported,Approved,Approved,Approved,Approved,Supported,Approved,Supported,Approved,Approved,Approved,Approved,Enhanced,Approved,Enhanced,Supported,Approved,Enhanced,Approved,Approved,Approved…	54973,55052,2782,127281,11315,2023,2475,842,7709,55160,50809,8672,84196,57190,51042,27245,93974,9698,10657,9204,9202,5690,9967,79753,23499,112950,79654,114034,10327,7388,9813,51727,23358,115209,57708,1429,34,8880,54680,51100,5586,646817,79871,54874,2135,51611,22911,6884,2946,64783,128338,829,8458,284565,27246,5565,607,51107,80222,8991,9898,10654,80308,23623,22889,79590,54935,5824,4817,261726,8548…
blue	TRUE	5.33979e-10	5636	2196	1091	0.496812	0.193577	HPA:0241101	HPA	heart muscle; cardiomyocytes[≥Low]	13136	378	HPA:0240000	Approved,Approved,Supported,Supported,Approved,Supported,Supported,Supported,Approved,Approved,Approved,Approved,Approved,Supported,Approved,Enhanced,Supported,Approved,Supported,Supported,Approved,Approved,Approved,Supported,Approved,Approved,Approved,Approved,Approved,Approved,Supported,Supported,Approved,Approved,Supported,Approved,Approved,Enhanced,Approved,Enhanced,Supported,Approved,Approve…	54973,54998,55052,2782,127281,11315,2023,2475,842,7709,55160,54896,832,50809,84196,11123,51042,27245,93974,10657,9204,9202,5690,9967,79753,23499,51058,112950,55929,79654,114034,7388,9813,51727,23318,23358,115209,57708,1429,34,8880,148423,54680,51100,5586,79871,54874,2135,51611,22911,6884,2946,64783,128338,829,8458,284565,27246,5565,10262,51107,23248,80222,23126,10654,80308,23623,7818,22889,51093,…
blue	TRUE	5.33979e-10	5636	2196	1091	0.496812	0.193577	HPA:0240000	HPA	heart muscle	13136	377	HPA:0000000	Approved,Approved,Supported,Supported,Approved,Supported,Supported,Supported,Approved,Approved,Approved,Approved,Approved,Supported,Approved,Enhanced,Supported,Approved,Supported,Supported,Approved,Approved,Approved,Supported,Approved,Approved,Approved,Approved,Approved,Approved,Supported,Supported,Approved,Approved,Supported,Approved,Approved,Enhanced,Approved,Enhanced,Supported,Approved,Approve…	54973,54998,55052,2782,127281,11315,2023,2475,842,7709,55160,54896,832,50809,84196,11123,51042,27245,93974,10657,9204,9202,5690,9967,79753,23499,51058,112950,55929,79654,114034,7388,9813,51727,23318,23358,115209,57708,1429,34,8880,148423,54680,51100,5586,79871,54874,2135,51611,22911,6884,2946,64783,128338,829,8458,284565,27246,5565,10262,51107,23248,80222,23126,10654,80308,23623,7818,22889,51093,…
blue	TRUE	5.43317e-10	6607	2196	1254	0.571038	0.189799	HPA:0210000	HPA	fallopian tube	13136	341	HPA:0000000	Enhanced,Approved,Approved,Supported,Supported,Approved,Supported,Supported,Supported,Approved,Approved,Approved,Approved,Approved,Supported,Enhanced,Approved,Approved,Supported,Approved,Supported,Approved,Supported,Approved,Approved,Approved,Approved,Supported,Approved,Approved,Approved,Approved,Approved,Supported,Approved,Supported,Approved,Approved,Approved,Approved,Enhanced,Approved,Enhanced,…	6339,54973,54998,55052,2782,127281,11315,2023,2475,842,7709,55160,54896,832,50809,8672,84196,57190,51042,27245,93974,9698,10657,339487,9204,9202,5690,9967,23499,51058,112950,55929,79654,114034,10327,7388,9813,51727,23358,115209,57708,1429,34,8880,148423,8915,54680,51100,5586,646817,79871,54874,30836,2135,51611,29957,6814,22911,6884,2946,64783,128338,3752,829,8458,27246,5565,607,10262,51107,79630,…
blue	TRUE	6.14609e-10	6784	2196	1283	0.584244	0.189121	HPA:0480000	HPA	small intestine	13136	725	HPA:0000000	Enhanced,Approved,Approved,Supported,Supported,Approved,Supported,Supported,Supported,Approved,Approved,Approved,Approved,Approved,Supported,Enhanced,Approved,Approved,Supported,Approved,Supported,Approved,Supported,Approved,Approved,Approved,Supported,Approved,Approved,Approved,Approved,Approved,Supported,Approved,Supported,Approved,Approved,Approved,Approved,Enhanced,Approved,Enhanced,Supported…	6339,54973,54998,55052,2782,127281,11315,2023,2475,842,7709,55160,54896,832,50809,8672,84196,57190,51042,27245,93974,9698,10657,9204,9202,5690,9967,79753,23499,112950,55929,79654,114034,10327,7388,9813,51727,23358,115209,57708,1429,34,8880,148423,8915,54680,51100,5586,646817,79871,54874,30836,2135,51611,29957,6814,22911,6884,2946,64783,128338,3752,829,8458,284565,27246,5565,51107,79630,23248,8022…
blue	TRUE	6.21419e-10	6214	2196	1188	0.540984	0.191181	HPA:0570731	HPA	testis; Leydig cells[≥Low]	13136	804	HPA:0570000	Approved,Enhanced,Approved,Approved,Supported,Approved,Supported,Supported,Supported,Approved,Approved,Approved,Approved,Supported,Enhanced,Approved,Enhanced,Approved,Supported,Approved,Supported,Approved,Supported,Approved,Approved,Approved,Supported,Approved,Approved,Approved,Approved,Approved,Approved,Supported,Approved,Supported,Approved,Approved,Supported,Approved,Approved,Enhanced,Approved,…	26155,6339,54973,54998,55052,127281,11315,2023,2475,842,7709,55160,832,50809,8672,84196,11123,57190,51042,27245,93974,9698,10657,9204,9202,5690,9967,79753,23499,51058,112950,55929,79654,114034,10327,7388,9813,51727,23318,23358,115209,57708,1429,34,8880,148423,54680,5586,646817,79871,54874,30836,2135,51611,29957,22911,6884,2946,64783,128338,3752,829,8458,27246,5565,10262,51107,79630,23248,80222,89…
blue	TRUE	6.60934e-10	5522	2196	1071	0.487705	0.193951	HPA:0080131	HPA	caudate; neuronal cells[≥Low]	13136	94	HPA:0080000	Approved,Enhanced,Approved,Approved,Supported,Supported,Supported,Supported,Approved,Approved,Approved,Supported,Enhanced,Approved,Supported,Approved,Supported,Approved,Supported,Approved,Approved,Approved,Supported,Approved,Approved,Approved,Approved,Approved,Supported,Supported,Approved,Supported,Approved,Enhanced,Supported,Approved,Approved,Approved,Approved,Approved,Approved,Supported,Approve…	26155,6339,54973,54998,55052,2782,2023,2475,842,55160,832,50809,8672,84196,51042,27245,93974,9698,10657,9204,9202,5690,9967,23499,51058,112950,55929,79654,114034,7388,9813,23318,23358,34,8880,148423,54680,5586,646817,79871,54874,30836,2135,51611,6814,22911,6884,2946,64783,3752,829,27246,5565,607,10262,51107,79630,80222,23126,9898,10654,80308,23623,7818,22889,51093,79590,2117,54935,5824,4817,4259,…
blue	TRUE	7.34962e-10	3299	2196	683	0.31102	0.207032	HPA:0380512	HPA	placenta; decidual cells[≥Medium]	13136	522	HPA:0380511	Approved,Approved,Supported,Approved,Approved,Approved,Supported,Enhanced,Approved,Supported,Approved,Supported,Approved,Supported,Approved,Approved,Approved,Supported,Approved,Approved,Supported,Supported,Approved,Approved,Approved,Approved,Supported,Approved,Approved,Enhanced,Approved,Approved,Approved,Approved,Enhanced,Approved,Approved,Supported,Approved,Approved,Approved,Approved,Approved,En…	26155,127281,2475,7709,55160,832,50809,8672,84196,51042,27245,93974,9698,10657,9204,9202,5690,9967,79753,55929,114034,7388,9813,51727,23358,1429,8880,148423,54680,51100,5586,646817,54874,2135,29957,22911,6884,64783,3752,829,8458,284565,27246,5565,607,51107,80222,23126,10654,80308,22889,5546,5824,261726,8548,57147,27252,9857,7175,51377,83479,55758,127018,9015,375056,163859,8476,2987,81559,128061,1…
blue	TRUE	7.88158e-10	5156	2196	1008	0.459016	0.1955	HPA:0180052	HPA	epididymis; glandular cells[≥Medium]	13136	322	HPA:0180051	Enhanced,Approved,Approved,Supported,Supported,Approved,Supported,Supported,Supported,Approved,Approved,Approved,Supported,Approved,Approved,Supported,Approved,Supported,Approved,Supported,Approved,Approved,Approved,Approved,Supported,Approved,Approved,Approved,Approved,Supported,Approved,Approved,Approved,Approved,Approved,Enhanced,Supported,Approved,Approved,Enhanced,Approved,Approved,Approved,…	6339,54973,54998,55052,2782,127281,11315,2023,2475,842,7709,832,50809,84196,57190,51042,27245,93974,9698,10657,339487,9204,9202,5690,9967,23499,112950,55929,79654,114034,10327,9813,51727,23358,1429,34,8880,148423,54680,51100,5586,646817,79871,54874,30836,2135,51611,29957,6814,22911,6884,2946,64783,3752,829,8458,27246,5565,607,10262,51107,79630,23248,80222,8991,23126,9898,10654,80308,7818,22889,51…
blue	TRUE	9.34113e-10	4579	2196	908	0.413479	0.198297	HPA:0130241	HPA	colon; peripheral nerve/ganglion[≥Low]	13136	240	HPA:0130000	Approved,Approved,Supported,Supported,Approved,Supported,Supported,Supported,Approved,Approved,Approved,Approved,Supported,Enhanced,Approved,Approved,Supported,Approved,Supported,Approved,Supported,Approved,Approved,Approved,Approved,Supported,Approved,Approved,Approved,Approved,Supported,Supported,Approved,Approved,Supported,Approved,Enhanced,Supported,Approved,Approved,Enhanced,Approved,Approve…	54973,54998,55052,2782,127281,11315,2023,2475,842,7709,55160,832,50809,8672,84196,57190,51042,27245,93974,9698,10657,339487,9204,9202,5690,9967,79753,23499,112950,79654,114034,7388,9813,51727,23318,1429,34,8880,148423,54680,51100,646817,79871,54874,2135,51611,6814,22911,6884,64783,3752,8458,284565,27246,607,23126,9898,10654,80308,23623,7818,22889,5546,5824,261726,481,57147,51430,27252,9857,7175,5…
blue	TRUE	1.48386e-09	4466	2196	887	0.403916	0.198612	HPA:0170052	HPA	endometrium 2; glandular cells[≥Medium]	13136	318	HPA:0170051	Approved,Supported,Approved,Supported,Supported,Approved,Approved,Approved,Supported,Approved,Supported,Approved,Supported,Approved,Supported,Approved,Supported,Approved,Approved,Approved,Approved,Supported,Supported,Approved,Approved,Approved,Enhanced,Supported,Approved,Approved,Approved,Enhanced,Approved,Approved,Approved,Approved,Approved,Approved,Enhanced,Approved,Approved,Approved,Supported,…	26155,55052,127281,11315,2023,842,7709,832,50809,84196,51042,27245,93974,9698,10657,5690,9967,23499,112950,55929,79654,114034,7388,9813,51727,1429,34,8880,148423,8915,54680,51100,5586,646817,79871,54874,2135,51611,29957,6814,22911,6884,128338,8458,27246,5565,607,51107,79630,80222,8991,23126,9898,10654,80308,23623,7818,22889,51093,79590,5546,2117,54935,5824,4817,261726,8548,9857,7175,51377,83479,5…
blue	TRUE	1.61036e-09	3687	2196	750	0.34153	0.203417	HPA:0630052	HPA	cervix; glandular cells[≥Medium]	13136	203	HPA:0630051	Approved,Approved,Supported,Supported,Supported,Approved,Approved,Approved,Supported,Approved,Approved,Supported,Approved,Approved,Approved,Supported,Approved,Approved,Approved,Approved,Supported,Approved,Approved,Approved,Supported,Approved,Approved,Approved,Enhanced,Approved,Approved,Approved,Approved,Approved,Approved,Supported,Approved,Approved,Enhanced,Approved,Approved,Approved,Enhanced,App…	54973,127281,11315,2023,2475,842,832,84196,51042,27245,9698,10657,9204,9202,5690,9967,51058,112950,55929,79654,114034,9813,23358,1429,8880,148423,8915,54680,51100,5586,646817,79871,54874,2135,6884,128338,8458,27246,5565,51107,79630,80222,23126,80308,22889,51093,5546,2117,54935,5824,261726,27252,9857,7175,51377,127018,9015,8476,2987,81559,388753,23029,148789,56605,64754,64216,79894,7431,8027,22107…
blue	TRUE	1.74078e-09	3960	2196	798	0.363388	0.201515	HPA:0330222	HPA	oral mucosa; squamous epithelial cells[≥Medium]	13136	490	HPA:0330221	Approved,Approved,Supported,Approved,Supported,Supported,Supported,Approved,Approved,Approved,Approved,Approved,Supported,Approved,Supported,Approved,Supported,Approved,Approved,Approved,Supported,Approved,Approved,Approved,Supported,Supported,Approved,Approved,Approved,Approved,Enhanced,Approved,Supported,Approved,Enhanced,Approved,Approved,Approved,Approved,Enhanced,Approved,Approved,Supported,…	54973,54998,55052,127281,11315,2023,2475,7709,55160,54896,832,57190,51042,27245,93974,9698,10657,339487,9202,5690,9967,23499,112950,79654,114034,7388,9813,51727,23358,115209,57708,1429,8880,148423,51100,5586,646817,79871,2135,29957,22911,6884,64783,3752,829,8458,27246,5565,51107,79630,80222,23126,9898,10654,80308,23623,7818,22889,51093,5546,2117,3428,54935,5824,261726,8548,51430,9857,7175,51377,2…
blue	TRUE	2.12667e-09	6320	2196	1202	0.547359	0.19019	HPA:0460000	HPA	skin 1	13136	621	HPA:0000000	Approved,Approved,Approved,Supported,Supported,Approved,Supported,Supported,Supported,Approved,Approved,Approved,Approved,Approved,Supported,Enhanced,Approved,Enhanced,Approved,Supported,Approved,Supported,Enhanced,Supported,Approved,Approved,Approved,Approved,Supported,Approved,Approved,Approved,Approved,Approved,Approved,Supported,Supported,Approved,Approved,Approved,Enhanced,Approved,Supported…	26155,54973,54998,55052,2782,127281,11315,2023,2475,842,7709,55160,54896,832,50809,8672,84196,11123,57190,51042,27245,93974,90853,10657,339487,9204,9202,5690,9967,79753,23499,51058,112950,55929,79654,114034,7388,9813,51727,115209,57708,1429,8880,148423,8915,54680,51100,5586,646817,79871,54874,30836,2135,51611,29957,6814,22911,6884,64783,128338,3752,829,8458,27246,5565,607,51107,79630,80222,8991,2…
blue	TRUE	2.48928e-09	4775	2196	939	0.427596	0.196649	HPA:0430052	HPA	seminal vesicle; glandular cells[≥Medium]	13136	605	HPA:0430051	Approved,Approved,Supported,Supported,Approved,Supported,Supported,Supported,Approved,Approved,Approved,Approved,Supported,Enhanced,Approved,Approved,Supported,Approved,Supported,Approved,Supported,Approved,Approved,Supported,Approved,Approved,Approved,Approved,Approved,Supported,Supported,Approved,Approved,Enhanced,Approved,Enhanced,Supported,Approved,Approved,Approved,Approved,Approved,Approved…	54973,54998,55052,2782,127281,11315,2023,2475,842,7709,55160,832,50809,8672,84196,57190,51042,27245,93974,9698,10657,9204,5690,9967,23499,51058,112950,55929,79654,114034,7388,9813,23358,57708,1429,34,8880,148423,8915,54680,5586,646817,79871,54874,2135,51611,29957,22911,6884,2946,3752,829,27246,5565,607,51107,79630,80222,23126,9898,10654,80308,7818,22889,51093,79590,5546,54935,5824,4259,261726,854…
blue	TRUE	2.97344e-09	3878	2196	782	0.356102	0.20165	HPA:0250132	HPA	hippocampus; neuronal cells[≥Medium]	13136	386	HPA:0250131	Approved,Approved,Supported,Approved,Supported,Supported,Approved,Approved,Supported,Enhanced,Approved,Supported,Approved,Approved,Supported,Approved,Approved,Supported,Approved,Approved,Approved,Supported,Approved,Supported,Approved,Approved,Approved,Supported,Approved,Approved,Approved,Supported,Approved,Approved,Approved,Enhanced,Approved,Approved,Approved,Enhanced,Approved,Approved,Approved,S…	26155,54973,2782,127281,11315,2475,842,55160,50809,8672,84196,51042,27245,9698,10657,9202,5690,9967,112950,55929,79654,7388,9813,8880,54680,646817,79871,30836,2135,22911,6884,64783,3752,8458,27246,5565,607,51107,80222,23126,10654,80308,22889,5824,4817,261726,8548,27252,9857,7175,51377,55758,127018,2058,9015,375056,2987,81559,149603,55746,128061,149371,388753,23029,148789,22982,8027,23412,22852,51…
blue	TRUE	3.62949e-09	7077	2196	1326	0.603825	0.187368	HPA:0270000	HPA	kidney	13136	407	HPA:0000000	Approved,Enhanced,Approved,Approved,Supported,Supported,Approved,Supported,Supported,Supported,Approved,Approved,Approved,Approved,Approved,Approved,Supported,Enhanced,Approved,Approved,Supported,Approved,Supported,Approved,Enhanced,Supported,Approved,Approved,Approved,Approved,Supported,Approved,Approved,Approved,Approved,Approved,Approved,Supported,Approved,Supported,Approved,Approved,Supported…	26155,6339,54973,54998,55052,2782,127281,11315,2023,2475,842,7709,55160,54896,832,163933,50809,8672,84196,57190,51042,27245,93974,9698,90853,10657,339487,9204,9202,5690,9967,79753,23499,51058,112950,55929,79654,114034,10327,7388,9813,51727,23318,23358,115209,57708,1429,34,8880,148423,54680,51100,5586,646817,79871,54874,30836,2135,51611,29957,6814,22911,6884,2946,64783,128338,3752,829,8458,284565,…
blue	TRUE	4.59003e-09	2412	2196	517	0.235428	0.214345	HPA:0460642	HPA	skin 1; Langerhans[≥Medium]	13136	623	HPA:0460641	Approved,Approved,Approved,Approved,Approved,Supported,Approved,Approved,Approved,Approved,Supported,Supported,Approved,Enhanced,Supported,Enhanced,Approved,Approved,Enhanced,Approved,Approved,Approved,Approved,Enhanced,Approved,Approved,Approved,Enhanced,Approved,Approved,Approved,Approved,Supported,Supported,Approved,Supported,Approved,Approved,Approved,Approved,Approved,Approved,Approved,Appro…	54998,127281,7709,54896,84196,51042,27245,9204,5690,55929,114034,7388,9813,57708,8880,51100,5586,2135,29957,22911,6884,829,8458,5565,51107,79630,80222,23126,9898,80308,22889,51093,5546,5824,4817,8548,57147,27252,51377,26750,127018,9015,163859,81559,128061,149371,23029,148789,55127,64754,80851,79894,22982,8027,55454,7570,220972,100287932,7321,7019,221037,55680,55749,6832,170384,23063,143279,56889,…
blue	TRUE	5.06954e-09	4516	2196	892	0.406193	0.19752	HPA:0310431	HPA	lymph node; germinal center cells[≥Low]	13136	460	HPA:0310000	Approved,Approved,Supported,Approved,Supported,Supported,Approved,Approved,Approved,Approved,Approved,Supported,Enhanced,Approved,Approved,Supported,Supported,Approved,Supported,Approved,Approved,Approved,Approved,Supported,Approved,Approved,Approved,Approved,Supported,Approved,Supported,Approved,Approved,Approved,Approved,Enhanced,Supported,Enhanced,Approved,Approved,Enhanced,Approved,Supported,…	54973,54998,55052,127281,11315,2023,842,7709,55160,54896,832,50809,8672,84196,57190,51042,93974,9698,10657,339487,9204,9202,5690,9967,23499,112950,55929,79654,114034,10327,7388,9813,51727,23358,1429,34,8880,51100,54874,2135,29957,22911,64783,128338,3752,829,8458,284565,27246,5565,607,51107,79630,80222,23126,9898,10654,80308,23623,7818,22889,51093,5546,2117,3428,5824,261726,8548,57147,27252,9857,7…
blue	TRUE	6.42731e-09	4815	2196	943	0.429417	0.195846	HPA:0350472	HPA	pancreas; exocrine glandular cells[≥Medium]	13136	501	HPA:0350471	Approved,Approved,Supported,Supported,Supported,Supported,Supported,Approved,Approved,Approved,Supported,Approved,Approved,Supported,Approved,Supported,Supported,Approved,Approved,Supported,Approved,Approved,Approved,Approved,Supported,Approved,Supported,Approved,Approved,Approved,Approved,Enhanced,Supported,Approved,Approved,Enhanced,Approved,Approved,Approved,Approved,Approved,Enhanced,Approved…	54973,54998,55052,2782,11315,2023,2475,842,7709,832,50809,84196,57190,51042,27245,93974,10657,9202,5690,9967,79753,112950,55929,79654,114034,10327,7388,9813,51727,23358,1429,34,8880,148423,54680,51100,646817,79871,54874,2135,51611,29957,6814,22911,6884,128338,829,8458,27246,5565,51107,79630,23248,80222,9898,10654,80308,23623,7818,22889,5546,2117,54935,5824,4817,4259,261726,481,8548,57147,51430,27…
blue	TRUE	7.22235e-09	6295	2196	1194	0.543716	0.189674	HPA:0160000	HPA	endometrium 1	13136	306	HPA:0000000	Approved,Approved,Supported,Approved,Supported,Supported,Supported,Approved,Approved,Approved,Approved,Supported,Enhanced,Approved,Supported,Approved,Supported,Approved,Supported,Approved,Approved,Approved,Approved,Supported,Approved,Approved,Approved,Approved,Approved,Approved,Supported,Supported,Approved,Approved,Supported,Approved,Approved,Enhanced,Approved,Enhanced,Supported,Approved,Approved…	54973,54998,55052,127281,11315,2023,2475,842,7709,55160,832,50809,8672,84196,51042,27245,93974,9698,10657,339487,9204,9202,5690,9967,79753,23499,51058,112950,55929,79654,114034,7388,9813,51727,23318,23358,115209,57708,1429,34,8880,148423,8915,54680,51100,5586,646817,79871,54874,2135,51611,29957,6814,22911,6884,2946,64783,128338,3752,829,8458,27246,5565,607,51107,79630,23248,80222,8991,23126,9898,…
blue	TRUE	8.14888e-09	6387	2196	1209	0.550546	0.189291	HPA:0090000	HPA	cerebellum	13136	103	HPA:0000000	Approved,Approved,Approved,Supported,Supported,Approved,Supported,Supported,Supported,Approved,Approved,Approved,Approved,Supported,Enhanced,Approved,Approved,Supported,Approved,Supported,Approved,Supported,Approved,Approved,Approved,Supported,Approved,Approved,Approved,Approved,Approved,Supported,Supported,Approved,Approved,Supported,Approved,Enhanced,Approved,Enhanced,Supported,Approved,Approve…	26155,54973,54998,55052,2782,127281,11315,2023,2475,842,7709,55160,832,50809,8672,84196,57190,51042,27245,93974,9698,10657,9204,9202,5690,9967,79753,23499,112950,55929,79654,114034,7388,9813,51727,23318,23358,57708,1429,34,8880,148423,54680,51100,5586,646817,79871,54874,30836,2135,51611,6814,22911,6884,2946,64783,128338,3752,829,8458,27246,5565,607,10262,51107,79630,80222,23126,9898,10654,80308,2…
blue	TRUE	9.64503e-09	7138	2196	1333	0.607013	0.186747	HPA:0130000	HPA	colon	13136	212	HPA:0000000	Approved,Approved,Approved,Supported,Supported,Approved,Supported,Supported,Supported,Approved,Approved,Approved,Approved,Approved,Supported,Enhanced,Approved,Approved,Supported,Approved,Supported,Approved,Supported,Approved,Approved,Approved,Approved,Supported,Approved,Approved,Approved,Approved,Approved,Supported,Approved,Supported,Approved,Approved,Supported,Approved,Approved,Enhanced,Approved…	26155,54973,54998,55052,2782,127281,11315,2023,2475,842,7709,55160,54896,832,50809,8672,84196,57190,51042,27245,93974,9698,10657,339487,9204,9202,5690,9967,79753,23499,112950,55929,79654,114034,10327,7388,9813,51727,23318,23358,115209,57708,1429,34,8880,148423,8915,54680,51100,5586,646817,79871,54874,30836,2135,51611,29957,6814,22911,6884,2946,64783,128338,3752,829,8458,284565,27246,5565,607,1026…
blue	TRUE	9.84704e-09	4086	2196	815	0.371129	0.199462	HPA:0090191	HPA	cerebellum; cells in molecular layer[≥Low]	13136	134	HPA:0090000	Approved,Approved,Supported,Supported,Supported,Supported,Supported,Approved,Approved,Supported,Enhanced,Approved,Supported,Approved,Supported,Approved,Supported,Approved,Approved,Supported,Approved,Approved,Approved,Approved,Supported,Approved,Approved,Enhanced,Supported,Approved,Approved,Approved,Approved,Approved,Approved,Approved,Approved,Approved,Approved,Approved,Approved,Enhanced,Approved,…	54973,54998,55052,2782,11315,2023,2475,842,7709,50809,8672,84196,51042,27245,93974,9698,10657,9204,5690,9967,23499,112950,55929,79654,114034,9813,23358,57708,8880,148423,54680,646817,79871,2135,6814,22911,6884,2946,3752,8458,27246,5565,51107,79630,80222,23126,9898,10654,80308,7818,22889,51093,79590,2117,3428,5824,4817,261726,8548,27252,9857,51377,55758,127018,2058,9015,375056,163859,81559,149603,…
blue	TRUE	1.10293e-08	3476	2196	707	0.321949	0.203395	HPA:0310442	HPA	lymph node; non-germinal center cells[≥Medium]	13136	464	HPA:0310441	Approved,Supported,Supported,Supported,Approved,Approved,Approved,Approved,Approved,Supported,Approved,Enhanced,Approved,Supported,Approved,Supported,Approved,Supported,Approved,Approved,Approved,Supported,Approved,Approved,Supported,Approved,Approved,Approved,Enhanced,Approved,Enhanced,Supported,Approved,Approved,Enhanced,Approved,Approved,Enhanced,Approved,Approved,Supported,Supported,Approved,…	54998,55052,11315,2023,842,7709,55160,54896,832,50809,84196,11123,57190,51042,27245,93974,9698,10657,339487,9202,5690,9967,112950,79654,114034,9813,51727,23358,57708,1429,34,8880,148423,8915,51100,646817,2135,29957,22911,6884,64783,128338,829,8458,27246,51107,79630,80222,23126,9898,10654,80308,22889,51093,5546,2117,3428,5824,261726,8548,9857,7175,26750,127018,2058,9015,163859,81559,149603,128061,…
blue	TRUE	1.1254e-08	6190	2196	1175	0.535064	0.189822	HPA:0080000	HPA	caudate	13136	90	HPA:0000000	Approved,Enhanced,Approved,Approved,Supported,Supported,Approved,Supported,Supported,Supported,Approved,Approved,Approved,Approved,Approved,Approved,Supported,Enhanced,Approved,Supported,Approved,Supported,Approved,Supported,Approved,Approved,Approved,Supported,Approved,Approved,Approved,Approved,Approved,Approved,Supported,Supported,Approved,Supported,Approved,Approved,Enhanced,Supported,Approve…	26155,6339,54973,54998,55052,2782,127281,11315,2023,2475,842,7709,55160,54896,832,163933,50809,8672,84196,51042,27245,93974,9698,10657,9204,9202,5690,9967,79753,23499,51058,112950,55929,79654,114034,7388,9813,23318,23358,1429,34,8880,148423,54680,51100,5586,646817,79871,54874,30836,2135,51611,6814,22911,6884,2946,64783,128338,3752,829,8458,27246,5565,607,10262,51107,79630,80222,23126,9898,10654,8…
blue	TRUE	1.45462e-08	4362	2196	862	0.392532	0.197616	HPA:0380511	HPA	placenta; decidual cells[≥Low]	13136	521	HPA:0380000	Approved,Enhanced,Approved,Supported,Supported,Approved,Approved,Approved,Approved,Supported,Enhanced,Approved,Approved,Supported,Approved,Supported,Approved,Supported,Approved,Approved,Approved,Approved,Supported,Approved,Approved,Approved,Supported,Supported,Approved,Approved,Supported,Approved,Approved,Enhanced,Supported,Approved,Approved,Enhanced,Approved,Approved,Approved,Supported,Approved,…	26155,6339,127281,2023,2475,842,7709,55160,832,50809,8672,84196,57190,51042,27245,93974,9698,10657,339487,9204,9202,5690,9967,79753,51058,55929,114034,7388,9813,51727,23318,23358,1429,34,8880,148423,54680,51100,5586,646817,54874,30836,2135,29957,6814,22911,6884,64783,3752,829,8458,284565,27246,5565,607,10262,51107,23248,80222,23126,10654,80308,23623,22889,79590,5546,5824,4817,261726,8548,57147,27…
blue	TRUE	1.58169e-08	4698	2196	920	0.418944	0.195828	HPA:0510000	HPA	soft tissue 2	13136	761	HPA:0000000	Approved,Approved,Supported,Supported,Approved,Supported,Supported,Approved,Approved,Approved,Approved,Supported,Enhanced,Approved,Supported,Approved,Supported,Approved,Supported,Approved,Approved,Approved,Supported,Approved,Approved,Approved,Approved,Supported,Approved,Approved,Enhanced,Approved,Supported,Approved,Approved,Approved,Approved,Approved,Approved,Approved,Approved,Approved,Approved,A…	54973,54998,55052,2782,127281,11315,2023,842,7709,55160,832,50809,8672,84196,51042,27245,93974,9698,10657,339487,9204,9202,9967,79753,23499,112950,79654,114034,9813,51727,57708,1429,8880,148423,54680,5586,646817,79871,54874,2135,51611,6814,22911,6884,128338,829,27246,5565,51107,79630,80222,23126,9898,10654,80308,23623,22889,5546,2117,5824,4817,261726,8548,57147,51430,27252,9857,7175,51377,83479,1…
blue	TRUE	1.8525e-08	3154	2196	648	0.295082	0.205453	HPA:0130242	HPA	colon; peripheral nerve/ganglion[≥Medium]	13136	241	HPA:0130241	Approved,Approved,Supported,Supported,Approved,Approved,Approved,Approved,Enhanced,Approved,Approved,Supported,Approved,Supported,Approved,Supported,Approved,Approved,Approved,Supported,Approved,Approved,Approved,Approved,Supported,Approved,Approved,Supported,Supported,Approved,Approved,Approved,Approved,Approved,Approved,Supported,Approved,Approved,Approved,Approved,Enhanced,Approved,Approved,Ap…	54973,54998,55052,2782,127281,842,55160,832,8672,84196,57190,51042,27245,93974,9698,10657,9204,9202,5690,9967,79753,23499,112950,79654,114034,9813,51727,23318,8880,148423,646817,54874,2135,22911,6884,64783,8458,284565,27246,607,23126,9898,10654,80308,23623,7818,22889,5546,5824,261726,57147,51430,27252,9857,7175,55758,163859,2987,149603,128061,149371,148789,4548,80851,79894,22982,8027,221078,23412…
blue	TRUE	1.88648e-08	3671	2196	740	0.336976	0.20158	HPA:0620222	HPA	vagina; squamous epithelial cells[≥Medium]	13136	858	HPA:0620221	Approved,Approved,Approved,Approved,Supported,Supported,Approved,Approved,Approved,Approved,Approved,Supported,Approved,Approved,Supported,Approved,Approved,Supported,Approved,Approved,Approved,Approved,Approved,Approved,Supported,Supported,Approved,Approved,Approved,Enhanced,Supported,Approved,Enhanced,Approved,Approved,Approved,Approved,Approved,Supported,Approved,Approved,Approved,Approved,Enh…	26155,54973,54998,127281,2023,2475,7709,55160,54896,84196,57190,51042,27245,9698,10657,9204,9202,9967,79753,23499,51058,112950,55929,79654,114034,7388,9813,51727,115209,57708,8880,148423,51100,5586,646817,79871,22911,6884,128338,3752,51107,79630,80222,23126,9898,10654,80308,7818,22889,51093,79590,5546,2117,54935,5824,261726,8548,9857,7175,51377,55758,127018,9015,375056,163859,2987,81559,149603,55…
blue	TRUE	2.68871e-08	6638	2196	1247	0.567851	0.187858	HPA:0380000	HPA	placenta	13136	517	HPA:0000000	Approved,Enhanced,Approved,Approved,Supported,Approved,Supported,Supported,Supported,Approved,Approved,Approved,Approved,Supported,Enhanced,Approved,Approved,Supported,Approved,Supported,Approved,Supported,Approved,Approved,Approved,Approved,Supported,Approved,Approved,Approved,Approved,Approved,Approved,Supported,Supported,Approved,Approved,Supported,Approved,Enhanced,Approved,Enhanced,Supported…	26155,6339,54973,54998,55052,127281,11315,2023,2475,842,7709,55160,832,50809,8672,84196,57190,51042,27245,93974,9698,10657,339487,9204,9202,5690,9967,79753,23499,51058,112950,55929,79654,114034,7388,9813,51727,23318,23358,57708,1429,34,8880,148423,54680,51100,5586,646817,79871,54874,30836,2135,51611,29957,6814,22911,6884,2946,64783,128338,3752,829,8458,284565,27246,5565,607,10262,51107,79630,2324…
blue	TRUE	2.6888e-08	2508	2196	530	0.241348	0.211324	HPA:0500652	HPA	soft tissue 1; fibroblasts[≥Medium]	13136	756	HPA:0500651	Approved,Approved,Supported,Approved,Supported,Supported,Approved,Approved,Approved,Supported,Approved,Approved,Supported,Approved,Supported,Approved,Approved,Supported,Approved,Enhanced,Supported,Approved,Approved,Approved,Approved,Supported,Approved,Approved,Enhanced,Approved,Approved,Approved,Approved,Enhanced,Approved,Approved,Approved,Supported,Approved,Supported,Approved,Enhanced,Enhanced,A…	26155,54998,55052,127281,11315,2023,7709,832,84196,51042,27245,9698,10657,9204,9967,79753,112950,114034,9813,57708,8880,5586,646817,2135,6884,128338,829,27246,5565,607,51107,79630,80222,23126,9898,10654,22889,2117,261726,8548,27252,9857,7175,51377,83479,127018,163859,149603,149371,23029,148789,64754,80851,22982,79746,7431,55454,7570,220972,253725,5599,387680,55680,55749,6832,23555,170384,23063,14…
blue	TRUE	3.32467e-08	6193	2196	1172	0.533698	0.189246	HPA:0170000	HPA	endometrium 2	13136	313	HPA:0000000	Approved,Approved,Approved,Supported,Supported,Approved,Supported,Supported,Supported,Approved,Approved,Approved,Approved,Supported,Approved,Supported,Approved,Supported,Approved,Supported,Approved,Approved,Approved,Approved,Supported,Approved,Approved,Approved,Approved,Approved,Supported,Approved,Supported,Approved,Approved,Approved,Enhanced,Approved,Enhanced,Supported,Approved,Approved,Approved…	26155,54973,54998,55052,2782,127281,11315,2023,2475,842,7709,55160,832,50809,84196,51042,27245,93974,9698,10657,339487,9204,9202,5690,9967,23499,51058,112950,55929,79654,114034,10327,7388,9813,51727,23358,57708,1429,34,8880,148423,8915,54680,51100,5586,646817,79871,54874,2135,51611,29957,6814,22911,6884,2946,64783,128338,829,8458,27246,5565,607,10262,51107,79630,80222,8991,23126,9898,10654,80308,…
blue	TRUE	4.33408e-08	4676	2196	913	0.415756	0.195252	HPA:0160052	HPA	endometrium 1; glandular cells[≥Medium]	13136	311	HPA:0160051	Approved,Supported,Approved,Supported,Supported,Supported,Approved,Approved,Approved,Approved,Enhanced,Approved,Supported,Supported,Approved,Supported,Approved,Approved,Approved,Supported,Approved,Approved,Supported,Approved,Approved,Enhanced,Approved,Enhanced,Supported,Approved,Approved,Approved,Enhanced,Approved,Approved,Approved,Approved,Approved,Approved,Enhanced,Approved,Approved,Approved,Ap…	54973,55052,127281,11315,2023,2475,842,7709,55160,832,8672,84196,51042,93974,9698,10657,339487,9202,5690,9967,112950,55929,114034,9813,51727,57708,1429,34,8880,148423,8915,54680,51100,5586,646817,79871,54874,2135,51611,29957,22911,6884,3752,829,8458,27246,5565,51107,79630,80222,23126,9898,10654,80308,23623,7818,22889,51093,2117,5824,4817,261726,481,8548,27252,9857,7175,51377,83479,55758,127018,90…
blue	TRUE	4.38724e-08	3941	2196	785	0.357468	0.199188	HPA:0241102	HPA	heart muscle; cardiomyocytes[≥Medium]	13136	379	HPA:0241101	Approved,Approved,Supported,Supported,Approved,Approved,Supported,Approved,Supported,Approved,Supported,Supported,Approved,Approved,Approved,Supported,Approved,Approved,Approved,Approved,Supported,Supported,Approved,Approved,Supported,Approved,Approved,Enhanced,Supported,Approved,Approved,Approved,Approved,Approved,Approved,Supported,Approved,Approved,Approved,Approved,Enhanced,Approved,Approved,…	54973,54998,55052,2475,842,55160,50809,84196,51042,27245,93974,10657,9204,9202,5690,9967,79753,23499,112950,79654,114034,7388,9813,51727,23318,23358,1429,34,8880,54680,5586,54874,2135,51611,2946,128338,829,8458,284565,27246,5565,51107,80222,23126,10654,80308,23623,22889,51093,79590,2117,54935,5824,4259,261726,481,8548,57147,51430,27252,9857,7175,51377,127018,9015,163859,8476,81559,149603,388753,2…
blue	TRUE	5.55531e-08	2689	2196	561	0.255464	0.208628	HPA:0030072	HPA	appendix; lymphoid tissue[≥Medium]	13136	45	HPA:0030071	Approved,Approved,Supported,Approved,Supported,Approved,Approved,Approved,Approved,Supported,Supported,Supported,Approved,Supported,Approved,Supported,Enhanced,Enhanced,Supported,Approved,Approved,Approved,Enhanced,Approved,Approved,Approved,Enhanced,Approved,Supported,Supported,Approved,Approved,Approved,Approved,Approved,Approved,Enhanced,Approved,Approved,Supported,Supported,Enhanced,Supported…	54973,54998,55052,127281,2023,842,832,84196,57190,51042,93974,10657,5690,9967,112950,114034,57708,34,8880,148423,8915,54680,51100,5586,646817,2135,29957,6884,64783,128338,829,8458,27246,51107,79630,80222,23126,10654,7818,5546,2117,3428,5824,27252,9857,7175,51377,83479,26750,127018,163859,81559,149603,128061,388753,23029,64754,79894,221078,23412,8453,55454,7570,253725,100287932,8030,55749,51021,27…
blue	TRUE	8.06848e-08	3679	2196	737	0.33561	0.200326	HPA:0040082	HPA	bone marrow; hematopoietic cells[≥Medium]	13136	52	HPA:0040081	Approved,Approved,Approved,Approved,Supported,Supported,Approved,Approved,Approved,Enhanced,Supported,Approved,Supported,Supported,Approved,Approved,Approved,Approved,Supported,Approved,Approved,Approved,Supported,Approved,Approved,Approved,Enhanced,Enhanced,Supported,Approved,Approved,Approved,Enhanced,Approved,Approved,Supported,Approved,Approved,Approved,Enhanced,Approved,Approved,Approved,Enh…	26155,54973,54998,127281,11315,2023,842,832,84196,11123,51042,27245,93974,10657,339487,9204,9202,5690,9967,112950,55929,79654,114034,9813,51727,115209,57708,34,8880,148423,54680,646817,29957,22911,6884,64783,3752,829,27246,5565,607,51107,80222,23126,9898,80308,22889,51093,5546,2117,54935,5824,261726,8548,27252,9857,7175,51377,127018,2058,163859,8476,2987,81559,149603,128061,149371,23029,4548,6475…
blue	TRUE	1.00567e-07	6508	2196	1221	0.556011	0.187615	HPA:0060000	HPA	bronchus	13136	64	HPA:0000000	Approved,Enhanced,Approved,Approved,Supported,Supported,Approved,Supported,Supported,Supported,Approved,Approved,Approved,Approved,Supported,Enhanced,Approved,Supported,Approved,Supported,Approved,Supported,Approved,Approved,Approved,Approved,Supported,Approved,Approved,Approved,Approved,Approved,Supported,Approved,Supported,Approved,Approved,Approved,Approved,Enhanced,Approved,Enhanced,Supported…	26155,6339,54973,54998,55052,2782,127281,11315,2023,2475,842,7709,54896,832,50809,8672,84196,51042,27245,93974,9698,10657,339487,9204,9202,5690,9967,79753,23499,51058,112950,55929,114034,10327,7388,9813,51727,23358,115209,57708,1429,34,8880,148423,8915,54680,51100,5586,646817,79871,54874,51611,29957,6814,22911,6884,2946,64783,128338,3752,829,8458,284565,27246,5565,607,10262,51107,79630,23248,8022…
blue	TRUE	1.08513e-07	3775	2196	753	0.342896	0.19947	HPA:0080132	HPA	caudate; neuronal cells[≥Medium]	13136	95	HPA:0080131	Approved,Approved,Approved,Supported,Approved,Approved,Enhanced,Approved,Supported,Approved,Supported,Supported,Approved,Approved,Approved,Supported,Approved,Approved,Approved,Approved,Supported,Supported,Approved,Supported,Approved,Approved,Approved,Approved,Approved,Approved,Approved,Approved,Supported,Approved,Approved,Approved,Approved,Enhanced,Approved,Approved,Approved,Approved,Approved,App…	26155,54973,54998,2475,842,55160,8672,84196,51042,27245,93974,10657,9204,9202,5690,9967,23499,112950,55929,79654,114034,7388,9813,8880,148423,54680,646817,79871,2135,51611,6814,22911,64783,3752,27246,51107,80222,23126,9898,10654,80308,22889,51093,79590,54935,5824,4817,4259,261726,8548,27252,9857,7175,51377,55758,127018,9015,375056,2987,81559,149603,55746,128061,149371,388753,23029,148789,56605,22…
blue	TRUE	1.12021e-07	4607	2196	898	0.408925	0.194921	HPA:0530711	HPA	spleen; cells in red pulp[≥Low]	13136	776	HPA:0530000	Approved,Supported,Approved,Supported,Supported,Supported,Approved,Approved,Approved,Approved,Approved,Supported,Approved,Approved,Supported,Approved,Supported,Supported,Approved,Approved,Approved,Approved,Supported,Approved,Approved,Supported,Approved,Approved,Approved,Supported,Enhanced,Approved,Enhanced,Supported,Approved,Approved,Enhanced,Approved,Approved,Approved,Enhanced,Approved,Approved,…	54998,55052,127281,11315,2023,2475,842,7709,55160,54896,832,50809,84196,57190,51042,27245,93974,10657,339487,9204,9202,5690,9967,112950,55929,114034,10327,9813,51727,23318,57708,1429,34,8880,148423,54680,51100,646817,2135,51611,29957,22911,6884,64783,128338,3752,829,27246,5565,607,51107,80222,8991,23126,9898,10654,80308,22889,51093,2117,3428,5824,4817,8548,27252,9857,7175,51377,83479,127018,2058,…
blue	TRUE	1.40021e-07	3378	2196	682	0.310565	0.201895	HPA:0130202	HPA	colon; endothelial cells[≥Medium]	13136	217	HPA:0130201	Approved,Approved,Supported,Approved,Supported,Approved,Approved,Approved,Supported,Approved,Supported,Supported,Approved,Supported,Approved,Approved,Approved,Supported,Approved,Approved,Approved,Approved,Supported,Approved,Supported,Enhanced,Supported,Approved,Approved,Enhanced,Approved,Approved,Approved,Approved,Approved,Approved,Approved,Approved,Approved,Approved,Approved,Enhanced,Approved,Ap…	54973,54998,55052,127281,11315,842,7709,832,50809,84196,51042,93974,9698,10657,339487,9204,5690,9967,79753,23499,112950,79654,114034,51727,23318,57708,8880,8915,54680,51100,646817,79871,2135,51611,6814,6884,3752,829,27246,51107,79630,8991,9898,10654,80308,23623,7818,22889,5546,2117,3428,54935,5824,261726,8548,57147,27252,9857,7175,83479,127018,2058,163859,2987,149603,128061,149371,23029,51742,454…
blue	TRUE	1.92685e-07	3361	2196	678	0.308743	0.201726	HPA:0630222	HPA	cervix; squamous epithelial cells[≥Medium]	13136	206	HPA:0630221	Approved,Supported,Supported,Approved,Approved,Approved,Supported,Approved,Supported,Approved,Approved,Supported,Approved,Approved,Approved,Approved,Supported,Supported,Approved,Approved,Approved,Approved,Supported,Approved,Approved,Enhanced,Approved,Approved,Enhanced,Approved,Approved,Supported,Approved,Approved,Enhanced,Approved,Approved,Approved,Enhanced,Approved,Approved,Approved,Approved,App…	54998,55052,2475,55160,84196,57190,51042,27245,10657,9202,5690,9967,51058,112950,55929,79654,114034,7388,9813,51727,23358,1429,8880,148423,54680,51100,5586,646817,29957,22911,6884,64783,3752,829,5565,51107,23248,80222,23126,9898,10654,80308,7818,22889,51093,5546,2117,54935,5824,261726,8548,51430,9857,7175,127018,9015,163859,2987,128061,149371,23029,148789,64754,79894,22982,7431,221078,23412,22852…
blue	TRUE	2.19371e-07	3234	2196	655	0.29827	0.202536	HPA:0170251	HPA	endometrium 2; cells in endometrial stroma[≥Low]	13136	314	HPA:0170000	Supported,Approved,Supported,Supported,Approved,Approved,Approved,Supported,Approved,Supported,Approved,Supported,Supported,Approved,Approved,Approved,Supported,Approved,Approved,Supported,Enhanced,Supported,Approved,Approved,Enhanced,Approved,Approved,Approved,Approved,Enhanced,Approved,Approved,Approved,Approved,Approved,Approved,Approved,Enhanced,Approved,Approved,Approved,Approved,Supported,S…	55052,127281,11315,2023,7709,55160,832,50809,84196,51042,27245,93974,10657,9204,9202,5690,9967,55929,79654,114034,34,8880,148423,54680,51100,5586,646817,79871,51611,29957,22911,6884,27246,607,51107,79630,80222,23126,9898,10654,80308,22889,5546,2117,3428,5824,261726,8548,9857,7175,51377,55758,127018,2058,9015,163859,2987,23029,56605,4548,64754,79894,22982,7431,10730,55454,7570,253725,5599,387680,2…
blue	TRUE	2.57363e-07	5217	2196	1000	0.455373	0.191681	HPA:0060101	HPA	bronchus; respiratory epithelial cells[≥Low]	13136	83	HPA:0060000	Approved,Enhanced,Approved,Approved,Supported,Supported,Approved,Supported,Approved,Approved,Approved,Approved,Supported,Approved,Supported,Approved,Supported,Approved,Supported,Approved,Approved,Approved,Supported,Approved,Approved,Approved,Approved,Approved,Supported,Approved,Supported,Approved,Approved,Approved,Approved,Approved,Enhanced,Supported,Approved,Approved,Approved,Enhanced,Approved,A…	26155,6339,54973,54998,55052,2782,127281,11315,842,7709,54896,832,50809,84196,51042,27245,93974,9698,10657,9204,9202,5690,9967,79753,23499,51058,112950,55929,114034,10327,7388,9813,51727,23358,115209,1429,34,8880,148423,8915,54680,51100,5586,646817,79871,54874,51611,29957,6814,22911,6884,2946,64783,3752,829,8458,284565,27246,5565,607,10262,51107,79630,80222,23126,9898,10654,80308,23623,51093,7959…
blue	TRUE	3.72492e-07	2581	2196	536	0.24408	0.207671	HPA:0090192	HPA	cerebellum; cells in molecular layer[≥Medium]	13136	135	HPA:0090191	Approved,Approved,Supported,Supported,Approved,Approved,Supported,Enhanced,Approved,Supported,Approved,Supported,Approved,Supported,Approved,Approved,Approved,Supported,Approved,Approved,Approved,Approved,Approved,Approved,Approved,Enhanced,Approved,Approved,Approved,Enhanced,Approved,Approved,Enhanced,Supported,Approved,Approved,Approved,Enhanced,Approved,Enhanced,Approved,Supported,Approved,App…	54973,54998,11315,2023,842,7709,50809,8672,84196,51042,27245,10657,9204,9967,112950,55929,9813,8880,148423,54680,646817,79871,2135,6884,27246,5565,51107,79630,80222,23126,9898,22889,3428,5824,4817,261726,27252,9857,51377,2058,9015,375056,163859,388753,23029,79894,22982,51322,55454,7570,5599,7019,221037,55680,6832,170384,23063,56889,118813,3257,1147,55719,8036,374354,55367,50862,1982,144108,120534…
blue	TRUE	5.10057e-07	2991	2196	609	0.277322	0.203611	HPA:0460662	HPA	skin 1; keratinocytes[≥Medium]	13136	659	HPA:0460661	Approved,Approved,Supported,Approved,Approved,Approved,Approved,Supported,Approved,Approved,Approved,Approved,Approved,Approved,Approved,Supported,Supported,Approved,Approved,Supported,Approved,Approved,Enhanced,Approved,Approved,Approved,Approved,Approved,Approved,Approved,Enhanced,Approved,Approved,Approved,Enhanced,Approved,Approved,Approved,Approved,Approved,Supported,Supported,Supported,Appr…	54973,54998,2475,7709,54896,84196,57190,51042,27245,339487,9204,9202,5690,55929,79654,114034,7388,9813,51727,8880,148423,8915,51100,5586,79871,22911,6884,3752,829,8458,5565,51107,79630,80222,23126,9898,80308,23623,22889,51093,5546,5824,8548,57147,51430,27252,51377,26750,127018,9015,163859,81559,128061,23029,148789,55127,64754,80851,79894,22982,8027,221078,22852,51322,55454,253725,100287932,5599,3…
blue	TRUE	5.51808e-07	3600	2196	717	0.326503	0.199167	HPA:0291161	HPA	liver; cholangiocytes[≥Low]	13136	437	HPA:0290000	Approved,Supported,Approved,Supported,Supported,Approved,Approved,Approved,Supported,Approved,Supported,Approved,Supported,Supported,Approved,Approved,Supported,Approved,Approved,Approved,Supported,Approved,Approved,Enhanced,Approved,Enhanced,Supported,Approved,Enhanced,Approved,Approved,Approved,Approved,Approved,Enhanced,Approved,Approved,Approved,Approved,Approved,Enhanced,Approved,Approved,En…	54973,2782,127281,11315,2023,842,7709,832,50809,84196,51042,27245,93974,10657,9204,5690,9967,51058,112950,79654,114034,9813,51727,57708,1429,34,8880,54680,51100,5586,646817,54874,2135,51611,29957,22911,3752,829,8458,27246,5565,51107,80222,8991,23126,9898,10654,80308,22889,54935,5824,4817,4259,8548,27252,9857,7175,83479,127018,9015,163859,81559,149603,128061,388753,23029,148789,56605,64754,79894,2…
blue	TRUE	6.04757e-07	3579	2196	713	0.324681	0.199218	HPA:0010000	HPA	adipose tissue	13136	2	HPA:0000000	Approved,Approved,Supported,Supported,Approved,Supported,Supported,Approved,Approved,Supported,Approved,Enhanced,Supported,Approved,Supported,Approved,Supported,Approved,Supported,Approved,Approved,Approved,Supported,Approved,Approved,Supported,Enhanced,Supported,Approved,Approved,Enhanced,Approved,Approved,Approved,Approved,Approved,Approved,Supported,Approved,Approved,Approved,Enhanced,Approved…	54973,54998,55052,2782,127281,11315,2023,842,55160,50809,84196,11123,51042,27245,93974,9698,10657,9204,9967,79753,23499,112950,114034,10327,9813,23318,57708,8880,148423,54680,51100,5586,646817,54874,2135,51611,6884,64783,3752,829,8458,5565,607,51107,79630,80222,8991,23126,10654,80308,23623,7818,22889,79590,5546,2117,3428,54935,5824,4817,261726,57147,27252,9857,7175,51377,83479,127018,163859,8476,…
blue	TRUE	6.04757e-07	3579	2196	713	0.324681	0.199218	HPA:0010011	HPA	adipose tissue; adipocytes[≥Low]	13136	3	HPA:0010000	Approved,Approved,Supported,Supported,Approved,Supported,Supported,Approved,Approved,Supported,Approved,Enhanced,Supported,Approved,Supported,Approved,Supported,Approved,Supported,Approved,Approved,Approved,Supported,Approved,Approved,Supported,Enhanced,Supported,Approved,Approved,Enhanced,Approved,Approved,Approved,Approved,Approved,Approved,Supported,Approved,Approved,Approved,Enhanced,Approved…	54973,54998,55052,2782,127281,11315,2023,842,55160,50809,84196,11123,51042,27245,93974,9698,10657,9204,9967,79753,23499,112950,114034,10327,9813,23318,57708,8880,148423,54680,51100,5586,646817,54874,2135,51611,6884,64783,3752,829,8458,5565,607,51107,79630,80222,8991,23126,10654,80308,23623,7818,22889,79590,5546,2117,3428,54935,5824,4817,261726,57147,27252,9857,7175,51377,83479,127018,163859,8476,…
blue	TRUE	1.03978e-06	2110	2196	447	0.203552	0.211848	HPA:0020053	HPA	adrenal gland; glandular cells[High]	13136	18	HPA:0020052	Approved,Supported,Approved,Supported,Supported,Approved,Supported,Supported,Enhanced,Enhanced,Supported,Approved,Approved,Enhanced,Approved,Approved,Supported,Approved,Approved,Approved,Enhanced,Approved,Approved,Supported,Supported,Enhanced,Approved,Enhanced,Approved,Approved,Approved,Approved,Approved,Approved,Approved,Approved,Approved,Enhanced,Enhanced,Approved,Approved,Approved,Supported,Su…	127281,11315,55160,10657,9967,55929,114034,7388,57708,34,8880,148423,646817,29957,22911,6884,128338,27246,51107,79630,23126,80308,23623,5546,5824,4259,261726,7175,51377,83479,26750,127018,9015,149371,23029,55127,64754,22982,79746,55454,100287932,23411,55749,6832,170384,56889,79803,403,9126,63877,11101,55844,5682,120227,55293,4076,10978,80829,83707,283234,823,4296,10992,9973,10432,5091,338692,5883…
blue	TRUE	1.44103e-06	2421	2196	503	0.229053	0.207765	HPA:0570742	HPA	testis; cells in seminiferous ducts[≥Medium]	13136	808	HPA:0570741	Approved,Approved,Supported,Approved,Approved,Approved,Approved,Approved,Approved,Approved,Approved,Approved,Approved,Approved,Approved,Approved,Approved,Approved,Approved,Approved,Approved,Approved,Approved,Approved,Approved,Approved,Approved,Approved,Approved,Enhanced,Approved,Approved,Approved,Approved,Approved,Approved,Approved,Approved,Approved,Enhanced,Approved,Approved,Approved,Approved,Ap…	54973,127281,2475,842,7709,55160,832,84196,57190,27245,9204,5690,23499,112950,55929,79654,9813,51727,148423,54680,79871,2135,51611,22911,6884,2946,829,8458,27246,5565,51107,79630,80222,9898,10654,80308,22889,54935,4817,4259,261726,51430,27252,51377,83479,127018,163859,8476,2987,81559,149603,55746,149371,23029,56605,64754,80851,8453,55454,7570,100287932,5599,220965,221037,23411,170384,8509,143279,…
blue	TRUE	1.7334e-06	7104	2196	1310	0.596539	0.184403	HPA:0100000	HPA	cerebral cortex	13136	182	HPA:0000000	Approved,Enhanced,Approved,Approved,Supported,Supported,Approved,Supported,Supported,Supported,Approved,Approved,Approved,Approved,Approved,Supported,Enhanced,Approved,Enhanced,Approved,Supported,Approved,Supported,Approved,Supported,Approved,Approved,Approved,Approved,Supported,Approved,Approved,Approved,Approved,Approved,Approved,Supported,Supported,Approved,Approved,Supported,Approved,Approved…	26155,6339,54973,54998,55052,2782,127281,11315,2023,2475,842,7709,55160,54896,832,50809,8672,84196,11123,57190,51042,27245,93974,9698,10657,339487,9204,9202,5690,9967,79753,23499,51058,112950,55929,79654,114034,7388,9813,51727,23318,23358,115209,57708,1429,34,8880,148423,8915,54680,51100,5586,646817,79871,54874,30836,2135,51611,29957,6814,22911,6884,2946,64783,128338,3752,829,8458,27246,5565,607,…
blue	TRUE	2.05316e-06	4133	2196	806	0.367031	0.195016	HPA:0080121	HPA	caudate; glial cells[≥Low]	13136	91	HPA:0080000	Approved,Approved,Approved,Supported,Supported,Supported,Approved,Approved,Approved,Approved,Approved,Supported,Enhanced,Approved,Supported,Approved,Supported,Approved,Approved,Supported,Approved,Approved,Approved,Approved,Approved,Supported,Supported,Approved,Enhanced,Supported,Approved,Enhanced,Approved,Approved,Approved,Supported,Approved,Approved,Supported,Supported,Approved,Approved,Approved…	54973,54998,127281,11315,2023,2475,842,7709,55160,54896,163933,50809,8672,84196,51042,27245,10657,9204,5690,9967,79753,23499,112950,55929,79654,114034,23318,1429,34,8880,148423,51100,646817,79871,54874,30836,2135,6884,64783,128338,8458,27246,607,10262,51107,79630,80222,23126,9898,10654,80308,23623,22889,51093,3428,5824,4817,261726,8548,51430,27252,9857,7175,55758,127018,375056,163859,8476,2987,81…
blue	TRUE	2.42897e-06	2951	2196	597	0.271858	0.202304	HPA:0310432	HPA	lymph node; germinal center cells[≥Medium]	13136	461	HPA:0310431	Approved,Supported,Approved,Supported,Supported,Approved,Approved,Approved,Approved,Enhanced,Approved,Supported,Supported,Supported,Approved,Approved,Supported,Approved,Approved,Supported,Approved,Enhanced,Supported,Enhanced,Approved,Enhanced,Supported,Approved,Approved,Approved,Approved,Approved,Enhanced,Approved,Approved,Approved,Approved,Approved,Approved,Supported,Supported,Approved,Enhanced,…	54998,55052,127281,11315,2023,842,55160,54896,832,8672,84196,51042,93974,10657,339487,5690,9967,112950,79654,114034,9813,34,8880,51100,2135,29957,128338,829,8458,27246,51107,79630,23126,9898,10654,80308,7818,22889,51093,5546,5824,261726,9857,7175,83479,26750,127018,2058,163859,149603,128061,388753,23029,64754,79894,7431,221078,22852,10730,8453,55454,5599,7019,221037,23411,55749,51021,170384,23063…
blue	TRUE	2.51749e-06	7361	2196	1351	0.615209	0.183535	HPA:0570000	HPA	testis	13136	803	HPA:0000000	Approved,Enhanced,Approved,Approved,Supported,Supported,Approved,Supported,Supported,Supported,Approved,Approved,Approved,Approved,Approved,Supported,Enhanced,Approved,Enhanced,Approved,Supported,Approved,Supported,Approved,Enhanced,Supported,Approved,Approved,Approved,Supported,Approved,Approved,Approved,Approved,Approved,Approved,Supported,Approved,Supported,Approved,Approved,Supported,Approved…	26155,6339,54973,54998,55052,2782,127281,11315,2023,2475,842,7709,55160,54896,832,50809,8672,84196,11123,57190,51042,27245,93974,9698,90853,10657,9204,9202,5690,9967,79753,23499,51058,112950,55929,79654,114034,10327,7388,9813,51727,23318,23358,115209,57708,1429,34,8880,148423,8915,54680,51100,5586,646817,79871,54874,30836,2135,51611,29957,6814,22911,6884,2946,64783,128338,3752,829,8458,284565,272…
blue	TRUE	3.08197e-06	3394	2196	675	0.307377	0.19888	HPA:0440342	HPA	skeletal muscle; myocytes[≥Medium]	13136	609	HPA:0440341	Supported,Supported,Approved,Supported,Approved,Supported,Approved,Supported,Approved,Approved,Approved,Supported,Approved,Approved,Approved,Approved,Approved,Supported,Supported,Approved,Supported,Enhanced,Supported,Approved,Approved,Enhanced,Approved,Approved,Approved,Approved,Approved,Approved,Approved,Approved,Approved,Supported,Supported,Approved,Approved,Approved,Enhanced,Approved,Approved,…	11315,2475,55160,50809,84196,51042,27245,10657,9204,9202,5690,9967,79753,23499,112950,55929,79654,114034,7388,51727,23318,34,8880,148423,54680,51100,5586,646817,79871,54874,2135,51611,6814,6884,2946,64783,128338,829,284565,27246,5565,79630,80222,23126,10654,80308,23623,2117,54935,4259,261726,8548,51430,7175,51377,26750,127018,9015,163859,81559,149603,128061,149371,388753,23029,148789,55127,4548,6…
blue	TRUE	3.17453e-06	2187	2196	458	0.208561	0.209419	HPA:0550053	HPA	stomach 2; glandular cells[High]	13136	789	HPA:0550052	Approved,Supported,Supported,Supported,Approved,Approved,Approved,Supported,Supported,Supported,Approved,Supported,Supported,Supported,Approved,Approved,Enhanced,Enhanced,Supported,Approved,Approved,Supported,Supported,Approved,Enhanced,Approved,Enhanced,Approved,Approved,Supported,Supported,Approved,Enhanced,Approved,Enhanced,Approved,Enhanced,Approved,Approved,Enhanced,Approved,Approved,Approve…	54973,55052,11315,2475,55160,832,84196,51042,93974,10657,5690,9967,114034,7388,51727,23358,57708,34,8880,148423,646817,64783,128338,27246,5565,79630,23126,10654,80308,5546,5824,51430,7175,127018,128061,23029,56605,64754,64216,79746,55454,7570,220972,55680,55749,6832,51021,8509,143279,56889,64210,79591,79803,403,63877,11196,11101,36,50862,1982,55293,144108,4076,51144,84364,10978,80829,79064,2286,2…
blue	TRUE	3.54462e-06	3726	2196	733	0.333789	0.196726	HPA:0160251	HPA	endometrium 1; cells in endometrial stroma[≥Low]	13136	307	HPA:0160000	Approved,Supported,Approved,Supported,Supported,Supported,Approved,Approved,Supported,Enhanced,Supported,Approved,Supported,Approved,Approved,Approved,Supported,Approved,Approved,Supported,Approved,Supported,Enhanced,Supported,Approved,Approved,Approved,Approved,Approved,Approved,Approved,Enhanced,Approved,Approved,Approved,Approved,Approved,Enhanced,Approved,Approved,Approved,Approved,Enhanced,A…	54973,55052,127281,11315,2023,2475,7709,55160,50809,8672,51042,27245,10657,339487,9204,9202,9967,112950,55929,114034,9813,23318,34,8880,148423,54680,5586,646817,79871,54874,2135,29957,22911,6884,829,8458,27246,5565,51107,79630,23248,80222,23126,80308,22889,51093,5546,2117,3428,5824,261726,8548,27252,9857,7175,51377,83479,55758,127018,2058,9015,163859,8476,2987,81559,149603,149371,23029,56605,4548…
blue	TRUE	4.01858e-06	2798	2196	568	0.258652	0.203002	HPA:0270352	HPA	kidney; cells in glomeruli[≥Medium]	13136	412	HPA:0270351	Approved,Approved,Supported,Supported,Approved,Supported,Supported,Approved,Supported,Approved,Approved,Supported,Supported,Approved,Supported,Approved,Supported,Approved,Approved,Approved,Approved,Approved,Supported,Supported,Enhanced,Supported,Approved,Enhanced,Approved,Approved,Approved,Approved,Approved,Enhanced,Approved,Approved,Enhanced,Approved,Approved,Approved,Supported,Enhanced,Approved…	54973,54998,55052,2782,127281,11315,2475,7709,50809,84196,57190,51042,93974,9698,10657,339487,9967,79753,23499,112950,55929,79654,114034,23318,57708,8880,148423,51100,5586,646817,22911,829,27246,5565,79630,80222,23126,9898,10654,80308,2117,3428,261726,8548,57147,27252,9857,7175,127018,9015,163859,4548,64754,80851,79894,7431,221078,23412,3688,55454,7570,220965,221037,55680,55749,6832,170384,143279…
blue	TRUE	5.73436e-06	2372	2196	490	0.223133	0.206577	HPA:0400053	HPA	rectum; glandular cells[High]	13136	564	HPA:0400052	Approved,Approved,Supported,Approved,Approved,Approved,Approved,Supported,Supported,Approved,Supported,Approved,Supported,Approved,Supported,Supported,Approved,Approved,Enhanced,Enhanced,Supported,Approved,Enhanced,Approved,Approved,Enhanced,Approved,Supported,Supported,Approved,Approved,Approved,Approved,Enhanced,Approved,Approved,Approved,Approved,Supported,Supported,Enhanced,Approved,Approved,…	54973,54998,55052,127281,55160,84196,57190,51042,93974,9698,10657,5690,9967,55929,114034,7388,51727,23358,57708,34,8880,148423,51100,646817,2135,29957,6814,64783,128338,27246,51107,79630,80222,23126,10654,80308,7818,22889,5546,5824,4259,261726,27252,7175,51377,26750,127018,375056,128061,388753,23029,64754,64216,79746,22852,55454,7570,220972,100287932,5599,55749,6832,51021,170384,143279,56889,6421…
blue	TRUE	6.38434e-06	1646	2196	356	0.162113	0.216282	HPA:0320103	HPA	nasopharynx; respiratory epithelial cells[High]	13136	487	HPA:0320102	Approved,Approved,Approved,Approved,Supported,Supported,Supported,Approved,Supported,Supported,Approved,Approved,Approved,Enhanced,Supported,Approved,Approved,Enhanced,Approved,Enhanced,Approved,Enhanced,Approved,Supported,Approved,Approved,Approved,Approved,Supported,Approved,Approved,Approved,Enhanced,Approved,Approved,Approved,Approved,Approved,Supported,Supported,Approved,Approved,Approved,Ap…	54998,7709,54896,84196,51042,93974,10657,9204,9967,114034,9813,51727,23358,34,8880,646817,2135,29957,27246,5565,51107,23126,80308,5824,261726,51377,127018,9015,375056,23029,64754,64216,22982,23412,55454,7570,100287932,55680,55749,6832,56889,118813,3257,1147,55719,79591,403,50862,120227,144108,4076,10978,80829,823,9092,10992,10432,5091,2950,55004,5870,8726,120103,4361,23387,334,55810,51729,2059,79…
blue	TRUE	6.51544e-06	2573	2196	526	0.239526	0.204431	HPA:0500701	HPA	soft tissue 1; peripheral nerve[≥Low]	13136	758	HPA:0500000	Supported,Supported,Supported,Approved,Supported,Approved,Approved,Supported,Supported,Approved,Approved,Approved,Approved,Supported,Approved,Enhanced,Approved,Supported,Approved,Approved,Approved,Approved,Approved,Approved,Approved,Enhanced,Approved,Approved,Approved,Approved,Approved,Supported,Approved,Approved,Approved,Enhanced,Approved,Enhanced,Approved,Approved,Approved,Approved,Approved,App…	2782,11315,2023,7709,50809,84196,57190,10657,9967,23499,112950,55929,79654,114034,9813,57708,1429,8880,148423,54680,2135,27246,51107,79630,80222,23126,9898,10654,80308,7818,54935,5824,261726,57147,27252,7175,51377,2058,163859,2987,149371,23029,148789,4548,64216,23412,22852,3688,55454,253725,100287932,387680,7321,7019,55680,6832,51021,143279,56889,118813,1147,55719,79591,9748,9126,63877,55367,977,…
blue	TRUE	9.22585e-06	2402	2196	494	0.224954	0.205662	HPA:0510652	HPA	soft tissue 2; fibroblasts[≥Medium]	13136	766	HPA:0510651	Approved,Supported,Approved,Supported,Supported,Approved,Approved,Supported,Approved,Supported,Approved,Supported,Approved,Supported,Approved,Approved,Supported,Approved,Enhanced,Supported,Approved,Approved,Approved,Approved,Approved,Supported,Approved,Enhanced,Approved,Approved,Approved,Approved,Approved,Approved,Supported,Supported,Approved,Approved,Enhanced,Enhanced,Approved,Approved,Approved,…	54998,55052,127281,11315,2023,832,84196,51042,27245,93974,9698,10657,9204,9967,79753,112950,114034,51727,57708,8880,148423,54680,646817,79871,6884,128338,27246,5565,51107,79630,80222,9898,10654,23623,2117,8548,57147,27252,9857,7175,51377,127018,163859,149603,128061,149371,23029,148789,80851,22982,79746,7431,221078,7570,253725,5599,387680,55680,55749,6832,170384,23063,143279,64210,3257,4714,55719,…
blue	TRUE	1.84437e-05	2697	2196	545	0.248179	0.202076	HPA:0090182	HPA	cerebellum; cells in granular layer[≥Medium]	13136	132	HPA:0090181	Approved,Supported,Supported,Supported,Approved,Supported,Enhanced,Approved,Supported,Supported,Approved,Approved,Supported,Approved,Approved,Supported,Approved,Approved,Enhanced,Approved,Approved,Approved,Approved,Approved,Approved,Approved,Approved,Approved,Approved,Approved,Enhanced,Approved,Approved,Approved,Approved,Enhanced,Supported,Supported,Approved,Approved,Approved,Approved,Approved,En…	54973,2782,11315,2023,842,50809,8672,84196,51042,10657,9202,5690,9967,112950,55929,7388,9813,23358,57708,148423,54680,79871,54874,2135,51611,6814,6884,3752,829,51107,23126,9898,10654,7818,79590,3428,5824,8548,27252,51377,127018,9015,81559,128061,388753,23029,55127,80851,79894,22982,8027,22852,51322,55454,7570,100287932,7019,55680,6832,23063,3257,1147,55719,79591,8036,11101,55367,7702,50862,9646,1…
blue	TRUE	1.86547e-05	2597	2196	527	0.239982	0.202926	HPA:0460652	HPA	skin 1; fibroblasts[≥Medium]	13136	650	HPA:0460651	Approved,Approved,Approved,Approved,Approved,Supported,Approved,Approved,Approved,Approved,Supported,Approved,Approved,Enhanced,Supported,Approved,Approved,Approved,Approved,Approved,Approved,Approved,Approved,Approved,Enhanced,Approved,Approved,Approved,Enhanced,Approved,Approved,Approved,Approved,Supported,Supported,Supported,Approved,Approved,Enhanced,Approved,Approved,Approved,Approved,Approv…	26155,54998,127281,7709,832,51042,27245,9204,9202,79753,114034,9813,51727,57708,8880,148423,54680,5586,79871,54874,2135,51611,6884,27246,5565,51107,79630,80222,23126,9898,10654,80308,23623,5546,5824,8548,57147,27252,9857,51377,127018,9015,163859,8476,2987,81559,149603,128061,149371,148789,64754,80851,22982,79746,22852,55454,7570,253725,100287932,387680,7321,221037,55680,55749,6832,170384,23063,14…
blue	TRUE	2.60827e-05	3034	2196	604	0.275046	0.199077	HPA:0570741	HPA	testis; cells in seminiferous ducts[≥Low]	13136	807	HPA:0570000	Approved,Approved,Supported,Approved,Approved,Approved,Approved,Approved,Approved,Approved,Approved,Approved,Approved,Approved,Approved,Approved,Approved,Approved,Approved,Approved,Approved,Approved,Approved,Approved,Approved,Approved,Approved,Approved,Approved,Approved,Approved,Approved,Approved,Approved,Enhanced,Approved,Approved,Approved,Approved,Approved,Approved,Approved,Approved,Approved,Ap…	54973,127281,2475,842,7709,55160,832,84196,57190,27245,9698,9204,5690,23499,51058,112950,55929,79654,10327,9813,51727,148423,8915,54680,79871,2135,51611,22911,6884,2946,3752,829,8458,27246,5565,10262,51107,79630,80222,9898,10654,80308,23623,22889,54935,4817,4259,261726,51430,27252,51377,83479,127018,163859,8476,2987,81559,149603,55746,149371,23029,56605,64754,80851,22852,8453,55454,7570,100287932…
blue	TRUE	2.73204e-05	2615	2196	529	0.240893	0.202294	HPA:0220053	HPA	gallbladder; glandular cells[High]	13136	363	HPA:0220052	Approved,Supported,Supported,Approved,Supported,Approved,Approved,Supported,Supported,Supported,Approved,Supported,Approved,Supported,Supported,Approved,Approved,Approved,Enhanced,Approved,Enhanced,Supported,Approved,Approved,Approved,Approved,Approved,Approved,Approved,Supported,Approved,Enhanced,Approved,Approved,Approved,Enhanced,Approved,Approved,Approved,Supported,Supported,Approved,Enhanced…	54973,55052,2782,127281,2475,832,84196,51042,93974,10657,5690,9967,55929,114034,7388,9813,51727,23358,57708,1429,34,8880,54680,646817,54874,2135,6814,22911,6884,64783,27246,5565,51107,79630,80222,23126,10654,80308,23623,5546,5824,261726,481,27252,7175,51377,83479,127018,9015,149603,23029,64754,64216,80851,23412,22852,7581,55454,220972,100287932,387680,55680,55749,23555,51021,170384,8509,143279,58…
blue	TRUE	3.00228e-05	1863	2196	392	0.178506	0.210413	HPA:0610833	HPA	urinary bladder; urothelial cells[High]	13136	855	HPA:0610832	Approved,Approved,Supported,Approved,Approved,Approved,Supported,Supported,Approved,Supported,Approved,Supported,Supported,Approved,Enhanced,Supported,Approved,Approved,Approved,Enhanced,Supported,Enhanced,Approved,Enhanced,Approved,Approved,Supported,Supported,Enhanced,Supported,Approved,Approved,Enhanced,Approved,Approved,Enhanced,Approved,Approved,Approved,Approved,Supported,Supported,Approved…	54998,127281,2475,55160,832,57190,93974,10657,5690,9967,55929,114034,7388,23358,57708,8880,5586,646817,2135,29957,128338,5565,79630,23126,10654,80308,5546,2117,3428,5824,57147,51430,7175,51377,127018,128061,23029,23412,55454,100287932,55749,51021,170384,8509,143279,56889,118813,1147,79591,55367,977,1982,120227,144108,4076,10978,80829,23193,823,4296,10992,10432,5091,338692,5883,57175,55004,5870,10…
blue	TRUE	3.96504e-05	2555	2196	517	0.235428	0.202348	HPA:0050011	HPA	breast; adipocytes[≥Low]	13136	55	HPA:0050000	Approved,Approved,Approved,Supported,Supported,Approved,Approved,Supported,Approved,Supported,Approved,Supported,Approved,Approved,Supported,Supported,Approved,Enhanced,Enhanced,Supported,Approved,Approved,Enhanced,Approved,Approved,Approved,Approved,Enhanced,Approved,Approved,Approved,Enhanced,Enhanced,Approved,Approved,Approved,Approved,Approved,Supported,Supported,Approved,Enhanced,Approved,Ap…	54973,54998,127281,2023,2475,842,55160,50809,84196,51042,9698,10657,9204,9202,9967,114034,10327,57708,34,8880,148423,54680,51100,5586,646817,51611,829,5565,51107,79630,80222,8991,23126,10654,80308,7818,22889,79590,5546,2117,57147,7175,127018,9015,163859,8476,81559,148789,64754,22982,79746,7431,10730,8453,55454,7570,7321,55680,55749,6832,170384,23063,51196,56889,118813,1147,55719,9126,57678,55367,…
blue	TRUE	5.36892e-05	1298	2196	285	0.129781	0.219569	HPA:0500112	HPA	soft tissue 1; chondrocytes[≥Medium]	13136	753	HPA:0500111	Approved,Approved,Supported,Supported,Supported,Approved,Approved,Supported,Approved,Approved,Supported,Approved,Approved,Approved,Approved,Approved,Approved,Enhanced,Approved,Approved,Approved,Approved,Enhanced,Approved,Approved,Enhanced,Approved,Approved,Approved,Approved,Approved,Enhanced,Approved,Approved,Approved,Approved,Approved,Approved,Approved,Supported,Approved,Supported,Supported,Appr…	26155,54973,55052,11315,2475,832,84196,51042,27245,9698,10657,9202,23499,9813,51727,1429,8915,51100,2135,6884,829,27246,5565,51107,80222,23126,9898,10654,51093,51430,27252,7175,127018,163859,2987,149603,148789,64754,55454,253725,100287932,387680,7019,170384,64210,118813,4714,403,80007,977,9646,5682,120227,3767,4076,51144,84364,10978,746,25824,283234,4296,10992,81876,9973,5091,2950,91801,51092,569…
blue	TRUE	5.74243e-05	3737	2196	725	0.330146	0.194006	HPA:0250121	HPA	hippocampus; glial cells[≥Low]	13136	382	HPA:0250000	Approved,Approved,Approved,Supported,Supported,Supported,Approved,Approved,Approved,Approved,Supported,Enhanced,Approved,Supported,Approved,Supported,Approved,Supported,Approved,Approved,Approved,Approved,Supported,Approved,Approved,Enhanced,Supported,Approved,Approved,Approved,Approved,Approved,Supported,Approved,Approved,Approved,Enhanced,Approved,Approved,Enhanced,Approved,Approved,Approved,Ap…	54973,54998,127281,11315,2023,2475,842,7709,55160,163933,50809,8672,84196,51042,27245,10657,9204,9967,79753,23499,112950,55929,114034,9813,1429,34,8880,54680,646817,79871,22911,6884,128338,829,8458,27246,5565,51107,80222,23126,9898,10654,80308,23623,51093,3428,5824,4817,261726,8548,27252,9857,7175,51377,55758,127018,375056,163859,2987,149603,128061,149371,388753,23029,148789,56605,4548,79894,2298…
blue	TRUE	6.71062e-05	2199	2196	451	0.205373	0.205093	HPA:0540053	HPA	stomach 1; glandular cells[High]	13136	785	HPA:0540052	Approved,Approved,Supported,Supported,Approved,Supported,Supported,Supported,Approved,Supported,Supported,Supported,Approved,Enhanced,Supported,Approved,Approved,Approved,Approved,Approved,Approved,Approved,Supported,Enhanced,Approved,Approved,Enhanced,Enhanced,Approved,Approved,Approved,Approved,Approved,Enhanced,Approved,Approved,Enhanced,Approved,Supported,Supported,Supported,Supported,Approve…	54973,54998,55052,2475,55160,51042,93974,10657,5690,9967,114034,7388,23358,34,8880,646817,2135,22911,27246,51107,10654,80308,5824,4259,261726,51430,9857,7175,51377,127018,149603,149371,23029,56605,64754,64216,79746,7570,387680,55749,6832,51021,8509,56889,64210,4714,79591,79803,63877,11196,11101,36,55367,50862,1982,55293,144108,4076,51144,10978,80829,79064,2286,25824,740,823,4296,9092,10992,5091,3…
blue	TRUE	6.97217e-05	2677	2196	537	0.244536	0.200598	HPA:0530712	HPA	spleen; cells in red pulp[≥Medium]	13136	777	HPA:0530711	Approved,Supported,Supported,Supported,Approved,Approved,Approved,Approved,Approved,Approved,Supported,Approved,Supported,Supported,Approved,Approved,Supported,Supported,Approved,Enhanced,Enhanced,Supported,Approved,Enhanced,Approved,Enhanced,Approved,Supported,Approved,Approved,Approved,Approved,Enhanced,Enhanced,Approved,Supported,Enhanced,Supported,Supported,Approved,Enhanced,Approved,Approved…	127281,11315,2023,2475,842,7709,55160,832,84196,57190,51042,27245,93974,10657,339487,9202,9967,114034,51727,57708,34,8880,148423,51100,646817,29957,22911,128338,829,27246,607,51107,8991,23126,80308,2117,3428,5824,8548,27252,7175,51377,83479,2058,163859,149603,149371,23029,64754,79894,7431,55454,7570,7019,55749,170384,8509,23063,3988,51196,56889,1147,4714,55719,374354,55367,977,50862,9646,84188,56…
blue	TRUE	7.46469e-05	2036	2196	421	0.191712	0.206778	HPA:0340452	HPA	ovary; follicle cells[≥Medium]	13136	494	HPA:0340451	Enhanced,Approved,Supported,Approved,Approved,Supported,Approved,Approved,Supported,Approved,Supported,Approved,Approved,Approved,Approved,Enhanced,Approved,Enhanced,Approved,Approved,Approved,Approved,Approved,Approved,Approved,Approved,Approved,Supported,Enhanced,Supported,Approved,Supported,Approved,Enhanced,Enhanced,Enhanced,Approved,Approved,Approved,Approved,Approved,Approved,Approved,Enhan…	6339,54998,2023,55160,832,50809,84196,27245,93974,9698,10657,112950,55929,79654,51727,57708,54680,51100,54874,22911,829,27246,79630,80222,10654,7818,79590,5546,3428,5824,261726,8548,27252,7175,55758,2058,8476,149603,55746,149371,148789,4548,64216,22982,79746,7570,8030,55680,64210,3257,79591,403,9748,11196,54764,55844,55367,977,50862,5682,120227,11234,51144,84364,10978,79064,55611,25824,81876,9973…
blue	TRUE	8.88414e-05	2861	2196	569	0.259107	0.198882	HPA:0490692	HPA	smooth muscle; smooth muscle cells[≥Medium]	13136	749	HPA:0490691	Approved,Approved,Supported,Approved,Supported,Approved,Supported,Supported,Approved,Approved,Approved,Supported,Approved,Approved,Supported,Enhanced,Supported,Approved,Approved,Approved,Approved,Approved,Approved,Approved,Enhanced,Approved,Approved,Enhanced,Approved,Approved,Approved,Supported,Supported,Approved,Approved,Enhanced,Supported,Approved,Enhanced,Enhanced,Approved,Approved,Approved,En…	54998,127281,50809,84196,51042,27245,10657,9967,79753,23499,55929,114034,9813,51727,23318,57708,8880,148423,5586,646817,79871,51611,6814,284565,5565,607,51107,23126,10654,80308,51093,5546,2117,54935,4817,4259,8548,57147,9857,7175,83479,26750,127018,2058,9015,163859,8476,81559,149371,23029,148789,55127,64754,80851,79894,79746,22852,10730,51322,3688,55454,253725,100287932,387680,220965,55680,55749,…
blue	TRUE	0.000105324	977	2196	222	0.101093	0.227226	HPA:0470683	HPA	skin 2; epidermal cells[High]	13136	700	HPA:0470682	Approved,Approved,Approved,Supported,Approved,Supported,Approved,Supported,Approved,Approved,Approved,Enhanced,Supported,Supported,Approved,Approved,Approved,Enhanced,Approved,Approved,Approved,Approved,Supported,Approved,Approved,Approved,Supported,Approved,Approved,Approved,Approved,Approved,Enhanced,Supported,Enhanced,Enhanced,Enhanced,Supported,Approved,Supported,Approved,Enhanced,Approved,Su…	54998,55160,57190,51042,339487,114034,9813,8880,148423,5586,79630,23126,5546,5824,83479,9015,163859,128061,23029,64754,7570,100287932,55749,79591,403,63877,55367,50862,120227,144108,4076,51144,80829,10432,5091,5883,120103,4361,9702,472,6392,23387,84881,2288,51202,55729,51729,2059,79657,6601,51329,51371,11215,29079,83852,3839,10464,8881,6729,5411,2079,55671,64112,8924,255252,29766,4734,79811,54993…
blue	TRUE	0.00011206	2950	2196	584	0.265938	0.197966	HPA:0340451	HPA	ovary; follicle cells[≥Low]	13136	493	HPA:0340000	Enhanced,Approved,Supported,Supported,Supported,Approved,Approved,Approved,Supported,Enhanced,Approved,Approved,Supported,Approved,Supported,Approved,Approved,Approved,Approved,Supported,Approved,Approved,Enhanced,Enhanced,Approved,Approved,Enhanced,Approved,Supported,Approved,Approved,Supported,Supported,Approved,Approved,Approved,Approved,Approved,Approved,Approved,Approved,Supported,Enhanced,S…	6339,54998,2782,2023,2475,842,55160,832,50809,8672,84196,27245,93974,9698,10657,339487,112950,55929,79654,114034,10327,51727,57708,34,8915,54680,51100,54874,30836,2135,22911,64783,128338,829,27246,607,79630,80222,10654,7818,79590,5546,3428,5824,261726,8548,27252,7175,51377,55758,2058,375056,8476,2987,149603,55746,149371,388753,148789,4548,64216,79894,22982,79746,7431,8027,51322,3688,8453,7570,220…
blue	TRUE	0.000123874	1674	2196	353	0.160747	0.210872	HPA:0180053	HPA	epididymis; glandular cells[High]	13136	323	HPA:0180052	Approved,Approved,Supported,Approved,Approved,Approved,Supported,Supported,Supported,Approved,Supported,Approved,Supported,Enhanced,Supported,Approved,Approved,Approved,Enhanced,Approved,Enhanced,Approved,Approved,Enhanced,Supported,Supported,Enhanced,Approved,Approved,Approved,Enhanced,Enhanced,Approved,Approved,Approved,Approved,Enhanced,Approved,Approved,Enhanced,Approved,Approved,Supported,Su…	54998,127281,11315,7709,832,84196,51042,93974,10657,5690,9967,55929,114034,34,8880,5586,646817,2135,29957,27246,5565,51107,79630,23126,2117,5824,4259,261726,51430,27252,9857,7175,51377,83479,388753,23029,56605,64754,80851,7431,55454,100287932,387680,55749,51021,8509,56889,79591,79803,403,374354,11196,1982,120227,144108,4076,80829,23193,2286,740,823,10992,81876,5883,2950,55004,120103,4361,472,2338…
blue	TRUE	0.000128282	2227	2196	454	0.20674	0.203862	HPA:0130053	HPA	colon; glandular cells[High]	13136	233	HPA:0130052	Approved,Supported,Approved,Approved,Approved,Supported,Supported,Approved,Supported,Approved,Supported,Supported,Supported,Approved,Approved,Enhanced,Enhanced,Supported,Approved,Approved,Enhanced,Approved,Approved,Supported,Supported,Approved,Approved,Enhanced,Approved,Approved,Approved,Approved,Supported,Enhanced,Approved,Supported,Enhanced,Approved,Approved,Enhanced,Approved,Approved,Approved,…	54998,55052,55160,84196,57190,51042,93974,9698,10657,5690,9967,114034,7388,51727,23358,57708,34,8880,646817,2135,29957,6814,22911,64783,128338,51107,79630,23126,10654,23623,7818,22889,5824,4259,261726,8548,7175,26750,127018,128061,388753,23029,64754,79746,22852,55454,7570,220972,100287932,5599,55749,6832,170384,143279,5832,56889,64210,3257,79591,79803,8036,36,977,50862,1982,5682,11234,55293,14410…
blue	TRUE	0.000148621	1971	2196	407	0.185337	0.206494	HPA:0500111	HPA	soft tissue 1; chondrocytes[≥Low]	13136	752	HPA:0500000	Approved,Approved,Supported,Supported,Supported,Supported,Approved,Approved,Supported,Approved,Approved,Supported,Approved,Approved,Approved,Approved,Approved,Approved,Enhanced,Approved,Approved,Approved,Approved,Approved,Enhanced,Approved,Approved,Enhanced,Approved,Approved,Approved,Approved,Approved,Approved,Approved,Enhanced,Enhanced,Approved,Approved,Approved,Approved,Enhanced,Approved,Approv…	26155,54973,55052,2782,11315,2475,832,84196,51042,27245,9698,10657,9202,23499,9813,51727,1429,8915,51100,54874,2135,6884,829,27246,5565,51107,80222,23126,9898,10654,7818,51093,79590,51430,27252,7175,55758,127018,163859,2987,149603,128061,149371,148789,4548,64754,55454,253725,100287932,5599,387680,7019,170384,64210,118813,3257,4714,403,80007,977,9646,5682,120227,3767,4076,51144,84364,10978,746,790…
blue	TRUE	0.000167346	1351	2196	292	0.132969	0.216136	HPA:0430053	HPA	seminal vesicle; glandular cells[High]	13136	606	HPA:0430052	Supported,Supported,Approved,Supported,Supported,Supported,Approved,Supported,Supported,Approved,Approved,Enhanced,Supported,Approved,Approved,Approved,Approved,Approved,Supported,Approved,Enhanced,Approved,Approved,Approved,Approved,Approved,Enhanced,Enhanced,Enhanced,Approved,Approved,Approved,Approved,Approved,Supported,Supported,Approved,Approved,Supported,Approved,Enhanced,Approved,Approved,…	11315,2475,55160,51042,93974,10657,5690,9967,7388,9813,23358,34,8880,646817,54874,51107,22889,54935,5824,51430,7175,51377,388753,23029,64754,64216,22982,79746,7431,23412,22852,51322,55454,100287932,55749,51021,8509,56889,4714,403,36,144108,4076,80829,2286,740,823,4296,9973,5091,5883,2950,219931,5870,4361,472,23387,4798,334,2288,2059,5756,6601,1431,10540,23390,10988,7184,55198,1337,51329,10959,290…
blue	TRUE	0.000190389	1433	2196	307	0.1398	0.214236	HPA:0301371	HPA	lung; alveolar cells type II[≥Low]	13136	450	HPA:0300000	Supported,Supported,Supported,Supported,Enhanced,Approved,Supported,Supported,Supported,Approved,Supported,Supported,Approved,Supported,Enhanced,Enhanced,Approved,Enhanced,Supported,Supported,Enhanced,Approved,Approved,Enhanced,Supported,Supported,Enhanced,Enhanced,Approved,Supported,Supported,Approved,Supported,Enhanced,Supported,Enhanced,Enhanced,Enhanced,Enhanced,Supported,Approved,Supported,E…	55052,11315,2023,50809,11123,57190,51042,93974,10657,9202,9967,114034,51727,8880,51100,29957,27246,8991,2117,8548,55758,64754,79894,79746,8027,55749,23063,51196,56889,4714,9646,84188,5682,84364,10978,23193,25824,7542,823,10992,9973,10432,5091,338692,57175,8772,10714,8726,4361,472,9169,904,466,6667,6601,1431,8411,7181,10988,7184,55198,9904,2971,11215,5925,55082,7027,8881,328,5411,23224,9321,9950,1…
blue	TRUE	0.000278184	1725	2196	360	0.163934	0.208696	HPA:0030053	HPA	appendix; glandular cells[High]	13136	40	HPA:0030052	Supported,Supported,Approved,Approved,Approved,Approved,Supported,Supported,Approved,Supported,Approved,Supported,Supported,Supported,Approved,Approved,Enhanced,Supported,Approved,Approved,Approved,Enhanced,Approved,Supported,Approved,Approved,Approved,Supported,Enhanced,Approved,Approved,Approved,Approved,Enhanced,Approved,Approved,Approved,Approved,Approved,Approved,Supported,Supported,Approved…	55052,2475,55160,832,84196,57190,51042,93974,9698,10657,5690,9967,114034,7388,51727,23358,57708,8880,5586,646817,2135,29957,6814,128338,27246,51107,80308,5824,4259,27252,51377,83479,127018,128061,23029,64754,22852,55454,220972,100287932,55749,51021,170384,5832,56889,79591,8036,50862,1982,5682,120227,55293,144108,4076,51144,84364,80829,23193,25824,7542,823,4296,1072,10992,10432,5091,338692,5883,21…
blue	TRUE	0.0002902	3321	2196	646	0.294171	0.19452	HPA:0290402	HPA	liver; hepatocytes[≥Medium]	13136	441	HPA:0290401	Approved,Supported,Approved,Supported,Supported,Supported,Approved,Supported,Approved,Supported,Approved,Supported,Supported,Approved,Approved,Supported,Approved,Approved,Approved,Supported,Approved,Approved,Approved,Approved,Enhanced,Approved,Enhanced,Supported,Approved,Approved,Approved,Approved,Approved,Approved,Approved,Approved,Supported,Supported,Approved,Approved,Enhanced,Approved,Approved…	54973,55052,127281,11315,2023,2475,55160,50809,84196,51042,27245,93974,10657,9202,5690,9967,112950,79654,10327,7388,9813,51727,23358,115209,57708,1429,34,8880,5586,646817,79871,54874,2135,51611,22911,6884,64783,128338,284565,27246,5565,51107,80222,8991,9898,10654,80308,23623,22889,54935,5824,4817,8548,27252,9857,51377,83479,127018,2987,149603,128061,388753,23029,148789,56605,55127,64754,79746,802…
blue	TRUE	0.000455252	2317	2196	466	0.212204	0.201122	HPA:0480053	HPA	small intestine; glandular cells[High]	13136	740	HPA:0480052	Supported,Approved,Supported,Approved,Approved,Approved,Supported,Supported,Approved,Supported,Approved,Supported,Supported,Supported,Approved,Approved,Enhanced,Enhanced,Supported,Approved,Approved,Enhanced,Supported,Enhanced,Approved,Approved,Approved,Enhanced,Approved,Approved,Approved,Approved,Supported,Enhanced,Approved,Enhanced,Approved,Enhanced,Approved,Approved,Approved,Approved,Approved,A…	55052,127281,2475,55160,84196,57190,51042,93974,9698,10657,5690,9967,114034,7388,51727,23358,57708,34,8880,646817,2135,29957,64783,5565,51107,79630,80222,23126,80308,7818,22889,54935,5824,4259,261726,481,51430,7175,127018,149603,23029,64754,64216,80851,79746,22852,7570,220972,100287932,55749,6832,51021,170384,143279,56889,64210,3257,1147,79591,9126,8036,374354,36,55367,50862,5682,120227,55293,144…
blue	TRUE	0.000487072	1778	2196	368	0.167577	0.206974	HPA:0350473	HPA	pancreas; exocrine glandular cells[High]	13136	502	HPA:0350472	Supported,Supported,Approved,Supported,Supported,Supported,Approved,Supported,Approved,Approved,Approved,Approved,Enhanced,Supported,Approved,Approved,Approved,Approved,Approved,Enhanced,Approved,Supported,Approved,Approved,Approved,Enhanced,Approved,Approved,Approved,Supported,Approved,Supported,Supported,Approved,Approved,Approved,Approved,Approved,Enhanced,Approved,Approved,Supported,Approved,…	11315,50809,57190,51042,93974,10657,5690,9967,55929,9813,23358,1429,34,8880,646817,79871,2135,6814,27246,5565,51107,5824,127018,149603,23029,56605,23412,7570,100287932,387680,220965,55749,51021,56889,79803,403,374354,63877,36,50862,1982,5682,144108,51144,84364,10978,80829,2286,740,823,4296,10992,10432,338692,5883,219931,5870,120103,4361,472,6392,23387,334,2288,50813,51729,2059,51290,54407,904,466…
blue	TRUE	0.000643751	1511	2196	318	0.144809	0.210457	HPA:0210053	HPA	fallopian tube; glandular cells[High]	13136	356	HPA:0210052	Supported,Approved,Supported,Approved,Supported,Supported,Supported,Approved,Supported,Supported,Supported,Approved,Approved,Approved,Enhanced,Approved,Approved,Approved,Enhanced,Approved,Approved,Supported,Supported,Approved,Enhanced,Approved,Approved,Approved,Approved,Enhanced,Approved,Approved,Approved,Enhanced,Supported,Supported,Approved,Approved,Approved,Approved,Approved,Supported,Approved…	55052,127281,11315,7709,51042,93974,10657,5690,9967,114034,8880,646817,54874,2135,29957,22911,6884,27246,5565,79630,10654,2117,5824,4817,9857,51377,127018,23029,64754,7431,23412,55454,100287932,8030,55749,51021,56889,64210,3257,79591,403,5682,144108,4076,80829,79080,823,10992,10432,5883,2950,5870,120103,4361,472,23387,334,2288,79657,904,6601,1431,10540,8411,7184,83892,5781,51329,7750,29079,83852,…
blue	TRUE	0.000730224	1616	2196	337	0.153461	0.20854	HPA:0570733	HPA	testis; Leydig cells[High]	13136	806	HPA:0570732	Approved,Approved,Supported,Approved,Supported,Supported,Approved,Supported,Approved,Supported,Enhanced,Supported,Approved,Approved,Enhanced,Approved,Enhanced,Approved,Approved,Approved,Supported,Enhanced,Approved,Approved,Approved,Enhanced,Approved,Approved,Supported,Supported,Approved,Approved,Approved,Supported,Approved,Approved,Enhanced,Approved,Approved,Approved,Approved,Supported,Enhanced,A…	26155,54973,55052,55160,51042,10657,9202,9967,79753,114034,57708,8880,646817,2135,29957,27246,5565,51107,79630,80308,5824,9857,127018,23029,64754,7431,55454,55680,55749,6832,170384,143279,56889,4714,79591,57678,36,120227,11234,55293,144108,10978,79080,746,83707,25824,283234,10992,9973,5091,55004,120103,4361,23387,84881,334,113246,2059,5965,9847,6601,1431,23011,7181,55198,4598,51329,192111,7750,22…
blue	TRUE	0.000778009	2439	2196	486	0.221311	0.199262	HPA:0100122	HPA	cerebral cortex; glial cells[≥Medium]	13136	187	HPA:0100121	Approved,Approved,Approved,Supported,Supported,Supported,Enhanced,Approved,Supported,Supported,Approved,Supported,Approved,Approved,Approved,Approved,Supported,Approved,Supported,Approved,Approved,Approved,Approved,Approved,Approved,Enhanced,Approved,Approved,Approved,Approved,Supported,Supported,Approved,Enhanced,Enhanced,Approved,Supported,Approved,Approved,Enhanced,Approved,Approved,Approved,A…	54973,54998,127281,11315,2023,50809,8672,84196,51042,10657,9204,9967,79753,23499,112950,55929,114034,1429,8880,646817,54874,6884,8458,27246,80222,23126,9898,10654,23623,51093,5824,8548,27252,9857,7175,9015,375056,163859,2987,128061,149371,23029,64754,79894,8027,51322,55454,7570,253725,387680,55749,23063,56889,118813,3257,1147,4714,79591,55367,50862,9646,5682,55293,144108,4076,9479,10062,10978,808…
blue	TRUE	0.000999539	2377	2196	474	0.215847	0.199411	HPA:0150053	HPA	duodenum; glandular cells[High]	13136	274	HPA:0150052	Approved,Approved,Supported,Approved,Supported,Approved,Approved,Supported,Supported,Approved,Supported,Approved,Supported,Supported,Supported,Approved,Approved,Enhanced,Enhanced,Supported,Approved,Approved,Approved,Enhanced,Supported,Supported,Enhanced,Approved,Approved,Enhanced,Approved,Approved,Approved,Approved,Approved,Supported,Enhanced,Approved,Enhanced,Supported,Enhanced,Enhanced,Approved…	54973,54998,55052,127281,2475,55160,57190,51042,93974,9698,10657,5690,9967,114034,7388,51727,23358,57708,34,8880,54680,646817,2135,29957,64783,128338,5565,51107,79630,23126,10654,80308,23623,7818,22889,5824,4259,261726,481,8548,9857,7175,51377,26750,127018,149603,23029,64754,64216,80851,22852,7570,220972,100287932,55749,6832,51021,170384,143279,56889,1147,79591,79803,8036,374354,36,50862,1982,120…
blue	TRUE	0.00171958	1220	2196	261	0.118852	0.213934	HPA:0170053	HPA	endometrium 2; glandular cells[High]	13136	319	HPA:0170052	Supported,Approved,Supported,Approved,Approved,Supported,Approved,Approved,Approved,Enhanced,Approved,Approved,Approved,Approved,Enhanced,Approved,Approved,Enhanced,Approved,Approved,Approved,Approved,Supported,Approved,Supported,Approved,Approved,Approved,Enhanced,Approved,Supported,Approved,Approved,Supported,Enhanced,Approved,Enhanced,Supported,Approved,Supported,Enhanced,Approved,Enhanced,Sup…	51042,9698,10657,51727,1429,8880,646817,79871,54874,29957,22911,27246,51107,79630,23126,54935,261726,9857,127018,23029,64754,7570,55749,23555,51021,56889,79591,403,36,50862,5682,144108,4076,10978,80829,283234,823,10992,9973,10432,5883,5870,120103,4361,472,23387,84881,334,2288,79657,6601,1431,10540,23390,7184,5781,51329,10959,7750,83852,440138,10464,9375,55082,8881,328,6729,55012,26520,2079,55671,…
blue	TRUE	0.00237648	1680	2196	345	0.157104	0.205357	HPA:0060103	HPA	bronchus; respiratory epithelial cells[High]	13136	85	HPA:0060102	Approved,Supported,Approved,Approved,Approved,Approved,Supported,Supported,Supported,Approved,Supported,Approved,Supported,Approved,Approved,Enhanced,Supported,Approved,Approved,Approved,Enhanced,Enhanced,Approved,Approved,Enhanced,Approved,Approved,Supported,Approved,Enhanced,Approved,Approved,Approved,Approved,Approved,Approved,Approved,Approved,Approved,Approved,Approved,Supported,Supported,Su…	54998,55052,127281,7709,54896,84196,51042,93974,10657,5690,9967,55929,114034,9813,51727,34,8880,5586,646817,79871,29957,5565,51107,79630,23126,80308,79590,5824,261726,9857,51377,127018,9015,23029,64754,64216,23412,55454,7570,100287932,55680,55749,6832,51021,3257,1147,403,196792,10527,9646,1982,120227,144108,4076,84364,10978,80829,83707,823,4296,9092,10992,10432,2950,5870,10714,120103,4361,472,233…
blue	TRUE	0.0024239	1653	2196	340	0.154827	0.205687	HPA:0170252	HPA	endometrium 2; cells in endometrial stroma[≥Medium]	13136	315	HPA:0170251	Approved,Supported,Supported,Approved,Supported,Approved,Supported,Supported,Approved,Supported,Approved,Supported,Supported,Approved,Approved,Approved,Approved,Approved,Approved,Approved,Enhanced,Approved,Approved,Supported,Enhanced,Supported,Approved,Enhanced,Approved,Enhanced,Approved,Approved,Approved,Approved,Supported,Supported,Approved,Supported,Supported,Approved,Approved,Approved,Approve…	127281,11315,50809,84196,51042,27245,93974,10657,9202,9967,55929,114034,8880,54680,646817,22911,27246,607,51107,79630,23126,80308,22889,2117,3428,5824,261726,9857,51377,55758,127018,2987,64754,7570,253725,387680,220965,55749,51021,56889,3257,55719,79591,55367,1982,5682,144108,120534,4076,10978,80829,283234,823,10992,9973,10432,5883,55004,5870,10714,4361,472,23387,84881,2288,50813,113246,55810,517…
blue	TRUE	0.00268673	1136	2196	244	0.111111	0.214789	HPA:0600443	HPA	tonsil; non-germinal center cells[High]	13136	848	HPA:0600442	Approved,Approved,Supported,Supported,Approved,Approved,Supported,Supported,Enhanced,Supported,Approved,Enhanced,Supported,Approved,Approved,Approved,Approved,Supported,Enhanced,Approved,Approved,Approved,Approved,Enhanced,Approved,Supported,Supported,Approved,Approved,Supported,Approved,Approved,Enhanced,Enhanced,Approved,Enhanced,Approved,Supported,Supported,Enhanced,Enhanced,Supported,Supporte…	55160,832,51042,10657,339487,5690,9967,114034,34,8880,646817,29957,128338,27246,51107,79630,10654,5824,9857,26750,127018,23029,64754,7431,7570,387680,55749,8509,79591,5682,144108,4076,9404,23193,283234,823,1072,10992,10432,5883,120103,4361,472,23387,84881,334,6667,1606,6601,1431,5781,10959,5925,83852,10464,8881,6729,26520,9321,9950,64112,8924,9728,29766,663,9399,5371,257364,54993,4205,2671,23524,…
blue	TRUE	0.00298422	1717	2196	351	0.159836	0.204426	HPA:0100133	HPA	cerebral cortex; neuronal cells[High]	13136	191	HPA:0100132	Approved,Approved,Supported,Supported,Approved,Supported,Approved,Supported,Approved,Supported,Approved,Approved,Approved,Approved,Enhanced,Approved,Approved,Approved,Enhanced,Approved,Enhanced,Approved,Supported,Enhanced,Approved,Enhanced,Approved,Approved,Approved,Supported,Approved,Approved,Approved,Approved,Approved,Approved,Approved,Supported,Approved,Approved,Approved,Approved,Approved,Appr…	54998,84196,93974,10657,9204,9967,55929,114034,9813,8880,54680,2135,6814,27246,23126,22889,4817,27252,7175,51377,55758,9015,375056,128061,64754,22982,22852,51322,55680,55749,170384,56889,3257,1147,8036,374354,55844,55367,10527,50862,1982,144108,4076,9479,10978,80829,746,26229,23193,823,4296,10992,10432,55004,120103,4361,23387,9854,2288,4839,51729,2059,55196,904,8085,6601,1431,23390,84190,8411,556…
blue	TRUE	0.00391247	1131	2196	242	0.1102	0.21397	HPA:0380513	HPA	placenta; decidual cells[High]	13136	523	HPA:0380512	Approved,Supported,Approved,Supported,Supported,Supported,Supported,Approved,Supported,Approved,Approved,Approved,Supported,Approved,Enhanced,Approved,Approved,Supported,Supported,Enhanced,Enhanced,Enhanced,Approved,Approved,Enhanced,Approved,Approved,Supported,Approved,Supported,Approved,Enhanced,Supported,Approved,Supported,Enhanced,Enhanced,Supported,Approved,Enhanced,Supported,Supported,Suppo…	832,50809,84196,51042,10657,9967,114034,51727,8880,5586,646817,6884,64783,27246,5565,10654,80308,5546,5824,9857,7175,55758,127018,8476,128061,55454,7570,55749,56889,10978,740,823,10992,81876,10432,5091,5883,219931,5870,120103,4361,472,2288,50813,51729,466,6667,6601,23390,8411,7184,5781,10985,10959,9612,192111,29079,5925,83852,3839,55082,3981,328,30001,2079,51077,5700,55671,9950,7528,8924,29766,79…
blue	TRUE	0.00493816	2036	2196	407	0.185337	0.199902	HPA:0010012	HPA	adipose tissue; adipocytes[≥Medium]	13136	4	HPA:0010011	Supported,Approved,Supported,Supported,Approved,Enhanced,Supported,Approved,Approved,Supported,Approved,Supported,Approved,Approved,Supported,Enhanced,Supported,Approved,Approved,Approved,Approved,Approved,Enhanced,Approved,Approved,Approved,Approved,Enhanced,Approved,Supported,Approved,Supported,Approved,Enhanced,Approved,Approved,Approved,Approved,Approved,Approved,Approved,Enhanced,Enhanced,En…	55052,127281,11315,2023,84196,11123,51042,27245,9698,10657,9204,9967,23499,112950,114034,57708,8880,148423,54680,2135,6884,829,5565,607,51107,79630,80222,23126,22889,2117,54935,5824,27252,7175,83479,127018,163859,8476,23029,148789,64754,22982,79746,7431,8453,7570,253725,387680,7321,55680,55749,6832,170384,23063,51196,56889,64210,118813,55719,57678,50862,9646,1982,5682,120227,144108,4076,80829,109…
blue	TRUE	0.00641043	2259	2196	446	0.203097	0.197432	HPA:0100202	HPA	cerebral cortex; endothelial cells[≥Medium]	13136	184	HPA:0100201	Approved,Supported,Supported,Approved,Approved,Approved,Approved,Supported,Approved,Supported,Approved,Approved,Supported,Approved,Approved,Supported,Supported,Enhanced,Supported,Approved,Enhanced,Approved,Approved,Approved,Approved,Approved,Enhanced,Approved,Approved,Approved,Approved,Supported,Enhanced,Supported,Approved,Approved,Enhanced,Approved,Approved,Enhanced,Approved,Approved,Approved,Ap…	54998,55052,2782,127281,842,832,84196,51042,27245,10657,339487,9204,9967,79753,23499,114034,23318,57708,8880,54680,51100,646817,79871,3752,829,27246,5565,607,51107,80222,10654,2117,3428,5824,261726,57147,9857,83479,127018,2058,9015,163859,2987,81559,128061,149371,56605,64754,80851,22982,7431,23412,55454,7570,220972,253725,387680,55680,55749,6832,23063,143279,56889,118813,3257,1147,55719,79591,912…
blue	TRUE	0.00752601	2889	2196	557	0.253643	0.1928	HPA:0510701	HPA	soft tissue 2; peripheral nerve[≥Low]	13136	768	HPA:0510000	Approved,Supported,Approved,Supported,Supported,Approved,Approved,Approved,Supported,Approved,Supported,Supported,Approved,Supported,Approved,Supported,Approved,Enhanced,Approved,Supported,Approved,Approved,Approved,Approved,Approved,Approved,Approved,Approved,Approved,Enhanced,Approved,Approved,Enhanced,Approved,Approved,Approved,Supported,Supported,Approved,Supported,Approved,Approved,Enhanced,…	54998,2782,127281,11315,2023,842,7709,832,50809,84196,51042,10657,9204,9967,23499,114034,9813,57708,1429,8880,148423,646817,79871,54874,2135,6814,22911,829,27246,5565,79630,80222,23126,10654,80308,23623,2117,5824,261726,8548,57147,27252,9857,7175,51377,127018,9015,163859,2987,128061,148789,56605,4548,64216,79746,7431,22852,8453,55454,7570,100287932,5599,55680,23063,143279,118813,3257,1147,4714,79…
blue	TRUE	0.00808561	1369	2196	284	0.129326	0.207451	HPA:0050012	HPA	breast; adipocytes[≥Medium]	13136	56	HPA:0050011	Approved,Supported,Supported,Approved,Supported,Supported,Approved,Supported,Supported,Enhanced,Supported,Approved,Approved,Approved,Enhanced,Approved,Approved,Enhanced,Supported,Enhanced,Approved,Approved,Approved,Enhanced,Enhanced,Approved,Approved,Supported,Supported,Approved,Approved,Approved,Supported,Supported,Supported,Approved,Approved,Supported,Enhanced,Supported,Enhanced,Supported,Appro…	54998,2023,50809,84196,51042,10657,9204,9967,114034,57708,8880,54680,5586,829,5565,51107,80222,23126,2117,7175,127018,163859,8476,22982,7431,7570,55680,55749,6832,118813,55719,57678,55367,9646,5682,144108,4076,10978,80829,10992,5883,4361,91801,472,23387,56980,334,51258,50813,113246,55729,2059,5965,60314,6601,1431,7184,5781,23457,9612,2971,83852,10464,55082,3981,7027,328,29082,5411,5706,22863,2079…
blue	TRUE	0.00813825	1250	2196	262	0.119308	0.2096	HPA:0050053	HPA	breast; glandular cells[High]	13136	60	HPA:0050052	Supported,Supported,Supported,Approved,Supported,Approved,Approved,Enhanced,Approved,Enhanced,Approved,Supported,Approved,Approved,Approved,Approved,Enhanced,Approved,Approved,Approved,Enhanced,Approved,Approved,Approved,Supported,Supported,Supported,Approved,Approved,Approved,Approved,Enhanced,Approved,Approved,Approved,Enhanced,Approved,Enhanced,Supported,Supported,Enhanced,Enhanced,Supported,S…	11315,10657,114034,9813,8880,646817,2135,29957,51107,23126,80308,5824,261726,51377,127018,9015,128061,23029,4548,64754,79746,23412,7570,5599,7019,55749,51021,56889,64210,55719,79591,36,120227,144108,4076,80829,746,823,10992,10432,5883,120103,4361,472,23387,334,2288,79657,6601,1431,7184,2971,5925,83852,10464,55082,8881,328,51016,6729,5411,26520,2079,55671,9321,9950,64112,23005,255252,9728,9318,297…
blue	TRUE	0.00843078	3074	2196	589	0.268215	0.191607	HPA:0301171	HPA	lung; alveolar cells[≥Low]	13136	444	HPA:0300000	Approved,Approved,Supported,Approved,Supported,Approved,Approved,Approved,Approved,Approved,Approved,Approved,Approved,Approved,Approved,Approved,Approved,Approved,Approved,Approved,Supported,Approved,Supported,Approved,Approved,Approved,Approved,Approved,Approved,Approved,Approved,Approved,Approved,Approved,Approved,Approved,Approved,Approved,Enhanced,Approved,Approved,Approved,Approved,Approved…	54973,54998,2782,127281,2475,842,7709,55160,832,84196,27245,9698,339487,9204,5690,79753,23499,112950,55929,79654,7388,9813,23318,23358,115209,1429,148423,54680,5586,646817,79871,54874,2135,51611,22911,6884,829,8458,5565,607,51107,79630,23248,80222,23126,9898,10654,80308,23623,22889,51093,79590,54935,5824,261726,27252,9857,7175,51377,127018,9015,163859,8476,2987,81559,128061,149371,388753,23029,14…
blue	TRUE	0.00860779	909	2196	198	0.0901639	0.217822	HPA:0460673	HPA	skin 1; melanocytes[High]	13136	669	HPA:0460672	Approved,Approved,Supported,Supported,Supported,Approved,Supported,Supported,Approved,Approved,Supported,Approved,Approved,Enhanced,Approved,Enhanced,Approved,Approved,Approved,Supported,Approved,Approved,Supported,Approved,Supported,Approved,Approved,Approved,Supported,Enhanced,Enhanced,Approved,Supported,Supported,Enhanced,Enhanced,Enhanced,Supported,Approved,Approved,Enhanced,Approved,Approved…	54998,127281,51042,10657,9967,55929,114034,8880,646817,51107,5546,51377,127018,128061,64754,7431,51322,55454,100287932,55749,56889,3257,4714,79591,5682,120227,144108,4076,10978,80829,23193,283234,9092,10992,5091,5883,120103,4361,9702,6392,23387,84881,51729,79657,6667,1431,11215,5925,440138,22894,10464,328,2079,9321,79890,64112,10914,114791,9728,79811,5371,54993,4205,2671,23524,6923,3163,84309,797…
blue	TRUE	0.00927114	1766	2196	356	0.162113	0.201586	HPA:0380523	HPA	placenta; trophoblastic cells[High]	13136	538	HPA:0380522	Approved,Approved,Supported,Approved,Supported,Approved,Approved,Supported,Supported,Approved,Supported,Approved,Approved,Approved,Supported,Approved,Enhanced,Approved,Approved,Enhanced,Approved,Approved,Supported,Supported,Approved,Enhanced,Enhanced,Approved,Approved,Approved,Enhanced,Approved,Approved,Approved,Approved,Approved,Approved,Approved,Approved,Supported,Supported,Approved,Approved,Ap…	54998,832,50809,84196,51042,9204,5690,9967,114034,23358,8880,148423,646817,22911,64783,27246,5565,51107,79630,23126,10654,80308,5546,5824,57147,9857,7175,51377,127018,149603,128061,149371,23029,64754,23412,51322,55454,7570,220965,55749,6832,56889,3257,79591,79803,374354,1982,144108,4076,9479,84364,10978,80829,23193,2286,283234,823,4296,9092,10992,10432,5883,219931,55004,5870,120103,4361,472,23387…
blue	TRUE	0.010019	1351	2196	280	0.127505	0.207254	HPA:0600223	HPA	tonsil; squamous epithelial cells[High]	13136	851	HPA:0600222	Approved,Approved,Approved,Supported,Supported,Approved,Supported,Supported,Supported,Approved,Approved,Supported,Approved,Supported,Supported,Approved,Approved,Approved,Approved,Approved,Approved,Supported,Supported,Approved,Approved,Approved,Approved,Supported,Approved,Approved,Enhanced,Enhanced,Enhanced,Supported,Supported,Approved,Enhanced,Enhanced,Supported,Supported,Enhanced,Approved,Approv…	127281,55160,84196,51042,10657,339487,9967,114034,8880,646817,79871,64783,79630,2117,5824,127018,149603,23029,55454,7570,100287932,55749,51021,56889,55719,11196,50862,9646,144108,4076,84364,80829,823,10992,10432,338692,5883,120103,4361,472,23387,84881,334,55810,51202,55729,51729,6667,6601,1431,10540,10988,83892,5781,51329,51371,11215,29079,83852,10464,55082,8881,9878,10419,51016,6729,5411,30001,5…
blue	TRUE	0.0108699	1088	2196	231	0.105191	0.212316	HPA:0600433	HPA	tonsil; germinal center cells[High]	13136	845	HPA:0600432	Approved,Approved,Supported,Supported,Supported,Supported,Supported,Enhanced,Supported,Approved,Approved,Approved,Approved,Approved,Approved,Supported,Approved,Approved,Approved,Enhanced,Approved,Approved,Supported,Supported,Approved,Approved,Approved,Approved,Approved,Enhanced,Enhanced,Enhanced,Approved,Enhanced,Approved,Supported,Enhanced,Supported,Enhanced,Supported,Supported,Enhanced,Approved…	127281,55160,51042,93974,10657,9967,114034,34,8880,646817,2135,27246,51107,79630,22889,5824,83479,127018,23029,7431,55454,100287932,55749,51021,79591,1982,11234,144108,4076,84364,9404,80829,746,823,1072,10992,5883,8726,120103,4361,472,23387,113246,9847,904,6667,1431,10988,7184,5781,192111,29079,83852,10464,55082,8881,10419,6729,5411,26520,9321,9950,64112,8924,9728,29766,9399,257364,54993,4716,267…
blue	TRUE	0.0112853	1153	2196	243	0.110656	0.210755	HPA:0301372	HPA	lung; alveolar cells type II[≥Medium]	13136	451	HPA:0301371	Supported,Supported,Supported,Supported,Enhanced,Approved,Supported,Supported,Supported,Approved,Supported,Supported,Approved,Supported,Enhanced,Approved,Enhanced,Supported,Supported,Enhanced,Approved,Approved,Supported,Supported,Approved,Supported,Supported,Approved,Supported,Enhanced,Supported,Enhanced,Enhanced,Supported,Approved,Supported,Approved,Enhanced,Supported,Supported,Supported,Support…	55052,11315,2023,50809,11123,57190,51042,93974,10657,9202,9967,114034,51727,8880,29957,27246,8991,2117,8548,55758,64754,79894,8027,55749,56889,4714,9646,84188,5682,84364,10978,25824,823,10992,9973,10432,338692,10714,4361,472,904,6667,6601,1431,8411,7181,10988,7184,55198,2971,11215,5925,55082,8881,328,5411,9950,10914,9318,64864,79811,5371,2108,54993,23524,3163,84656,2935,7284,10204,5699,161882,611…
blue	TRUE	0.0123476	1502	2196	307	0.1398	0.204394	HPA:0190223	HPA	esophagus; squamous epithelial cells[High]	13136	327	HPA:0190222	Approved,Supported,Approved,Approved,Approved,Supported,Approved,Supported,Supported,Supported,Supported,Approved,Supported,Approved,Approved,Approved,Enhanced,Approved,Supported,Supported,Approved,Supported,Enhanced,Approved,Approved,Enhanced,Approved,Approved,Approved,Supported,Supported,Supported,Approved,Approved,Approved,Approved,Approved,Approved,Approved,Approved,Enhanced,Supported,Enhance…	54998,55052,55160,84196,57190,51042,27245,10657,9967,114034,7388,9813,8880,5586,646817,51107,23126,22889,2117,5824,261726,8548,7175,127018,163859,128061,23029,64754,100287932,7019,55749,51021,56889,79591,8036,50862,84188,144108,4076,51144,84364,10978,80829,83707,823,9092,10992,10432,338692,5870,10714,120103,4361,9702,472,23387,334,2288,55810,51202,55729,51729,2059,79657,6601,1431,10540,8411,4598,…
blue	TRUE	0.0138588	1049	2196	223	0.101548	0.212583	HPA:0310443	HPA	lymph node; non-germinal center cells[High]	13136	465	HPA:0310442	Approved,Approved,Supported,Supported,Approved,Approved,Supported,Enhanced,Supported,Approved,Enhanced,Supported,Approved,Approved,Approved,Approved,Approved,Supported,Approved,Enhanced,Approved,Approved,Approved,Enhanced,Approved,Supported,Supported,Supported,Approved,Approved,Supported,Enhanced,Enhanced,Enhanced,Approved,Enhanced,Approved,Supported,Supported,Approved,Enhanced,Supported,Supporte…	55160,832,93974,10657,339487,5690,9967,34,8880,646817,29957,128338,27246,51107,79630,10654,22889,5824,261726,9857,26750,149603,23029,7431,100287932,387680,55749,6832,144108,4076,10978,9404,23193,83707,283234,823,1072,10992,10432,338692,5883,4361,472,23387,334,55810,79657,904,6601,1431,5781,29079,5925,83852,10464,9321,9950,64112,23005,9728,29766,663,9399,5371,54993,4205,8312,4716,2671,23524,84656,…
blue	TRUE	0.0149838	1429	2196	293	0.133424	0.205038	HPA:0360053	HPA	parathyroid gland; glandular cells[High]	13136	509	HPA:0360052	Supported,Supported,Supported,Supported,Supported,Approved,Supported,Approved,Enhanced,Supported,Approved,Approved,Enhanced,Approved,Approved,Enhanced,Supported,Approved,Supported,Enhanced,Enhanced,Approved,Approved,Approved,Approved,Approved,Approved,Approved,Supported,Approved,Approved,Approved,Supported,Approved,Approved,Approved,Approved,Approved,Approved,Enhanced,Supported,Enhanced,Enhanced,…	55052,11315,50809,51042,93974,9204,9967,9813,34,8880,646817,2135,29957,22911,27246,5565,5546,54935,5824,9857,7175,51377,83479,26750,127018,23029,64754,55454,55749,56889,55719,79803,55367,50862,120227,55293,4076,51144,55626,84364,10978,80829,79080,283234,5091,55004,4361,472,23387,9538,334,51258,113246,55196,466,6601,1431,9958,7184,1337,221154,51371,22862,83852,10464,8881,79178,5875,55012,9147,2652…
blue	TRUE	0.017077	1745	2196	350	0.159381	0.200573	HPA:0590053	HPA	thyroid gland; glandular cells[High]	13136	841	HPA:0590052	Supported,Supported,Supported,Supported,Supported,Supported,Approved,Supported,Supported,Approved,Approved,Enhanced,Approved,Approved,Approved,Enhanced,Enhanced,Approved,Approved,Supported,Supported,Approved,Enhanced,Approved,Approved,Approved,Approved,Approved,Enhanced,Enhanced,Enhanced,Approved,Supported,Supported,Supported,Approved,Approved,Approved,Approved,Approved,Approved,Approved,Approved…	11315,50809,51042,93974,10657,9967,55929,114034,8880,646817,27246,5565,51107,79630,80222,8991,23126,10654,80308,5546,5824,261726,55758,127018,9015,23029,4548,64754,22982,79746,7431,7570,55749,6832,51021,170384,56889,118813,79591,374354,63877,120227,144108,4076,10978,746,23193,25824,823,10992,9973,10432,338692,2950,55004,4361,472,23387,84881,334,2288,9847,904,466,6601,1431,7181,55681,7184,5781,513…
blue	TRUE	0.0242843	2053	2196	404	0.183971	0.196785	HPA:0160252	HPA	endometrium 1; cells in endometrial stroma[≥Medium]	13136	308	HPA:0160251	Supported,Supported,Supported,Supported,Supported,Supported,Approved,Approved,Supported,Approved,Supported,Supported,Approved,Approved,Approved,Approved,Approved,Approved,Approved,Enhanced,Approved,Approved,Enhanced,Approved,Supported,Enhanced,Approved,Enhanced,Enhanced,Enhanced,Approved,Approved,Approved,Approved,Approved,Approved,Approved,Approved,Approved,Supported,Approved,Supported,Approved,…	55052,11315,50809,51042,10657,9967,112950,55929,114034,9813,23318,8880,148423,646817,54874,2135,22911,6884,27246,5565,51107,79630,23126,51093,2117,3428,27252,9857,7175,55758,127018,9015,2987,81559,23029,64754,79894,55454,7570,253725,5599,387680,220965,55749,51021,170384,56889,1147,55719,79591,11196,55367,5682,120534,4076,10062,10978,80829,23193,283234,823,10992,9973,10432,5883,55004,5870,10714,12…
blue	TRUE	0.0273059	762	2196	167	0.0760474	0.21916	HPA:0300201	HPA	lung; endothelial cells[≥Low]	13136	453	HPA:0300000	Supported,Supported,Supported,Supported,Supported,Approved,Approved,Enhanced,Supported,Supported,Supported,Supported,Enhanced,Approved,Enhanced,Enhanced,Supported,Enhanced,Supported,Supported,Supported,Supported,Enhanced,Enhanced,Supported,Approved,Supported,Enhanced,Supported,Supported,Supported,Supported,Supported,Supported,Supported,Supported,Enhanced,Supported,Enhanced,Enhanced,Supported,Enha…	11315,2023,50809,51042,10657,9202,51727,57708,8880,64783,2117,8548,2058,64754,79746,7431,55749,23063,55367,977,5682,10978,23193,823,10992,9973,10432,5883,8772,4361,472,55729,904,466,6667,6601,1431,8411,10988,7184,2971,11215,5925,55082,328,5411,9321,9950,10914,9318,64864,79811,23524,84656,7284,5699,5336,6117,27043,9135,9851,1107,51379,91603,79922,51755,4836,10614,10189,498,5725,51548,9361,2962,111…
blue	TRUE	0.0278897	1028	2196	217	0.098816	0.211089	HPA:0301361	HPA	lung; alveolar cells type I[≥Low]	13136	447	HPA:0300000	Supported,Supported,Supported,Enhanced,Supported,Supported,Supported,Supported,Enhanced,Supported,Enhanced,Supported,Enhanced,Supported,Supported,Approved,Supported,Supported,Enhanced,Supported,Supported,Supported,Supported,Supported,Enhanced,Supported,Approved,Supported,Approved,Enhanced,Supported,Supported,Supported,Supported,Supported,Supported,Supported,Supported,Supported,Supported,Supported…	11315,2023,50809,11123,51042,10657,9967,114034,57708,8880,51100,64783,8991,2117,8548,64754,8027,55749,23063,4714,55367,977,5682,10978,823,10992,9973,10432,338692,5883,8772,4361,472,55729,9169,904,466,6667,6601,8411,7181,10988,7184,55198,9904,5925,55082,7027,328,5411,23224,9321,9950,10914,9318,64864,79811,5371,54993,23524,84656,2935,7284,5531,9739,10300,23644,5699,6117,27043,37,7156,51379,91603,51…
blue	TRUE	0.0283583	964	2196	205	0.0933515	0.212656	HPA:0510111	HPA	soft tissue 2; chondrocytes[≥Low]	13136	762	HPA:0510000	Approved,Supported,Approved,Approved,Approved,Approved,Approved,Approved,Approved,Approved,Enhanced,Approved,Approved,Approved,Enhanced,Approved,Approved,Approved,Approved,Approved,Approved,Approved,Supported,Approved,Supported,Enhanced,Approved,Approved,Supported,Approved,Approved,Approved,Supported,Approved,Approved,Approved,Approved,Approved,Approved,Approved,Approved,Approved,Enhanced,Support…	54973,55052,55160,339487,9202,23499,79654,148423,51611,6884,5565,10654,80308,51430,9857,127018,163859,149603,80851,23412,55454,100287932,7019,220965,6832,23063,118813,1147,4714,374354,11101,80007,5682,144108,120534,9409,10062,4296,91801,6392,4798,334,5965,9169,84987,60673,6601,23011,80184,55198,9904,23457,7750,80183,7027,79178,5875,51077,114791,89978,161742,79094,23005,80208,9728,4734,54778,663,1…
blue	TRUE	0.0284079	932	2196	199	0.0906193	0.213519	HPA:0630223	HPA	cervix; squamous epithelial cells[High]	13136	207	HPA:0630222	Approved,Approved,Supported,Supported,Supported,Approved,Supported,Approved,Supported,Approved,Approved,Approved,Enhanced,Approved,Supported,Approved,Enhanced,Approved,Approved,Approved,Approved,Supported,Supported,Approved,Approved,Approved,Approved,Approved,Enhanced,Supported,Enhanced,Approved,Enhanced,Approved,Approved,Supported,Approved,Enhanced,Approved,Supported,Approved,Supported,Approved,…	55160,57190,51042,10657,9967,55929,114034,9813,8880,5586,646817,6884,23126,22889,2117,261726,7175,127018,23029,64754,100287932,55749,51021,56889,50862,144108,4076,51144,823,10992,5091,338692,5883,55004,5870,4361,9702,23387,84881,2288,51202,55729,51729,2059,6601,51329,51371,29079,83852,22894,10464,55082,51016,30001,5706,2079,64112,79811,257364,54993,8312,23524,6923,84309,84656,79728,7284,6117,2704…
blue	TRUE	0.03779	2091	2196	409	0.186248	0.1956	HPA:0080122	HPA	caudate; glial cells[≥Medium]	13136	92	HPA:0080121	Approved,Approved,Approved,Supported,Supported,Approved,Supported,Supported,Approved,Supported,Approved,Approved,Approved,Approved,Supported,Approved,Supported,Approved,Approved,Supported,Approved,Approved,Approved,Enhanced,Approved,Supported,Approved,Supported,Approved,Enhanced,Enhanced,Approved,Approved,Enhanced,Approved,Approved,Approved,Enhanced,Enhanced,Approved,Approved,Approved,Supported,A…	54973,54998,127281,11315,2023,163933,50809,51042,9204,9967,79753,112950,55929,79654,114034,1429,8880,646817,6884,128338,27246,607,80222,23126,22889,5824,261726,8548,27252,9857,7175,163859,8476,128061,23029,148789,79894,22982,7431,51322,55454,7570,253725,100287932,387680,55680,55749,56889,64210,118813,3257,1147,4714,55367,9646,1982,4076,9479,10062,10978,80829,7542,823,10992,10432,120103,4361,91801…
blue	TRUE	0.0388221	1946	2196	383	0.174408	0.196814	HPA:0570812	HPA	testis; spermatogonia cells[≥Medium]	13136	829	HPA:0570811	Enhanced,Approved,Supported,Approved,Supported,Enhanced,Supported,Supported,Approved,Supported,Supported,Enhanced,Supported,Approved,Approved,Approved,Supported,Approved,Approved,Enhanced,Approved,Approved,Supported,Supported,Supported,Enhanced,Enhanced,Approved,Enhanced,Approved,Supported,Enhanced,Approved,Approved,Approved,Approved,Approved,Enhanced,Supported,Approved,Approved,Approved,Supporte…	6339,54998,11315,54896,51042,90853,10657,9967,79753,114034,7388,34,8880,5586,646817,54874,64783,607,23248,23126,51093,79590,5546,2117,8548,7175,55758,26750,2058,9015,375056,128061,388753,51742,4548,64216,79894,7431,8027,23412,10730,51322,253725,387680,7019,8030,55680,55749,6832,51021,23063,5832,56889,64210,4714,63877,36,7702,9646,84188,5682,10978,26229,23193,5526,9092,10992,10432,5091,338692,5883…
blue	TRUE	0.0457218	1253	2196	257	0.117031	0.205108	HPA:0500702	HPA	soft tissue 1; peripheral nerve[≥Medium]	13136	759	HPA:0500701	Supported,Approved,Supported,Supported,Approved,Supported,Approved,Supported,Approved,Approved,Approved,Enhanced,Approved,Approved,Approved,Approved,Approved,Approved,Approved,Supported,Approved,Approved,Approved,Approved,Approved,Approved,Supported,Approved,Supported,Approved,Approved,Supported,Enhanced,Approved,Approved,Supported,Supported,Approved,Approved,Approved,Enhanced,Approved,Approved,S…	2782,84196,10657,9967,112950,114034,9813,8880,51107,79630,80222,23126,9898,80308,27252,51377,2987,4548,55454,6832,143279,56889,118813,55719,9126,10527,7702,50862,9646,120227,144108,10978,80829,746,23625,10992,4361,9702,91801,6392,23387,84881,334,50813,55810,79657,6601,10540,23390,29080,7184,55198,4598,51434,57605,9612,51371,10443,83852,22894,328,55072,5875,55012,9147,5706,22863,2079,55671,10914,7…
blue	TRUE	0.00822273	269	2196	70	0.0318761	0.260223	KEGG:05016	KEGG	Huntington disease	13136	407	KEGG:00000	KEGG,KEGG,KEGG,KEGG,KEGG,KEGG,KEGG,KEGG,KEGG,KEGG,KEGG,KEGG,KEGG,KEGG,KEGG,KEGG,KEGG,KEGG,KEGG,KEGG,KEGG,KEGG,KEGG,KEGG,KEGG,KEGG,KEGG,KEGG,KEGG,KEGG,KEGG,KEGG,KEGG,KEGG,KEGG,KEGG,KEGG,KEGG,KEGG,KEGG,KEGG,KEGG,KEGG,KEGG,KEGG,KEGG,KEGG,KEGG,KEGG,KEGG,KEGG,KEGG,KEGG,KEGG,KEGG,KEGG,KEGG,KEGG,KEGG,KEGG,KEGG,KEGG,KEGG,KEGG,KEGG,KEGG,KEGG,KEGG,KEGG,KEGG	2475,842,5690,7388,127602,5599,7019,10105,4714,5441,5682,55626,6392,60673,6667,517,10540,1337,5706,22863,83544,5700,4707,4716,5717,163,5691,516,5289,498,10975,126328,10382,51079,1340,5438,581,160,4696,10120,4719,1385,4705,81027,11047,522,10126,2033,4700,2876,5978,5431,4695,51164,89953,1347,9519,6908,5701,11258,2776,7186,4536,4513,4509,4508,4519,293,54539,292
blue	TRUE	1.93832e-16	4215	2196	895	0.407559	0.212337	TF:M03990	TF	Factor: GABPA; motif: ACCGGAAGTN	13136	2870	TF:M00000	TF,TF,TF,TF,TF,TF,TF,TF,TF,TF,TF,TF,TF,TF,TF,TF,TF,TF,TF,TF,TF,TF,TF,TF,TF,TF,TF,TF,TF,TF,TF,TF,TF,TF,TF,TF,TF,TF,TF,TF,TF,TF,TF,TF,TF,TF,TF,TF,TF,TF,TF,TF,TF,TF,TF,TF,TF,TF,TF,TF,TF,TF,TF,TF,TF,TF,TF,TF,TF,TF,TF,TF,TF,TF,TF,TF,TF,TF,TF,TF,TF,TF,TF,TF,TF,TF,TF,TF,TF,TF,TF,TF,TF,TF,TF,TF,TF,TF,TF,TF,TF,TF,TF,TF,TF,TF,TF,TF,TF,TF,TF,TF,TF,TF,TF,TF,TF,TF,TF,TF,TF,TF,TF,TF,TF,TF,TF,TF,TF,TF,TF,TF,TF,…	26155,126789,54973,54998,55052,2782,11315,2475,842,7709,832,51042,93974,553115,10657,79753,112950,55929,7388,9813,127428,25973,23358,57708,1429,23032,148423,8915,164045,163786,29957,6884,64783,55791,128338,10390,3752,728841,284565,647135,27246,5565,200030,10262,80222,80308,10067,23623,54856,22889,9673,51093,79590,3428,54935,93183,127933,261726,8548,55732,27252,64326,51377,343450,360023,83479,134,…
blue	TRUE	6.48283e-16	2613	2196	600	0.273224	0.229621	TF:M03983	TF	Factor: ETV5; motif: NCCGGAWGYN	13136	2304	TF:M00000	TF,TF,TF,TF,TF,TF,TF,TF,TF,TF,TF,TF,TF,TF,TF,TF,TF,TF,TF,TF,TF,TF,TF,TF,TF,TF,TF,TF,TF,TF,TF,TF,TF,TF,TF,TF,TF,TF,TF,TF,TF,TF,TF,TF,TF,TF,TF,TF,TF,TF,TF,TF,TF,TF,TF,TF,TF,TF,TF,TF,TF,TF,TF,TF,TF,TF,TF,TF,TF,TF,TF,TF,TF,TF,TF,TF,TF,TF,TF,TF,TF,TF,TF,TF,TF,TF,TF,TF,TF,TF,TF,TF,TF,TF,TF,TF,TF,TF,TF,TF,TF,TF,TF,TF,TF,TF,TF,TF,TF,TF,TF,TF,TF,TF,TF,TF,TF,TF,TF,TF,TF,TF,TF,TF,TF,TF,TF,TF,TF,TF,TF,TF,TF,…	26155,126789,54973,54998,55052,11315,2475,7709,832,51042,553115,339487,79753,112950,55929,266675,7388,127428,25973,23032,148423,8915,164045,163786,29957,6884,64783,55791,5565,200030,10262,80222,10067,54856,22889,51093,79590,3428,127933,261726,8548,55732,27252,51377,360023,134,100381270,6635,55105,9015,84976,79573,84284,388753,23029,4548,64216,80851,79894,54906,83860,221078,10730,55454,220992,7570…
blue	TRUE	1.68462e-15	3810	2196	818	0.372495	0.214698	TF:M03970	TF	Factor: ELK1; motif: ACCGGAAGTN	13136	1842	TF:M00000	TF,TF,TF,TF,TF,TF,TF,TF,TF,TF,TF,TF,TF,TF,TF,TF,TF,TF,TF,TF,TF,TF,TF,TF,TF,TF,TF,TF,TF,TF,TF,TF,TF,TF,TF,TF,TF,TF,TF,TF,TF,TF,TF,TF,TF,TF,TF,TF,TF,TF,TF,TF,TF,TF,TF,TF,TF,TF,TF,TF,TF,TF,TF,TF,TF,TF,TF,TF,TF,TF,TF,TF,TF,TF,TF,TF,TF,TF,TF,TF,TF,TF,TF,TF,TF,TF,TF,TF,TF,TF,TF,TF,TF,TF,TF,TF,TF,TF,TF,TF,TF,TF,TF,TF,TF,TF,TF,TF,TF,TF,TF,TF,TF,TF,TF,TF,TF,TF,TF,TF,TF,TF,TF,TF,TF,TF,TF,TF,TF,TF,TF,TF,TF,…	26155,126789,54973,54998,55052,11315,2475,842,7709,832,51042,93974,553115,90853,10657,339487,7579,79753,112950,55929,266675,114034,7388,127428,25973,23358,23032,148423,8915,164045,163786,2135,29957,6884,64783,55791,128338,10390,728841,284565,647135,5565,200030,10262,80222,10067,54856,22889,9673,51093,79590,3428,54935,93183,127933,261726,8548,55732,27252,51377,343450,360023,83479,134,100381270,663…
blue	TRUE	7.05034e-15	2426	2196	560	0.255009	0.230833	TF:M11414	TF	Factor: GABP-alpha; motif: NACCGGAAGTN	13136	2880	TF:M00000	TF,TF,TF,TF,TF,TF,TF,TF,TF,TF,TF,TF,TF,TF,TF,TF,TF,TF,TF,TF,TF,TF,TF,TF,TF,TF,TF,TF,TF,TF,TF,TF,TF,TF,TF,TF,TF,TF,TF,TF,TF,TF,TF,TF,TF,TF,TF,TF,TF,TF,TF,TF,TF,TF,TF,TF,TF,TF,TF,TF,TF,TF,TF,TF,TF,TF,TF,TF,TF,TF,TF,TF,TF,TF,TF,TF,TF,TF,TF,TF,TF,TF,TF,TF,TF,TF,TF,TF,TF,TF,TF,TF,TF,TF,TF,TF,TF,TF,TF,TF,TF,TF,TF,TF,TF,TF,TF,TF,TF,TF,TF,TF,TF,TF,TF,TF,TF,TF,TF,TF,TF,TF,TF,TF,TF,TF,TF,TF,TF,TF,TF,TF,TF,…	26155,126789,54973,54998,55052,11315,7709,832,51042,93974,553115,10657,112950,55929,7388,127428,25973,23358,23032,148423,8915,164045,163786,29957,6884,64783,55791,728841,284565,5565,200030,10262,80222,10067,54856,22889,9673,51093,79590,3428,93183,127933,261726,8548,55732,27252,51377,343450,360023,134,6635,9015,84976,79573,84284,388753,23029,4548,80851,54906,83860,221078,10730,55454,220992,7570,55…
blue	TRUE	1.28686e-14	2056	2196	488	0.222222	0.237354	TF:M02063_1	TF	Factor: c-ets-1; motif: ACCGGAWGTN; match class: 1	13136	819	TF:M02063	TF,TF,TF,TF,TF,TF,TF,TF,TF,TF,TF,TF,TF,TF,TF,TF,TF,TF,TF,TF,TF,TF,TF,TF,TF,TF,TF,TF,TF,TF,TF,TF,TF,TF,TF,TF,TF,TF,TF,TF,TF,TF,TF,TF,TF,TF,TF,TF,TF,TF,TF,TF,TF,TF,TF,TF,TF,TF,TF,TF,TF,TF,TF,TF,TF,TF,TF,TF,TF,TF,TF,TF,TF,TF,TF,TF,TF,TF,TF,TF,TF,TF,TF,TF,TF,TF,TF,TF,TF,TF,TF,TF,TF,TF,TF,TF,TF,TF,TF,TF,TF,TF,TF,TF,TF,TF,TF,TF,TF,TF,TF,TF,TF,TF,TF,TF,TF,TF,TF,TF,TF,TF,TF,TF,TF,TF,TF,TF,TF,TF,TF,TF,TF,…	26155,54973,54998,55052,11315,842,832,51042,553115,10657,339487,7579,79753,112950,55929,127428,25973,23358,57708,148423,8915,163786,29957,6884,55791,128338,10390,54856,22889,51093,79590,93183,127933,261726,8548,55732,51377,100381270,6635,26750,55105,9015,163859,79573,128061,388753,23029,4548,64216,80851,79894,10730,220992,253725,100287932,387680,51196,56889,23223,118813,3257,79803,5662,84833,8036…
blue	TRUE	2.34644e-14	2715	2196	612	0.278689	0.225414	TF:M11415	TF	Factor: GABP-alpha; motif: NRCCGGAAGTN	13136	2882	TF:M00000	TF,TF,TF,TF,TF,TF,TF,TF,TF,TF,TF,TF,TF,TF,TF,TF,TF,TF,TF,TF,TF,TF,TF,TF,TF,TF,TF,TF,TF,TF,TF,TF,TF,TF,TF,TF,TF,TF,TF,TF,TF,TF,TF,TF,TF,TF,TF,TF,TF,TF,TF,TF,TF,TF,TF,TF,TF,TF,TF,TF,TF,TF,TF,TF,TF,TF,TF,TF,TF,TF,TF,TF,TF,TF,TF,TF,TF,TF,TF,TF,TF,TF,TF,TF,TF,TF,TF,TF,TF,TF,TF,TF,TF,TF,TF,TF,TF,TF,TF,TF,TF,TF,TF,TF,TF,TF,TF,TF,TF,TF,TF,TF,TF,TF,TF,TF,TF,TF,TF,TF,TF,TF,TF,TF,TF,TF,TF,TF,TF,TF,TF,TF,TF,…	26155,126789,54973,54998,55052,11315,7709,832,51042,553115,112950,55929,7388,127428,25973,23358,1429,23032,148423,8915,164045,163786,29957,6884,64783,55791,3752,5565,200030,10262,80222,10067,54856,22889,51093,79590,3428,127933,261726,8548,55732,27252,51377,343450,360023,134,6635,9015,84976,79573,84284,388753,23029,4548,80851,79894,54906,83860,221078,10730,220929,55454,220992,7570,5599,8509,9044,5…
blue	TRUE	1.47738e-13	4745	2196	973	0.443078	0.205058	TF:M02067	TF	Factor: ER71; motif: ACCGGAARYN	13136	1942	TF:M00000	TF,TF,TF,TF,TF,TF,TF,TF,TF,TF,TF,TF,TF,TF,TF,TF,TF,TF,TF,TF,TF,TF,TF,TF,TF,TF,TF,TF,TF,TF,TF,TF,TF,TF,TF,TF,TF,TF,TF,TF,TF,TF,TF,TF,TF,TF,TF,TF,TF,TF,TF,TF,TF,TF,TF,TF,TF,TF,TF,TF,TF,TF,TF,TF,TF,TF,TF,TF,TF,TF,TF,TF,TF,TF,TF,TF,TF,TF,TF,TF,TF,TF,TF,TF,TF,TF,TF,TF,TF,TF,TF,TF,TF,TF,TF,TF,TF,TF,TF,TF,TF,TF,TF,TF,TF,TF,TF,TF,TF,TF,TF,TF,TF,TF,TF,TF,TF,TF,TF,TF,TF,TF,TF,TF,TF,TF,TF,TF,TF,TF,TF,TF,TF,…	26155,126789,54973,54998,55052,199990,127281,55735,11315,842,7709,832,50809,57190,51042,93974,553115,10657,339487,7579,9967,79753,112950,55929,266675,114034,7388,9813,127428,25973,23358,23032,148423,8915,164045,30836,163786,29957,6884,64783,55791,128338,10390,5906,3752,829,9554,728841,284565,647135,27246,5565,200030,10262,80222,80308,4580,10067,54856,22889,9673,51093,79590,3428,54935,93183,4817,1…
blue	TRUE	1.63763e-13	3722	2196	792	0.360656	0.212789	TF:M02064_1	TF	Factor: c-ets-2; motif: ACCGGAWRTN; match class: 1	13136	823	TF:M02064	TF,TF,TF,TF,TF,TF,TF,TF,TF,TF,TF,TF,TF,TF,TF,TF,TF,TF,TF,TF,TF,TF,TF,TF,TF,TF,TF,TF,TF,TF,TF,TF,TF,TF,TF,TF,TF,TF,TF,TF,TF,TF,TF,TF,TF,TF,TF,TF,TF,TF,TF,TF,TF,TF,TF,TF,TF,TF,TF,TF,TF,TF,TF,TF,TF,TF,TF,TF,TF,TF,TF,TF,TF,TF,TF,TF,TF,TF,TF,TF,TF,TF,TF,TF,TF,TF,TF,TF,TF,TF,TF,TF,TF,TF,TF,TF,TF,TF,TF,TF,TF,TF,TF,TF,TF,TF,TF,TF,TF,TF,TF,TF,TF,TF,TF,TF,TF,TF,TF,TF,TF,TF,TF,TF,TF,TF,TF,TF,TF,TF,TF,TF,TF,…	26155,126789,54973,54998,55052,2782,55735,11315,2475,842,7709,832,84196,57190,51042,553115,10657,339487,127703,26523,9967,79753,112950,55929,7388,127428,25973,23358,57708,1429,148423,8915,164045,343099,30836,163786,2135,29957,55791,128338,10390,9554,27246,10262,80222,23623,22889,51093,79590,93183,4817,127933,261726,8548,55732,27252,7175,54953,51377,343450,92703,134,100381270,6635,26750,55105,9015…
blue	TRUE	1.69554e-13	4615	2196	950	0.432605	0.20585	TF:M02073	TF	Factor: Fli-1; motif: ACCGGAAGYN	13136	2438	TF:M00000	TF,TF,TF,TF,TF,TF,TF,TF,TF,TF,TF,TF,TF,TF,TF,TF,TF,TF,TF,TF,TF,TF,TF,TF,TF,TF,TF,TF,TF,TF,TF,TF,TF,TF,TF,TF,TF,TF,TF,TF,TF,TF,TF,TF,TF,TF,TF,TF,TF,TF,TF,TF,TF,TF,TF,TF,TF,TF,TF,TF,TF,TF,TF,TF,TF,TF,TF,TF,TF,TF,TF,TF,TF,TF,TF,TF,TF,TF,TF,TF,TF,TF,TF,TF,TF,TF,TF,TF,TF,TF,TF,TF,TF,TF,TF,TF,TF,TF,TF,TF,TF,TF,TF,TF,TF,TF,TF,TF,TF,TF,TF,TF,TF,TF,TF,TF,TF,TF,TF,TF,TF,TF,TF,TF,TF,TF,TF,TF,TF,TF,TF,TF,TF,…	26155,126789,54973,54998,55052,55735,11315,2475,842,7709,832,84196,57190,51042,27245,93974,553115,10657,7579,26523,79753,112950,55929,7388,9813,127428,25973,23358,23032,8880,148423,8915,164045,343099,163786,29957,6884,64783,55791,128338,10390,5906,3752,728841,284565,647135,27246,5565,200030,10262,80222,80308,10067,54856,22889,9673,84283,51093,79590,3428,54935,93183,127933,261726,8548,55732,27252,…
blue	TRUE	1.28333e-12	5849	2196	1157	0.526867	0.197812	TF:M02063	TF	Factor: c-ets-1; motif: ACCGGAWGTN	13136	818	TF:M00000	TF,TF,TF,TF,TF,TF,TF,TF,TF,TF,TF,TF,TF,TF,TF,TF,TF,TF,TF,TF,TF,TF,TF,TF,TF,TF,TF,TF,TF,TF,TF,TF,TF,TF,TF,TF,TF,TF,TF,TF,TF,TF,TF,TF,TF,TF,TF,TF,TF,TF,TF,TF,TF,TF,TF,TF,TF,TF,TF,TF,TF,TF,TF,TF,TF,TF,TF,TF,TF,TF,TF,TF,TF,TF,TF,TF,TF,TF,TF,TF,TF,TF,TF,TF,TF,TF,TF,TF,TF,TF,TF,TF,TF,TF,TF,TF,TF,TF,TF,TF,TF,TF,TF,TF,TF,TF,TF,TF,TF,TF,TF,TF,TF,TF,TF,TF,TF,TF,TF,TF,TF,TF,TF,TF,TF,TF,TF,TF,TF,TF,TF,TF,TF,…	26155,126789,54973,54998,55052,2782,199990,127281,11315,2475,842,7709,832,50809,84196,57190,51042,27245,93974,553115,90853,10657,339487,7579,127703,9967,79753,112950,9670,55929,266675,114034,7388,9813,127428,25973,23358,57708,23169,1429,23032,148423,8915,51100,164045,343099,30836,163786,2135,29957,6884,64783,55791,128338,10390,3752,728841,284565,647135,27246,5565,200030,10262,80222,1513,23126,803…
blue	TRUE	1.3136e-12	3721	2196	787	0.358379	0.211502	TF:M00025_1	TF	Factor: Elk-1; motif: NNNNCCGGAARTNN; match class: 1	13136	1835	TF:M00025	TF,TF,TF,TF,TF,TF,TF,TF,TF,TF,TF,TF,TF,TF,TF,TF,TF,TF,TF,TF,TF,TF,TF,TF,TF,TF,TF,TF,TF,TF,TF,TF,TF,TF,TF,TF,TF,TF,TF,TF,TF,TF,TF,TF,TF,TF,TF,TF,TF,TF,TF,TF,TF,TF,TF,TF,TF,TF,TF,TF,TF,TF,TF,TF,TF,TF,TF,TF,TF,TF,TF,TF,TF,TF,TF,TF,TF,TF,TF,TF,TF,TF,TF,TF,TF,TF,TF,TF,TF,TF,TF,TF,TF,TF,TF,TF,TF,TF,TF,TF,TF,TF,TF,TF,TF,TF,TF,TF,TF,TF,TF,TF,TF,TF,TF,TF,TF,TF,TF,TF,TF,TF,TF,TF,TF,TF,TF,TF,TF,TF,TF,TF,TF,…	26155,54973,54998,55052,199990,55735,832,57190,51042,27245,553115,10657,339487,7579,127703,26523,9967,79753,112950,9670,55929,114034,10327,25973,23358,23032,148423,8915,164045,30836,163786,6884,64783,55791,128338,10390,9554,647135,27246,51107,79630,80222,9898,23623,54856,22889,9673,84283,51093,79590,54935,93183,4817,127933,4259,261726,8548,55732,27252,7175,54953,83479,6635,55758,26750,55105,9015,…
blue	TRUE	3.18892e-12	2604	2196	581	0.264572	0.223118	TF:M11420	TF	Factor: ER81; motif: NACCGGAAGTN	13136	1960	TF:M00000	TF,TF,TF,TF,TF,TF,TF,TF,TF,TF,TF,TF,TF,TF,TF,TF,TF,TF,TF,TF,TF,TF,TF,TF,TF,TF,TF,TF,TF,TF,TF,TF,TF,TF,TF,TF,TF,TF,TF,TF,TF,TF,TF,TF,TF,TF,TF,TF,TF,TF,TF,TF,TF,TF,TF,TF,TF,TF,TF,TF,TF,TF,TF,TF,TF,TF,TF,TF,TF,TF,TF,TF,TF,TF,TF,TF,TF,TF,TF,TF,TF,TF,TF,TF,TF,TF,TF,TF,TF,TF,TF,TF,TF,TF,TF,TF,TF,TF,TF,TF,TF,TF,TF,TF,TF,TF,TF,TF,TF,TF,TF,TF,TF,TF,TF,TF,TF,TF,TF,TF,TF,TF,TF,TF,TF,TF,TF,TF,TF,TF,TF,TF,TF,…	26155,126789,54973,54998,55052,11315,2475,7709,832,51042,93974,553115,10657,112950,55929,7388,127428,25973,23032,148423,8915,164045,163786,2135,29957,6884,64783,55791,128338,10390,728841,284565,5565,200030,10262,80222,10067,54856,22889,9673,51093,79590,3428,93183,127933,261726,8548,55732,27252,51377,360023,134,100381270,6635,9015,84976,79573,84284,388753,23029,4548,80851,54906,83860,221078,10730,…
blue	TRUE	5.15094e-12	2836	2196	623	0.283698	0.219676	TF:M02068	TF	Factor: etv3; motif: ACCGGAAGYN	13136	2260	TF:M00000	TF,TF,TF,TF,TF,TF,TF,TF,TF,TF,TF,TF,TF,TF,TF,TF,TF,TF,TF,TF,TF,TF,TF,TF,TF,TF,TF,TF,TF,TF,TF,TF,TF,TF,TF,TF,TF,TF,TF,TF,TF,TF,TF,TF,TF,TF,TF,TF,TF,TF,TF,TF,TF,TF,TF,TF,TF,TF,TF,TF,TF,TF,TF,TF,TF,TF,TF,TF,TF,TF,TF,TF,TF,TF,TF,TF,TF,TF,TF,TF,TF,TF,TF,TF,TF,TF,TF,TF,TF,TF,TF,TF,TF,TF,TF,TF,TF,TF,TF,TF,TF,TF,TF,TF,TF,TF,TF,TF,TF,TF,TF,TF,TF,TF,TF,TF,TF,TF,TF,TF,TF,TF,TF,TF,TF,TF,TF,TF,TF,TF,TF,TF,TF,…	26155,126789,54973,54998,55052,127281,11315,7709,832,57190,51042,339487,9967,79753,112950,55929,266675,114034,7388,127428,25973,23032,148423,8915,164045,163786,29957,6884,64783,55791,5565,10262,80222,10067,54856,22889,51093,79590,3428,93183,127933,261726,8548,55732,27252,7175,54953,51377,360023,100381270,6635,9015,84976,163859,79573,128061,84284,388753,23029,4548,64216,80851,79894,54906,83860,221…
blue	TRUE	9.85682e-12	5620	2196	1113	0.506831	0.198043	TF:M02066	TF	Factor: PEA3; motif: RCCGGAAGYN	13136	6504	TF:M00000	TF,TF,TF,TF,TF,TF,TF,TF,TF,TF,TF,TF,TF,TF,TF,TF,TF,TF,TF,TF,TF,TF,TF,TF,TF,TF,TF,TF,TF,TF,TF,TF,TF,TF,TF,TF,TF,TF,TF,TF,TF,TF,TF,TF,TF,TF,TF,TF,TF,TF,TF,TF,TF,TF,TF,TF,TF,TF,TF,TF,TF,TF,TF,TF,TF,TF,TF,TF,TF,TF,TF,TF,TF,TF,TF,TF,TF,TF,TF,TF,TF,TF,TF,TF,TF,TF,TF,TF,TF,TF,TF,TF,TF,TF,TF,TF,TF,TF,TF,TF,TF,TF,TF,TF,TF,TF,TF,TF,TF,TF,TF,TF,TF,TF,TF,TF,TF,TF,TF,TF,TF,TF,TF,TF,TF,TF,TF,TF,TF,TF,TF,TF,TF,…	26155,126789,54973,54998,55052,2782,199990,127281,11315,2475,842,7709,832,50809,84196,51042,27245,93974,553115,10657,339487,7579,127703,79753,112950,9670,55929,266675,114034,10327,7388,9813,127428,25973,23358,23169,1429,23032,148423,8915,164045,343099,30836,163786,29957,6884,64783,55791,128338,10390,3752,9554,728841,284565,647135,27246,5565,200030,10262,51107,79630,80222,23126,80308,10067,23623,7…
blue	TRUE	1.02447e-11	2092	2196	482	0.21949	0.230402	TF:M11421	TF	Factor: ER81; motif: NACCGGAAGTN	13136	1962	TF:M00000	TF,TF,TF,TF,TF,TF,TF,TF,TF,TF,TF,TF,TF,TF,TF,TF,TF,TF,TF,TF,TF,TF,TF,TF,TF,TF,TF,TF,TF,TF,TF,TF,TF,TF,TF,TF,TF,TF,TF,TF,TF,TF,TF,TF,TF,TF,TF,TF,TF,TF,TF,TF,TF,TF,TF,TF,TF,TF,TF,TF,TF,TF,TF,TF,TF,TF,TF,TF,TF,TF,TF,TF,TF,TF,TF,TF,TF,TF,TF,TF,TF,TF,TF,TF,TF,TF,TF,TF,TF,TF,TF,TF,TF,TF,TF,TF,TF,TF,TF,TF,TF,TF,TF,TF,TF,TF,TF,TF,TF,TF,TF,TF,TF,TF,TF,TF,TF,TF,TF,TF,TF,TF,TF,TF,TF,TF,TF,TF,TF,TF,TF,TF,TF,…	26155,126789,54973,54998,55052,7709,51042,93974,553115,10657,112950,55929,7388,127428,25973,23032,148423,164045,163786,29957,6884,64783,728841,284565,5565,200030,10262,10067,54856,9673,51093,79590,3428,93183,127933,261726,8548,55732,27252,51377,360023,134,6635,9015,84976,84284,388753,23029,4548,80851,54906,10730,55454,220992,7570,5599,8509,9044,56889,23223,3257,1147,27343,79803,84833,8036,79892,1…
blue	TRUE	1.05415e-11	3509	2196	744	0.338798	0.212026	TF:M11400_1	TF	Factor: Fli-1; motif: NACCGGAARTN; match class: 1	13136	2457	TF:M11400	TF,TF,TF,TF,TF,TF,TF,TF,TF,TF,TF,TF,TF,TF,TF,TF,TF,TF,TF,TF,TF,TF,TF,TF,TF,TF,TF,TF,TF,TF,TF,TF,TF,TF,TF,TF,TF,TF,TF,TF,TF,TF,TF,TF,TF,TF,TF,TF,TF,TF,TF,TF,TF,TF,TF,TF,TF,TF,TF,TF,TF,TF,TF,TF,TF,TF,TF,TF,TF,TF,TF,TF,TF,TF,TF,TF,TF,TF,TF,TF,TF,TF,TF,TF,TF,TF,TF,TF,TF,TF,TF,TF,TF,TF,TF,TF,TF,TF,TF,TF,TF,TF,TF,TF,TF,TF,TF,TF,TF,TF,TF,TF,TF,TF,TF,TF,TF,TF,TF,TF,TF,TF,TF,TF,TF,TF,TF,TF,TF,TF,TF,TF,TF,…	26155,54973,54998,55052,2782,11315,7709,832,51042,27245,553115,10657,127703,26523,9967,79753,112950,55929,114034,10327,7388,25973,23358,1429,23032,8880,148423,8915,164045,30836,163786,6884,64783,55791,128338,10390,9554,27246,51107,79630,80222,9898,23623,22889,9673,84283,51093,79590,93183,4817,127933,4259,261726,8548,55732,27252,7175,54953,51377,83479,134,100381270,6635,55758,26750,55105,9015,8476…
blue	TRUE	1.05576e-11	1967	2196	458	0.208561	0.232842	TF:M03981	TF	Factor: ETV3; motif: ACCGGAAGTN	13136	2262	TF:M00000	TF,TF,TF,TF,TF,TF,TF,TF,TF,TF,TF,TF,TF,TF,TF,TF,TF,TF,TF,TF,TF,TF,TF,TF,TF,TF,TF,TF,TF,TF,TF,TF,TF,TF,TF,TF,TF,TF,TF,TF,TF,TF,TF,TF,TF,TF,TF,TF,TF,TF,TF,TF,TF,TF,TF,TF,TF,TF,TF,TF,TF,TF,TF,TF,TF,TF,TF,TF,TF,TF,TF,TF,TF,TF,TF,TF,TF,TF,TF,TF,TF,TF,TF,TF,TF,TF,TF,TF,TF,TF,TF,TF,TF,TF,TF,TF,TF,TF,TF,TF,TF,TF,TF,TF,TF,TF,TF,TF,TF,TF,TF,TF,TF,TF,TF,TF,TF,TF,TF,TF,TF,TF,TF,TF,TF,TF,TF,TF,TF,TF,TF,TF,TF,…	26155,126789,54973,54998,55052,2475,7709,51042,93974,553115,10657,112950,55929,7388,127428,25973,164045,29957,6884,64783,728841,284565,5565,200030,10262,54856,9673,79590,3428,93183,261726,8548,55732,27252,360023,134,100381270,6635,9015,84976,79573,128061,388753,23029,4548,64216,80851,10730,55454,220992,7570,100287932,7019,8509,9044,56889,23223,3257,1147,27343,79803,84833,8036,79892,80007,10078,77…
blue	TRUE	1.16621e-11	5552	2196	1101	0.501366	0.198307	TF:M02065_1	TF	Factor: ER81; motif: RCCGGAARYN; match class: 1	13136	1951	TF:M02065	TF,TF,TF,TF,TF,TF,TF,TF,TF,TF,TF,TF,TF,TF,TF,TF,TF,TF,TF,TF,TF,TF,TF,TF,TF,TF,TF,TF,TF,TF,TF,TF,TF,TF,TF,TF,TF,TF,TF,TF,TF,TF,TF,TF,TF,TF,TF,TF,TF,TF,TF,TF,TF,TF,TF,TF,TF,TF,TF,TF,TF,TF,TF,TF,TF,TF,TF,TF,TF,TF,TF,TF,TF,TF,TF,TF,TF,TF,TF,TF,TF,TF,TF,TF,TF,TF,TF,TF,TF,TF,TF,TF,TF,TF,TF,TF,TF,TF,TF,TF,TF,TF,TF,TF,TF,TF,TF,TF,TF,TF,TF,TF,TF,TF,TF,TF,TF,TF,TF,TF,TF,TF,TF,TF,TF,TF,TF,TF,TF,TF,TF,TF,TF,…	26155,54973,54998,55052,2782,199990,55735,832,50809,57190,51042,27245,93974,9698,553115,10657,339487,7579,127703,26523,9967,79753,112950,9670,55929,114034,10327,7388,23318,127428,25973,23358,1429,23032,8880,148423,8915,51100,164045,343099,30836,163786,29957,6814,6884,64783,55791,128338,10390,9554,647135,27246,200030,10262,51107,79630,80222,9898,80308,4580,10067,23623,7818,54856,22889,9673,84283,5…
blue	TRUE	1.34832e-11	6704	2196	1294	0.589253	0.193019	TF:M11392	TF	Factor: Erg; motif: NACCGGAARYN	13136	2032	TF:M00000	TF,TF,TF,TF,TF,TF,TF,TF,TF,TF,TF,TF,TF,TF,TF,TF,TF,TF,TF,TF,TF,TF,TF,TF,TF,TF,TF,TF,TF,TF,TF,TF,TF,TF,TF,TF,TF,TF,TF,TF,TF,TF,TF,TF,TF,TF,TF,TF,TF,TF,TF,TF,TF,TF,TF,TF,TF,TF,TF,TF,TF,TF,TF,TF,TF,TF,TF,TF,TF,TF,TF,TF,TF,TF,TF,TF,TF,TF,TF,TF,TF,TF,TF,TF,TF,TF,TF,TF,TF,TF,TF,TF,TF,TF,TF,TF,TF,TF,TF,TF,TF,TF,TF,TF,TF,TF,TF,TF,TF,TF,TF,TF,TF,TF,TF,TF,TF,TF,TF,TF,TF,TF,TF,TF,TF,TF,TF,TF,TF,TF,TF,TF,TF,…	26155,126789,54973,54998,55052,2782,199990,55735,11315,2023,2475,842,7709,832,50809,84196,57190,51042,27245,93974,553115,10657,100128071,339487,7579,127703,26523,79753,112950,9670,55929,266675,7389,114034,10327,7388,9813,127428,25973,23358,1429,23032,8880,148423,8915,51100,164045,343099,30836,163786,55599,29957,6884,64783,55791,128338,10390,5906,3752,829,9554,728841,284565,647135,27246,5565,20003…
blue	TRUE	1.71757e-11	4110	2196	850	0.387067	0.206813	TF:M11396_1	TF	Factor: Erg; motif: NACCGGAARTN; match class: 1	13136	2041	TF:M11396	TF,TF,TF,TF,TF,TF,TF,TF,TF,TF,TF,TF,TF,TF,TF,TF,TF,TF,TF,TF,TF,TF,TF,TF,TF,TF,TF,TF,TF,TF,TF,TF,TF,TF,TF,TF,TF,TF,TF,TF,TF,TF,TF,TF,TF,TF,TF,TF,TF,TF,TF,TF,TF,TF,TF,TF,TF,TF,TF,TF,TF,TF,TF,TF,TF,TF,TF,TF,TF,TF,TF,TF,TF,TF,TF,TF,TF,TF,TF,TF,TF,TF,TF,TF,TF,TF,TF,TF,TF,TF,TF,TF,TF,TF,TF,TF,TF,TF,TF,TF,TF,TF,TF,TF,TF,TF,TF,TF,TF,TF,TF,TF,TF,TF,TF,TF,TF,TF,TF,TF,TF,TF,TF,TF,TF,TF,TF,TF,TF,TF,TF,TF,TF,…	26155,54973,54998,55052,2782,199990,11315,2023,7709,832,57190,51042,27245,553115,10657,339487,7579,127703,26523,9967,79753,112950,55929,114034,10327,7388,25973,23358,1429,23032,8880,148423,8915,164045,343099,30836,163786,6884,64783,55791,128338,10390,9554,27246,51107,79630,80222,9898,23623,7818,54856,22889,9673,84283,51093,79590,93183,4817,127933,4259,261726,8548,55732,57147,27252,64326,7175,5495…
blue	TRUE	2.51943e-11	1898	2196	443	0.20173	0.233404	TF:M11433_1	TF	Factor: Elk-1; motif: NRCCGGAAGTN; match class: 1	13136	1851	TF:M11433	TF,TF,TF,TF,TF,TF,TF,TF,TF,TF,TF,TF,TF,TF,TF,TF,TF,TF,TF,TF,TF,TF,TF,TF,TF,TF,TF,TF,TF,TF,TF,TF,TF,TF,TF,TF,TF,TF,TF,TF,TF,TF,TF,TF,TF,TF,TF,TF,TF,TF,TF,TF,TF,TF,TF,TF,TF,TF,TF,TF,TF,TF,TF,TF,TF,TF,TF,TF,TF,TF,TF,TF,TF,TF,TF,TF,TF,TF,TF,TF,TF,TF,TF,TF,TF,TF,TF,TF,TF,TF,TF,TF,TF,TF,TF,TF,TF,TF,TF,TF,TF,TF,TF,TF,TF,TF,TF,TF,TF,TF,TF,TF,TF,TF,TF,TF,TF,TF,TF,TF,TF,TF,TF,TF,TF,TF,TF,TF,TF,TF,TF,TF,TF,…	26155,126789,54973,54998,55052,11315,51042,553115,10657,79753,112950,55929,114034,127428,25973,23358,148423,163786,29957,55791,128338,10390,829,27246,200030,9673,51093,79590,3428,93183,127933,261726,8548,100381270,6635,26750,55105,9015,79573,128061,388753,23029,4548,64216,80851,221078,10730,220992,100287932,56889,23223,3257,8729,5662,84833,8036,118472,503542,81532,10078,9646,84188,11234,144108,94…
blue	TRUE	5.3844e-11	2348	2196	527	0.239982	0.224446	TF:M11437	TF	Factor: SAP-1; motif: NRCCGGAWGYN	13136	1884	TF:M00000	TF,TF,TF,TF,TF,TF,TF,TF,TF,TF,TF,TF,TF,TF,TF,TF,TF,TF,TF,TF,TF,TF,TF,TF,TF,TF,TF,TF,TF,TF,TF,TF,TF,TF,TF,TF,TF,TF,TF,TF,TF,TF,TF,TF,TF,TF,TF,TF,TF,TF,TF,TF,TF,TF,TF,TF,TF,TF,TF,TF,TF,TF,TF,TF,TF,TF,TF,TF,TF,TF,TF,TF,TF,TF,TF,TF,TF,TF,TF,TF,TF,TF,TF,TF,TF,TF,TF,TF,TF,TF,TF,TF,TF,TF,TF,TF,TF,TF,TF,TF,TF,TF,TF,TF,TF,TF,TF,TF,TF,TF,TF,TF,TF,TF,TF,TF,TF,TF,TF,TF,TF,TF,TF,TF,TF,TF,TF,TF,TF,TF,TF,TF,TF,…	26155,126789,54973,54998,55052,11315,2475,7709,51042,553115,112950,55929,7388,127428,25973,23358,148423,8915,164045,163786,29957,6884,64783,128338,10390,5565,200030,10262,54856,51093,79590,3428,127933,261726,8548,55732,27252,51377,343450,360023,134,100381270,6635,9015,84976,84284,388753,23029,4548,80851,79894,54906,83860,221078,10730,55454,220992,7570,7019,51021,8509,9044,56889,23223,3257,1147,27…
blue	TRUE	5.4235e-11	2279	2196	514	0.234062	0.225538	TF:M08917	TF	Factor: GABP-ALPHA; motif: RCCGGAARTNN	13136	2876	TF:M00000	TF,TF,TF,TF,TF,TF,TF,TF,TF,TF,TF,TF,TF,TF,TF,TF,TF,TF,TF,TF,TF,TF,TF,TF,TF,TF,TF,TF,TF,TF,TF,TF,TF,TF,TF,TF,TF,TF,TF,TF,TF,TF,TF,TF,TF,TF,TF,TF,TF,TF,TF,TF,TF,TF,TF,TF,TF,TF,TF,TF,TF,TF,TF,TF,TF,TF,TF,TF,TF,TF,TF,TF,TF,TF,TF,TF,TF,TF,TF,TF,TF,TF,TF,TF,TF,TF,TF,TF,TF,TF,TF,TF,TF,TF,TF,TF,TF,TF,TF,TF,TF,TF,TF,TF,TF,TF,TF,TF,TF,TF,TF,TF,TF,TF,TF,TF,TF,TF,TF,TF,TF,TF,TF,TF,TF,TF,TF,TF,TF,TF,TF,TF,TF,…	26155,126789,54973,54998,55052,7709,50809,51042,93974,553115,10657,339487,112950,55929,7388,127428,25973,148423,164045,30836,163786,29957,6884,64783,728841,284565,5565,200030,10262,80308,54856,9673,51093,79590,3428,93183,127933,261726,8548,55732,27252,51377,360023,134,6635,9015,84976,84284,388753,23029,4548,64216,80851,79894,54906,10730,55454,220992,7570,8509,9044,51196,56889,23223,3257,1147,2734…
blue	TRUE	7.79615e-11	5546	2196	1095	0.498634	0.19744	TF:M11428	TF	Factor: PEA3; motif: NACCGGAAGTN	13136	6512	TF:M00000	TF,TF,TF,TF,TF,TF,TF,TF,TF,TF,TF,TF,TF,TF,TF,TF,TF,TF,TF,TF,TF,TF,TF,TF,TF,TF,TF,TF,TF,TF,TF,TF,TF,TF,TF,TF,TF,TF,TF,TF,TF,TF,TF,TF,TF,TF,TF,TF,TF,TF,TF,TF,TF,TF,TF,TF,TF,TF,TF,TF,TF,TF,TF,TF,TF,TF,TF,TF,TF,TF,TF,TF,TF,TF,TF,TF,TF,TF,TF,TF,TF,TF,TF,TF,TF,TF,TF,TF,TF,TF,TF,TF,TF,TF,TF,TF,TF,TF,TF,TF,TF,TF,TF,TF,TF,TF,TF,TF,TF,TF,TF,TF,TF,TF,TF,TF,TF,TF,TF,TF,TF,TF,TF,TF,TF,TF,TF,TF,TF,TF,TF,TF,TF,…	26155,126789,54973,54998,55052,2782,199990,11315,2475,842,7709,832,84196,51042,27245,93974,553115,90853,10657,339487,7579,127703,79753,112950,9670,55929,266675,114034,7388,9813,127428,25973,23358,57708,1429,23032,8880,148423,8915,51100,164045,163786,2135,29957,6884,64783,55791,128338,10390,3752,9554,728841,284565,647135,27246,5565,200030,10262,51107,79630,80222,23126,10067,23623,54856,22889,9673,…
blue	TRUE	8.75951e-11	4814	2196	969	0.441257	0.201288	TF:M11419	TF	Factor: ER81; motif: NNCCGGAWGYN	13136	1958	TF:M00000	TF,TF,TF,TF,TF,TF,TF,TF,TF,TF,TF,TF,TF,TF,TF,TF,TF,TF,TF,TF,TF,TF,TF,TF,TF,TF,TF,TF,TF,TF,TF,TF,TF,TF,TF,TF,TF,TF,TF,TF,TF,TF,TF,TF,TF,TF,TF,TF,TF,TF,TF,TF,TF,TF,TF,TF,TF,TF,TF,TF,TF,TF,TF,TF,TF,TF,TF,TF,TF,TF,TF,TF,TF,TF,TF,TF,TF,TF,TF,TF,TF,TF,TF,TF,TF,TF,TF,TF,TF,TF,TF,TF,TF,TF,TF,TF,TF,TF,TF,TF,TF,TF,TF,TF,TF,TF,TF,TF,TF,TF,TF,TF,TF,TF,TF,TF,TF,TF,TF,TF,TF,TF,TF,TF,TF,TF,TF,TF,TF,TF,TF,TF,TF,…	26155,126789,54973,54998,55052,2782,199990,127281,55735,11315,2475,842,7709,832,84196,51042,553115,339487,7579,127703,79753,112950,9670,55929,266675,114034,7388,9813,127428,25973,23358,57708,1429,23032,148423,8915,164045,163786,2135,29957,6884,64783,55791,128338,10390,3752,647135,27246,5565,200030,10262,80222,23126,10067,23623,54856,22889,51093,79590,3428,54935,93183,127933,261726,8548,55732,2725…
blue	TRUE	9.0656e-11	5431	2196	1075	0.489526	0.197938	TF:M02069	TF	Factor: Erm; motif: ACCGGAAGTN	13136	2048	TF:M00000	TF,TF,TF,TF,TF,TF,TF,TF,TF,TF,TF,TF,TF,TF,TF,TF,TF,TF,TF,TF,TF,TF,TF,TF,TF,TF,TF,TF,TF,TF,TF,TF,TF,TF,TF,TF,TF,TF,TF,TF,TF,TF,TF,TF,TF,TF,TF,TF,TF,TF,TF,TF,TF,TF,TF,TF,TF,TF,TF,TF,TF,TF,TF,TF,TF,TF,TF,TF,TF,TF,TF,TF,TF,TF,TF,TF,TF,TF,TF,TF,TF,TF,TF,TF,TF,TF,TF,TF,TF,TF,TF,TF,TF,TF,TF,TF,TF,TF,TF,TF,TF,TF,TF,TF,TF,TF,TF,TF,TF,TF,TF,TF,TF,TF,TF,TF,TF,TF,TF,TF,TF,TF,TF,TF,TF,TF,TF,TF,TF,TF,TF,TF,TF,…	26155,126789,54973,54998,55052,2782,55735,11315,2475,842,7709,832,50809,84196,51042,27245,93974,553115,10657,7579,127703,26523,9967,79753,112950,9670,55929,10327,7388,9813,127428,25973,23358,115209,57708,1429,23032,8880,148423,8915,51100,164045,30836,163786,29957,6884,64783,55791,128338,10390,5906,3752,9554,728841,284565,647135,27246,5565,200030,10262,51107,79630,80222,80308,10067,23623,54856,228…
blue	TRUE	9.96624e-11	3864	2196	802	0.365209	0.207557	TF:M03977_1	TF	Factor: ETS1; motif: ACCGGAARYN; match class: 1	13136	2169	TF:M03977	TF,TF,TF,TF,TF,TF,TF,TF,TF,TF,TF,TF,TF,TF,TF,TF,TF,TF,TF,TF,TF,TF,TF,TF,TF,TF,TF,TF,TF,TF,TF,TF,TF,TF,TF,TF,TF,TF,TF,TF,TF,TF,TF,TF,TF,TF,TF,TF,TF,TF,TF,TF,TF,TF,TF,TF,TF,TF,TF,TF,TF,TF,TF,TF,TF,TF,TF,TF,TF,TF,TF,TF,TF,TF,TF,TF,TF,TF,TF,TF,TF,TF,TF,TF,TF,TF,TF,TF,TF,TF,TF,TF,TF,TF,TF,TF,TF,TF,TF,TF,TF,TF,TF,TF,TF,TF,TF,TF,TF,TF,TF,TF,TF,TF,TF,TF,TF,TF,TF,TF,TF,TF,TF,TF,TF,TF,TF,TF,TF,TF,TF,TF,TF,…	26155,54973,54998,55052,2782,55735,11315,7709,832,84196,27245,553115,10657,127703,26523,9967,79753,112950,55929,114034,10327,25973,23358,1429,23032,148423,8915,164045,343099,30836,163786,6884,64783,55791,128338,10390,9554,647135,27246,51107,79630,80222,9898,4580,23623,22889,9673,84283,51093,79590,93183,4817,127933,4259,261726,8548,55732,27252,7175,54953,51377,83479,92703,134,100381270,6635,55758,…
blue	TRUE	1.01974e-10	3915	2196	811	0.369308	0.207152	TF:M01163	TF	Factor: Elk-1; motif: AACCGGAAGTR	13136	1836	TF:M00000	TF,TF,TF,TF,TF,TF,TF,TF,TF,TF,TF,TF,TF,TF,TF,TF,TF,TF,TF,TF,TF,TF,TF,TF,TF,TF,TF,TF,TF,TF,TF,TF,TF,TF,TF,TF,TF,TF,TF,TF,TF,TF,TF,TF,TF,TF,TF,TF,TF,TF,TF,TF,TF,TF,TF,TF,TF,TF,TF,TF,TF,TF,TF,TF,TF,TF,TF,TF,TF,TF,TF,TF,TF,TF,TF,TF,TF,TF,TF,TF,TF,TF,TF,TF,TF,TF,TF,TF,TF,TF,TF,TF,TF,TF,TF,TF,TF,TF,TF,TF,TF,TF,TF,TF,TF,TF,TF,TF,TF,TF,TF,TF,TF,TF,TF,TF,TF,TF,TF,TF,TF,TF,TF,TF,TF,TF,TF,TF,TF,TF,TF,TF,TF,…	26155,126789,54973,54998,55052,2475,7709,832,51042,93974,553115,90853,10657,339487,79753,112950,55929,266675,114034,7388,127428,25973,23032,148423,164045,343099,163786,2135,29957,6884,64783,55791,128338,10390,829,9554,728841,284565,27246,5565,200030,100996763,10262,79630,80222,10067,54856,22889,9673,51093,79590,3428,93183,127933,261726,8548,55732,27252,51377,360023,23528,134,100381270,6635,55758,…
blue	TRUE	1.36695e-10	5373	2196	1064	0.484517	0.198027	TF:M03982	TF	Factor: ETV4; motif: ACCGGAAGTN	13136	2272	TF:M00000	TF,TF,TF,TF,TF,TF,TF,TF,TF,TF,TF,TF,TF,TF,TF,TF,TF,TF,TF,TF,TF,TF,TF,TF,TF,TF,TF,TF,TF,TF,TF,TF,TF,TF,TF,TF,TF,TF,TF,TF,TF,TF,TF,TF,TF,TF,TF,TF,TF,TF,TF,TF,TF,TF,TF,TF,TF,TF,TF,TF,TF,TF,TF,TF,TF,TF,TF,TF,TF,TF,TF,TF,TF,TF,TF,TF,TF,TF,TF,TF,TF,TF,TF,TF,TF,TF,TF,TF,TF,TF,TF,TF,TF,TF,TF,TF,TF,TF,TF,TF,TF,TF,TF,TF,TF,TF,TF,TF,TF,TF,TF,TF,TF,TF,TF,TF,TF,TF,TF,TF,TF,TF,TF,TF,TF,TF,TF,TF,TF,TF,TF,TF,TF,…	26155,126789,54973,54998,55052,2782,11315,2475,842,7709,832,50809,84196,51042,27245,93974,553115,10657,339487,7579,127703,79753,112950,9670,55929,266675,114034,7388,9813,127428,25973,23358,1429,23032,8880,148423,8915,51100,164045,30836,163786,29957,6884,64783,55791,128338,10390,3752,9554,728841,284565,647135,27246,5565,200030,10262,51107,79630,80222,80308,10067,23623,54856,22889,9673,84283,51093,…
blue	TRUE	1.44385e-10	6243	2196	1211	0.551457	0.193977	TF:M02062	TF	Factor: Erg; motif: ACCGGAAGTN	13136	2018	TF:M00000	TF,TF,TF,TF,TF,TF,TF,TF,TF,TF,TF,TF,TF,TF,TF,TF,TF,TF,TF,TF,TF,TF,TF,TF,TF,TF,TF,TF,TF,TF,TF,TF,TF,TF,TF,TF,TF,TF,TF,TF,TF,TF,TF,TF,TF,TF,TF,TF,TF,TF,TF,TF,TF,TF,TF,TF,TF,TF,TF,TF,TF,TF,TF,TF,TF,TF,TF,TF,TF,TF,TF,TF,TF,TF,TF,TF,TF,TF,TF,TF,TF,TF,TF,TF,TF,TF,TF,TF,TF,TF,TF,TF,TF,TF,TF,TF,TF,TF,TF,TF,TF,TF,TF,TF,TF,TF,TF,TF,TF,TF,TF,TF,TF,TF,TF,TF,TF,TF,TF,TF,TF,TF,TF,TF,TF,TF,TF,TF,TF,TF,TF,TF,TF,…	26155,126789,54973,54998,55052,199990,127281,55735,11315,2475,842,7709,832,50809,84196,57190,51042,27245,93974,553115,10657,339487,7579,127703,26523,9967,79753,112950,9670,55929,266675,114034,7388,9813,127428,25973,23358,1429,23032,8880,148423,8915,51100,164045,343099,30836,163786,29957,6884,64783,55791,128338,10390,5906,3752,9554,728841,284565,647135,27246,5565,200030,10262,51107,79630,80222,803…
blue	TRUE	1.5989e-10	2085	2196	475	0.216302	0.227818	TF:M01078_1	TF	Factor: c-Ets-1; motif: NNNRCCGGAWRYNNNN; match class: 1	13136	817	TF:M01078	TF,TF,TF,TF,TF,TF,TF,TF,TF,TF,TF,TF,TF,TF,TF,TF,TF,TF,TF,TF,TF,TF,TF,TF,TF,TF,TF,TF,TF,TF,TF,TF,TF,TF,TF,TF,TF,TF,TF,TF,TF,TF,TF,TF,TF,TF,TF,TF,TF,TF,TF,TF,TF,TF,TF,TF,TF,TF,TF,TF,TF,TF,TF,TF,TF,TF,TF,TF,TF,TF,TF,TF,TF,TF,TF,TF,TF,TF,TF,TF,TF,TF,TF,TF,TF,TF,TF,TF,TF,TF,TF,TF,TF,TF,TF,TF,TF,TF,TF,TF,TF,TF,TF,TF,TF,TF,TF,TF,TF,TF,TF,TF,TF,TF,TF,TF,TF,TF,TF,TF,TF,TF,TF,TF,TF,TF,TF,TF,TF,TF,TF,TF,TF,…	26155,126789,54973,54998,55052,11315,842,832,51042,553115,339487,7579,79753,112950,55929,25973,23358,57708,148423,8915,51100,343099,163786,6884,23623,54856,22889,51093,93183,127933,261726,8548,51377,343450,100381270,6635,26750,55105,9015,163859,81559,79573,128061,23029,4548,64216,80851,10730,51322,220992,253725,100287932,387680,56889,23223,3257,79803,5662,84833,8036,118987,11196,10078,9646,58486,…
blue	TRUE	1.91551e-10	3716	2196	774	0.352459	0.208288	TF:M02074	TF	Factor: GABPalpha; motif: RCCGGAWRYN	13136	2868	TF:M00000	TF,TF,TF,TF,TF,TF,TF,TF,TF,TF,TF,TF,TF,TF,TF,TF,TF,TF,TF,TF,TF,TF,TF,TF,TF,TF,TF,TF,TF,TF,TF,TF,TF,TF,TF,TF,TF,TF,TF,TF,TF,TF,TF,TF,TF,TF,TF,TF,TF,TF,TF,TF,TF,TF,TF,TF,TF,TF,TF,TF,TF,TF,TF,TF,TF,TF,TF,TF,TF,TF,TF,TF,TF,TF,TF,TF,TF,TF,TF,TF,TF,TF,TF,TF,TF,TF,TF,TF,TF,TF,TF,TF,TF,TF,TF,TF,TF,TF,TF,TF,TF,TF,TF,TF,TF,TF,TF,TF,TF,TF,TF,TF,TF,TF,TF,TF,TF,TF,TF,TF,TF,TF,TF,TF,TF,TF,TF,TF,TF,TF,TF,TF,TF,…	26155,126789,54973,54998,55052,2782,199990,55735,11315,7709,50809,51042,93974,553115,10657,79753,112950,55929,10327,7388,127428,25973,23358,8880,148423,8915,164045,343099,30836,163786,29957,6884,64783,55791,128338,10390,5906,829,9554,728841,284565,5565,200030,10262,80308,4580,54856,9673,51093,79590,3428,93183,4817,127933,261726,481,8548,55732,57147,27252,51377,343450,360023,134,6635,55758,9015,84…
blue	TRUE	2.96972e-10	3711	2196	772	0.351548	0.20803	TF:M02071_1	TF	Factor: ETV7; motif: NCCGGAANNN; match class: 1	13136	2315	TF:M02071	TF,TF,TF,TF,TF,TF,TF,TF,TF,TF,TF,TF,TF,TF,TF,TF,TF,TF,TF,TF,TF,TF,TF,TF,TF,TF,TF,TF,TF,TF,TF,TF,TF,TF,TF,TF,TF,TF,TF,TF,TF,TF,TF,TF,TF,TF,TF,TF,TF,TF,TF,TF,TF,TF,TF,TF,TF,TF,TF,TF,TF,TF,TF,TF,TF,TF,TF,TF,TF,TF,TF,TF,TF,TF,TF,TF,TF,TF,TF,TF,TF,TF,TF,TF,TF,TF,TF,TF,TF,TF,TF,TF,TF,TF,TF,TF,TF,TF,TF,TF,TF,TF,TF,TF,TF,TF,TF,TF,TF,TF,TF,TF,TF,TF,TF,TF,TF,TF,TF,TF,TF,TF,TF,TF,TF,TF,TF,TF,TF,TF,TF,TF,TF,…	26155,126789,54973,54998,55052,55735,832,27245,553115,10657,7579,127703,26523,9967,79753,112950,9670,55929,10327,25973,23358,1429,23032,148423,8915,164045,30836,163786,6884,64783,55791,128338,10390,5906,9554,728841,284565,647135,27246,200030,51107,79630,80222,9898,4580,23623,22889,9673,84283,51093,79590,93183,4817,127933,4259,261726,8548,55732,27252,64326,7175,54953,83479,134,6635,55758,26750,551…
blue	TRUE	3.4769e-10	6762	2196	1295	0.589709	0.191511	TF:M12600	TF	Factor: ELF1; motif: NNNASCCGGAAGTGGNNNN	13136	1722	TF:M00000	TF,TF,TF,TF,TF,TF,TF,TF,TF,TF,TF,TF,TF,TF,TF,TF,TF,TF,TF,TF,TF,TF,TF,TF,TF,TF,TF,TF,TF,TF,TF,TF,TF,TF,TF,TF,TF,TF,TF,TF,TF,TF,TF,TF,TF,TF,TF,TF,TF,TF,TF,TF,TF,TF,TF,TF,TF,TF,TF,TF,TF,TF,TF,TF,TF,TF,TF,TF,TF,TF,TF,TF,TF,TF,TF,TF,TF,TF,TF,TF,TF,TF,TF,TF,TF,TF,TF,TF,TF,TF,TF,TF,TF,TF,TF,TF,TF,TF,TF,TF,TF,TF,TF,TF,TF,TF,TF,TF,TF,TF,TF,TF,TF,TF,TF,TF,TF,TF,TF,TF,TF,TF,TF,TF,TF,TF,TF,TF,TF,TF,TF,TF,TF,…	26155,126789,54973,54998,55052,199990,127281,11315,842,7709,832,84196,9923,57190,51042,79947,27245,553115,339487,7579,127703,9967,79753,112950,6487,9670,55929,266675,114034,7388,9813,127428,25973,23358,57708,23169,1429,23032,8880,148423,8915,51100,164045,343099,163786,2135,29957,29899,6884,64783,55791,128338,10390,3752,8458,9554,647135,27246,5565,200030,100996763,10262,51107,79630,80222,1513,2312…
blue	TRUE	5.06393e-10	6473	2196	1246	0.567395	0.192492	TF:M08913	TF	Factor: FLI-1; motif: NAYTTCCGGT	13136	2446	TF:M00000	TF,TF,TF,TF,TF,TF,TF,TF,TF,TF,TF,TF,TF,TF,TF,TF,TF,TF,TF,TF,TF,TF,TF,TF,TF,TF,TF,TF,TF,TF,TF,TF,TF,TF,TF,TF,TF,TF,TF,TF,TF,TF,TF,TF,TF,TF,TF,TF,TF,TF,TF,TF,TF,TF,TF,TF,TF,TF,TF,TF,TF,TF,TF,TF,TF,TF,TF,TF,TF,TF,TF,TF,TF,TF,TF,TF,TF,TF,TF,TF,TF,TF,TF,TF,TF,TF,TF,TF,TF,TF,TF,TF,TF,TF,TF,TF,TF,TF,TF,TF,TF,TF,TF,TF,TF,TF,TF,TF,TF,TF,TF,TF,TF,TF,TF,TF,TF,TF,TF,TF,TF,TF,TF,TF,TF,TF,TF,TF,TF,TF,TF,TF,TF,…	26155,126789,54973,54998,55052,2782,199990,55735,11315,2475,842,7709,832,50809,84196,51042,27245,93974,553115,10657,100128071,339487,7579,127703,26523,9967,79753,112950,9670,55929,266675,114034,10327,7388,9813,127428,25973,23358,115209,23169,1429,23032,8880,148423,8915,51100,164045,343099,30836,163786,29957,6884,64783,55791,128338,10390,5906,3752,829,9554,728841,284565,647135,27246,5565,200030,10…
blue	TRUE	5.44468e-10	7544	2196	1422	0.647541	0.188494	TF:M11400	TF	Factor: Fli-1; motif: NACCGGAARTN	13136	2456	TF:M00000	TF,TF,TF,TF,TF,TF,TF,TF,TF,TF,TF,TF,TF,TF,TF,TF,TF,TF,TF,TF,TF,TF,TF,TF,TF,TF,TF,TF,TF,TF,TF,TF,TF,TF,TF,TF,TF,TF,TF,TF,TF,TF,TF,TF,TF,TF,TF,TF,TF,TF,TF,TF,TF,TF,TF,TF,TF,TF,TF,TF,TF,TF,TF,TF,TF,TF,TF,TF,TF,TF,TF,TF,TF,TF,TF,TF,TF,TF,TF,TF,TF,TF,TF,TF,TF,TF,TF,TF,TF,TF,TF,TF,TF,TF,TF,TF,TF,TF,TF,TF,TF,TF,TF,TF,TF,TF,TF,TF,TF,TF,TF,TF,TF,TF,TF,TF,TF,TF,TF,TF,TF,TF,TF,TF,TF,TF,TF,TF,TF,TF,TF,TF,TF,…	26155,126789,54973,54998,55052,2782,199990,55735,11315,2023,2475,842,7709,832,50809,84196,11123,57190,51042,27245,93974,553115,10657,100128071,339487,7579,127703,26523,9967,79753,51058,112950,9670,55929,266675,7389,114034,10327,7388,9813,23318,127428,25973,23358,115209,57708,1429,23032,8880,148423,8915,51100,164045,343099,30836,163786,55599,29957,6884,64783,55791,128338,10390,5906,3752,829,9554,7…
blue	TRUE	6.00877e-10	3104	2196	661	0.301002	0.212951	TF:M01752_1	TF	Factor: ERG; motif: ACCGGAART; match class: 1	13136	2017	TF:M01752	TF,TF,TF,TF,TF,TF,TF,TF,TF,TF,TF,TF,TF,TF,TF,TF,TF,TF,TF,TF,TF,TF,TF,TF,TF,TF,TF,TF,TF,TF,TF,TF,TF,TF,TF,TF,TF,TF,TF,TF,TF,TF,TF,TF,TF,TF,TF,TF,TF,TF,TF,TF,TF,TF,TF,TF,TF,TF,TF,TF,TF,TF,TF,TF,TF,TF,TF,TF,TF,TF,TF,TF,TF,TF,TF,TF,TF,TF,TF,TF,TF,TF,TF,TF,TF,TF,TF,TF,TF,TF,TF,TF,TF,TF,TF,TF,TF,TF,TF,TF,TF,TF,TF,TF,TF,TF,TF,TF,TF,TF,TF,TF,TF,TF,TF,TF,TF,TF,TF,TF,TF,TF,TF,TF,TF,TF,TF,TF,TF,TF,TF,TF,TF,…	26155,54973,54998,55052,2782,199990,832,57190,51042,553115,10657,339487,7579,26523,9967,79753,112950,55929,7388,127428,25973,23358,8880,148423,8915,343099,30836,163786,29957,6884,55791,128338,10390,9554,27246,200030,51107,79630,23623,54856,22889,84283,51093,79590,93183,127933,261726,8548,55732,27252,100381270,6635,26750,55105,9015,163859,8476,79573,128061,388753,23029,4548,64216,80851,79894,22107…
blue	TRUE	6.71942e-10	5645	2196	1106	0.503643	0.195926	TF:M02055	TF	Factor: ESE-1; motif: NSMGGAARTN	13136	2076	TF:M00000	TF,TF,TF,TF,TF,TF,TF,TF,TF,TF,TF,TF,TF,TF,TF,TF,TF,TF,TF,TF,TF,TF,TF,TF,TF,TF,TF,TF,TF,TF,TF,TF,TF,TF,TF,TF,TF,TF,TF,TF,TF,TF,TF,TF,TF,TF,TF,TF,TF,TF,TF,TF,TF,TF,TF,TF,TF,TF,TF,TF,TF,TF,TF,TF,TF,TF,TF,TF,TF,TF,TF,TF,TF,TF,TF,TF,TF,TF,TF,TF,TF,TF,TF,TF,TF,TF,TF,TF,TF,TF,TF,TF,TF,TF,TF,TF,TF,TF,TF,TF,TF,TF,TF,TF,TF,TF,TF,TF,TF,TF,TF,TF,TF,TF,TF,TF,TF,TF,TF,TF,TF,TF,TF,TF,TF,TF,TF,TF,TF,TF,TF,TF,TF,…	26155,126789,54973,54998,55052,199990,11315,842,7709,163933,50809,11123,51042,93974,553115,90853,10657,339487,7579,9204,9202,79753,23499,112950,6487,55929,266675,114034,7388,9813,127428,25973,23358,115209,23169,23032,8880,148423,8915,164045,343099,54874,30836,163786,2135,55599,29957,6814,29899,22911,6884,64783,55791,3752,829,8458,728841,284565,647135,27246,5565,200030,10262,79630,80222,1513,23126…
blue	TRUE	6.71942e-10	5645	2196	1106	0.503643	0.195926	TF:M01214	TF	Factor: ESE-1; motif: NSMGGAARTN	13136	2080	TF:M00000	TF,TF,TF,TF,TF,TF,TF,TF,TF,TF,TF,TF,TF,TF,TF,TF,TF,TF,TF,TF,TF,TF,TF,TF,TF,TF,TF,TF,TF,TF,TF,TF,TF,TF,TF,TF,TF,TF,TF,TF,TF,TF,TF,TF,TF,TF,TF,TF,TF,TF,TF,TF,TF,TF,TF,TF,TF,TF,TF,TF,TF,TF,TF,TF,TF,TF,TF,TF,TF,TF,TF,TF,TF,TF,TF,TF,TF,TF,TF,TF,TF,TF,TF,TF,TF,TF,TF,TF,TF,TF,TF,TF,TF,TF,TF,TF,TF,TF,TF,TF,TF,TF,TF,TF,TF,TF,TF,TF,TF,TF,TF,TF,TF,TF,TF,TF,TF,TF,TF,TF,TF,TF,TF,TF,TF,TF,TF,TF,TF,TF,TF,TF,TF,…	26155,126789,54973,54998,55052,199990,11315,842,7709,163933,50809,11123,51042,93974,553115,90853,10657,339487,7579,9204,9202,79753,23499,112950,6487,55929,266675,114034,7388,9813,127428,25973,23358,115209,23169,23032,8880,148423,8915,164045,343099,54874,30836,163786,2135,55599,29957,6814,29899,22911,6884,64783,55791,3752,829,8458,728841,284565,647135,27246,5565,200030,10262,79630,80222,1513,23126…
blue	TRUE	7.53707e-10	2605	2196	569	0.259107	0.218426	TF:M08913_1	TF	Factor: FLI-1; motif: NAYTTCCGGT; match class: 1	13136	2447	TF:M08913	TF,TF,TF,TF,TF,TF,TF,TF,TF,TF,TF,TF,TF,TF,TF,TF,TF,TF,TF,TF,TF,TF,TF,TF,TF,TF,TF,TF,TF,TF,TF,TF,TF,TF,TF,TF,TF,TF,TF,TF,TF,TF,TF,TF,TF,TF,TF,TF,TF,TF,TF,TF,TF,TF,TF,TF,TF,TF,TF,TF,TF,TF,TF,TF,TF,TF,TF,TF,TF,TF,TF,TF,TF,TF,TF,TF,TF,TF,TF,TF,TF,TF,TF,TF,TF,TF,TF,TF,TF,TF,TF,TF,TF,TF,TF,TF,TF,TF,TF,TF,TF,TF,TF,TF,TF,TF,TF,TF,TF,TF,TF,TF,TF,TF,TF,TF,TF,TF,TF,TF,TF,TF,TF,TF,TF,TF,TF,TF,TF,TF,TF,TF,TF,…	26155,54973,54998,55052,199990,832,51042,553115,10657,339487,7579,9967,79753,112950,55929,7388,25973,23358,8880,148423,8915,343099,30836,163786,6884,55791,128338,10390,27246,23623,54856,22889,84283,51093,93183,127933,261726,8548,55732,100381270,6635,26750,55105,9015,79573,128061,23029,4548,64216,80851,79894,221078,51322,220992,7570,253725,100287932,387680,8030,317662,56889,23223,118813,3257,1147,…
blue	TRUE	8.27646e-10	3664	2196	761	0.346539	0.207697	TF:M09935	TF	Factor: GABP-alpha; motif: NNNRCCGGAAGTGN	13136	2878	TF:M00000	TF,TF,TF,TF,TF,TF,TF,TF,TF,TF,TF,TF,TF,TF,TF,TF,TF,TF,TF,TF,TF,TF,TF,TF,TF,TF,TF,TF,TF,TF,TF,TF,TF,TF,TF,TF,TF,TF,TF,TF,TF,TF,TF,TF,TF,TF,TF,TF,TF,TF,TF,TF,TF,TF,TF,TF,TF,TF,TF,TF,TF,TF,TF,TF,TF,TF,TF,TF,TF,TF,TF,TF,TF,TF,TF,TF,TF,TF,TF,TF,TF,TF,TF,TF,TF,TF,TF,TF,TF,TF,TF,TF,TF,TF,TF,TF,TF,TF,TF,TF,TF,TF,TF,TF,TF,TF,TF,TF,TF,TF,TF,TF,TF,TF,TF,TF,TF,TF,TF,TF,TF,TF,TF,TF,TF,TF,TF,TF,TF,TF,TF,TF,TF,…	26155,126789,54973,54998,55052,199990,11315,842,7709,832,51042,553115,339487,7579,79753,112950,55929,266675,7388,127428,25973,23358,23169,1429,148423,8915,164045,343099,163786,29957,6884,64783,5565,200030,10262,1513,23126,10067,7818,54856,22889,9673,51093,79590,2117,3428,127933,261726,8548,55732,27252,64326,343450,360023,134,100381270,6635,9015,84976,163859,128061,149371,388753,23029,4548,64216,8…
blue	TRUE	1.05367e-09	5729	2196	1119	0.509563	0.195322	TF:M11433	TF	Factor: Elk-1; motif: NRCCGGAAGTN	13136	1850	TF:M00000	TF,TF,TF,TF,TF,TF,TF,TF,TF,TF,TF,TF,TF,TF,TF,TF,TF,TF,TF,TF,TF,TF,TF,TF,TF,TF,TF,TF,TF,TF,TF,TF,TF,TF,TF,TF,TF,TF,TF,TF,TF,TF,TF,TF,TF,TF,TF,TF,TF,TF,TF,TF,TF,TF,TF,TF,TF,TF,TF,TF,TF,TF,TF,TF,TF,TF,TF,TF,TF,TF,TF,TF,TF,TF,TF,TF,TF,TF,TF,TF,TF,TF,TF,TF,TF,TF,TF,TF,TF,TF,TF,TF,TF,TF,TF,TF,TF,TF,TF,TF,TF,TF,TF,TF,TF,TF,TF,TF,TF,TF,TF,TF,TF,TF,TF,TF,TF,TF,TF,TF,TF,TF,TF,TF,TF,TF,TF,TF,TF,TF,TF,TF,TF,…	26155,126789,54973,54998,55052,2782,11315,2023,2475,842,7709,832,84196,51042,27245,93974,553115,90853,10657,339487,7579,127703,79753,112950,9670,55929,266675,114034,7388,9813,127428,25973,23358,57708,1429,23032,148423,8915,164045,343099,163786,2135,29957,6884,64783,55791,128338,10390,3752,829,9554,728841,284565,647135,27246,5565,200030,100996763,10262,79630,80222,1513,10067,23623,54856,22889,9673…
blue	TRUE	1.08005e-09	5694	2196	1113	0.506831	0.195469	TF:M11425	TF	Factor: PEA3; motif: NACCGGAAGTN	13136	6508	TF:M00000	TF,TF,TF,TF,TF,TF,TF,TF,TF,TF,TF,TF,TF,TF,TF,TF,TF,TF,TF,TF,TF,TF,TF,TF,TF,TF,TF,TF,TF,TF,TF,TF,TF,TF,TF,TF,TF,TF,TF,TF,TF,TF,TF,TF,TF,TF,TF,TF,TF,TF,TF,TF,TF,TF,TF,TF,TF,TF,TF,TF,TF,TF,TF,TF,TF,TF,TF,TF,TF,TF,TF,TF,TF,TF,TF,TF,TF,TF,TF,TF,TF,TF,TF,TF,TF,TF,TF,TF,TF,TF,TF,TF,TF,TF,TF,TF,TF,TF,TF,TF,TF,TF,TF,TF,TF,TF,TF,TF,TF,TF,TF,TF,TF,TF,TF,TF,TF,TF,TF,TF,TF,TF,TF,TF,TF,TF,TF,TF,TF,TF,TF,TF,TF,…	26155,126789,54973,54998,55052,199990,11315,2475,842,7709,832,84196,11123,51042,27245,93974,553115,90853,10657,339487,7579,127703,79753,112950,9670,55929,266675,114034,7388,9813,127428,25973,23358,115209,23169,1429,23032,8880,148423,8915,51100,164045,343099,163786,2135,29957,6884,64783,55791,128338,10390,3752,9554,728841,284565,647135,27246,5565,200030,10262,51107,79630,80222,23126,10067,23623,78…
blue	TRUE	1.2799e-09	4925	2196	981	0.446721	0.199188	TF:M11452	TF	Factor: Elf-1; motif: NANGCGGAAGTR	13136	1718	TF:M00000	TF,TF,TF,TF,TF,TF,TF,TF,TF,TF,TF,TF,TF,TF,TF,TF,TF,TF,TF,TF,TF,TF,TF,TF,TF,TF,TF,TF,TF,TF,TF,TF,TF,TF,TF,TF,TF,TF,TF,TF,TF,TF,TF,TF,TF,TF,TF,TF,TF,TF,TF,TF,TF,TF,TF,TF,TF,TF,TF,TF,TF,TF,TF,TF,TF,TF,TF,TF,TF,TF,TF,TF,TF,TF,TF,TF,TF,TF,TF,TF,TF,TF,TF,TF,TF,TF,TF,TF,TF,TF,TF,TF,TF,TF,TF,TF,TF,TF,TF,TF,TF,TF,TF,TF,TF,TF,TF,TF,TF,TF,TF,TF,TF,TF,TF,TF,TF,TF,TF,TF,TF,TF,TF,TF,TF,TF,TF,TF,TF,TF,TF,TF,TF,…	26155,126789,54973,54998,55052,199990,127281,7709,832,50809,9923,57190,51042,55113,553115,339487,7579,9204,79830,9967,79753,112950,9670,55929,266675,114034,7388,127428,25973,23358,57708,23169,1429,23032,148423,8915,51100,164045,343099,163786,2135,29957,6814,29899,6884,64783,55791,8458,647135,5565,200030,100996763,10262,51107,79630,1513,23126,9898,8751,23623,7818,54856,22889,9673,84283,51093,79590…
blue	TRUE	1.28837e-09	2493	2196	547	0.249089	0.219414	TF:M03988_1	TF	Factor: FLI1; motif: ACCGGAARTN; match class: 1	13136	2441	TF:M03988	TF,TF,TF,TF,TF,TF,TF,TF,TF,TF,TF,TF,TF,TF,TF,TF,TF,TF,TF,TF,TF,TF,TF,TF,TF,TF,TF,TF,TF,TF,TF,TF,TF,TF,TF,TF,TF,TF,TF,TF,TF,TF,TF,TF,TF,TF,TF,TF,TF,TF,TF,TF,TF,TF,TF,TF,TF,TF,TF,TF,TF,TF,TF,TF,TF,TF,TF,TF,TF,TF,TF,TF,TF,TF,TF,TF,TF,TF,TF,TF,TF,TF,TF,TF,TF,TF,TF,TF,TF,TF,TF,TF,TF,TF,TF,TF,TF,TF,TF,TF,TF,TF,TF,TF,TF,TF,TF,TF,TF,TF,TF,TF,TF,TF,TF,TF,TF,TF,TF,TF,TF,TF,TF,TF,TF,TF,TF,TF,TF,TF,TF,TF,TF,…	26155,54973,54998,55052,7709,832,51042,553115,10657,26523,9967,79753,112950,55929,7388,25973,23358,148423,164045,30836,163786,29957,55791,128338,10390,9554,27246,23623,22889,84283,51093,79590,93183,127933,261726,8548,55732,27252,134,100381270,6635,26750,55105,9015,8476,79573,128061,23029,4548,64216,80851,79894,221078,51322,220992,7570,100287932,8030,317662,56889,23223,118813,3257,1147,5662,84833,…
blue	TRUE	1.33928e-09	4637	2196	931	0.423953	0.200776	TF:M11432	TF	Factor: Elk-1; motif: NACMGGAAGTN	13136	1848	TF:M00000	TF,TF,TF,TF,TF,TF,TF,TF,TF,TF,TF,TF,TF,TF,TF,TF,TF,TF,TF,TF,TF,TF,TF,TF,TF,TF,TF,TF,TF,TF,TF,TF,TF,TF,TF,TF,TF,TF,TF,TF,TF,TF,TF,TF,TF,TF,TF,TF,TF,TF,TF,TF,TF,TF,TF,TF,TF,TF,TF,TF,TF,TF,TF,TF,TF,TF,TF,TF,TF,TF,TF,TF,TF,TF,TF,TF,TF,TF,TF,TF,TF,TF,TF,TF,TF,TF,TF,TF,TF,TF,TF,TF,TF,TF,TF,TF,TF,TF,TF,TF,TF,TF,TF,TF,TF,TF,TF,TF,TF,TF,TF,TF,TF,TF,TF,TF,TF,TF,TF,TF,TF,TF,TF,TF,TF,TF,TF,TF,TF,TF,TF,TF,TF,…	26155,6339,126789,54973,54998,55052,11315,2023,2475,842,7709,832,84196,11123,51042,27245,93974,553115,90853,10657,339487,7579,127703,79753,112950,9670,55929,266675,114034,7388,127428,25973,23358,115209,1429,23032,148423,8915,164045,163786,2135,29957,6884,64783,55791,128338,10390,3752,8458,728841,284565,5565,200030,10262,80222,1513,9898,10067,54856,22889,9673,51093,79590,2117,3428,54935,93183,5824…
blue	TRUE	2.065e-09	2672	2196	579	0.263661	0.216692	TF:M11404_1	TF	Factor: Fli-1; motif: NACCGGAARTN; match class: 1	13136	2463	TF:M11404	TF,TF,TF,TF,TF,TF,TF,TF,TF,TF,TF,TF,TF,TF,TF,TF,TF,TF,TF,TF,TF,TF,TF,TF,TF,TF,TF,TF,TF,TF,TF,TF,TF,TF,TF,TF,TF,TF,TF,TF,TF,TF,TF,TF,TF,TF,TF,TF,TF,TF,TF,TF,TF,TF,TF,TF,TF,TF,TF,TF,TF,TF,TF,TF,TF,TF,TF,TF,TF,TF,TF,TF,TF,TF,TF,TF,TF,TF,TF,TF,TF,TF,TF,TF,TF,TF,TF,TF,TF,TF,TF,TF,TF,TF,TF,TF,TF,TF,TF,TF,TF,TF,TF,TF,TF,TF,TF,TF,TF,TF,TF,TF,TF,TF,TF,TF,TF,TF,TF,TF,TF,TF,TF,TF,TF,TF,TF,TF,TF,TF,TF,TF,TF,…	26155,54973,54998,55052,2782,7709,832,51042,553115,10657,26523,9967,79753,112950,55929,7388,25973,23358,8880,148423,8915,164045,30836,163786,29957,55791,128338,10390,9554,27246,51107,79630,23623,22889,84283,51093,79590,93183,127933,261726,8548,55732,27252,134,100381270,6635,26750,55105,9015,8476,79573,128061,388753,23029,4548,64216,80851,79894,221078,10730,51322,220992,7570,100287932,8030,317662,…
blue	TRUE	2.63905e-09	1927	2196	439	0.199909	0.227815	TF:M11439	TF	Factor: Net; motif: NRCCGGAAGTN	13136	1862	TF:M00000	TF,TF,TF,TF,TF,TF,TF,TF,TF,TF,TF,TF,TF,TF,TF,TF,TF,TF,TF,TF,TF,TF,TF,TF,TF,TF,TF,TF,TF,TF,TF,TF,TF,TF,TF,TF,TF,TF,TF,TF,TF,TF,TF,TF,TF,TF,TF,TF,TF,TF,TF,TF,TF,TF,TF,TF,TF,TF,TF,TF,TF,TF,TF,TF,TF,TF,TF,TF,TF,TF,TF,TF,TF,TF,TF,TF,TF,TF,TF,TF,TF,TF,TF,TF,TF,TF,TF,TF,TF,TF,TF,TF,TF,TF,TF,TF,TF,TF,TF,TF,TF,TF,TF,TF,TF,TF,TF,TF,TF,TF,TF,TF,TF,TF,TF,TF,TF,TF,TF,TF,TF,TF,TF,TF,TF,TF,TF,TF,TF,TF,TF,TF,TF,…	26155,126789,54973,54998,55052,11315,7709,51042,553115,112950,55929,7388,127428,25973,148423,8915,164045,163786,29957,6884,64783,5565,200030,10262,54856,51093,79590,3428,127933,261726,8548,55732,27252,51377,360023,134,6635,9015,84976,84284,388753,23029,4548,80851,54906,83860,221078,10730,55454,220992,7570,8509,9044,56889,23223,3257,1147,27343,79803,84833,8036,79892,80007,10078,7702,9646,11234,160…
blue	TRUE	2.68655e-09	6130	2196	1184	0.539162	0.193148	TF:M04714	TF	Factor: Elf-1; motif: ACTTCCGGG	13136	1694	TF:M00000	TF,TF,TF,TF,TF,TF,TF,TF,TF,TF,TF,TF,TF,TF,TF,TF,TF,TF,TF,TF,TF,TF,TF,TF,TF,TF,TF,TF,TF,TF,TF,TF,TF,TF,TF,TF,TF,TF,TF,TF,TF,TF,TF,TF,TF,TF,TF,TF,TF,TF,TF,TF,TF,TF,TF,TF,TF,TF,TF,TF,TF,TF,TF,TF,TF,TF,TF,TF,TF,TF,TF,TF,TF,TF,TF,TF,TF,TF,TF,TF,TF,TF,TF,TF,TF,TF,TF,TF,TF,TF,TF,TF,TF,TF,TF,TF,TF,TF,TF,TF,TF,TF,TF,TF,TF,TF,TF,TF,TF,TF,TF,TF,TF,TF,TF,TF,TF,TF,TF,TF,TF,TF,TF,TF,TF,TF,TF,TF,TF,TF,TF,TF,TF,…	26155,126789,54973,54998,55052,199990,11315,842,7709,832,50809,84196,51042,27245,93974,553115,10657,339487,7579,127703,26523,9967,79753,112950,6487,9670,55929,266675,114034,7388,9813,127428,25973,23358,115209,23169,1429,23032,8880,148423,8915,51100,164045,343099,30836,163786,29957,29899,6884,64783,55791,128338,10390,3752,9554,728841,284565,647135,27246,5565,200030,10262,51107,79630,80222,1513,231…
blue	TRUE	2.91018e-09	3587	2196	744	0.338798	0.207416	TF:M11422	TF	Factor: Erm; motif: NRCMGGAAGTN	13136	2052	TF:M00000	TF,TF,TF,TF,TF,TF,TF,TF,TF,TF,TF,TF,TF,TF,TF,TF,TF,TF,TF,TF,TF,TF,TF,TF,TF,TF,TF,TF,TF,TF,TF,TF,TF,TF,TF,TF,TF,TF,TF,TF,TF,TF,TF,TF,TF,TF,TF,TF,TF,TF,TF,TF,TF,TF,TF,TF,TF,TF,TF,TF,TF,TF,TF,TF,TF,TF,TF,TF,TF,TF,TF,TF,TF,TF,TF,TF,TF,TF,TF,TF,TF,TF,TF,TF,TF,TF,TF,TF,TF,TF,TF,TF,TF,TF,TF,TF,TF,TF,TF,TF,TF,TF,TF,TF,TF,TF,TF,TF,TF,TF,TF,TF,TF,TF,TF,TF,TF,TF,TF,TF,TF,TF,TF,TF,TF,TF,TF,TF,TF,TF,TF,TF,TF,…	26155,126789,54973,54998,55052,11315,2023,7709,84196,11123,51042,553115,90853,339487,79753,112950,55929,266675,114034,7388,127428,25973,23358,115209,1429,23032,148423,8915,164045,54874,163786,2135,29957,6884,64783,55791,3752,5565,200030,10262,79630,80222,10067,54856,22889,51093,79590,2117,3428,5824,127933,261726,8548,10560,55732,27252,51377,343450,360023,134,100381270,6635,9015,84976,79573,84284,…
blue	TRUE	3.58344e-09	2652	2196	574	0.261384	0.21644	TF:M04698	TF	Factor: GABP-alpha; motif: CACTTCCGG	13136	2872	TF:M00000	TF,TF,TF,TF,TF,TF,TF,TF,TF,TF,TF,TF,TF,TF,TF,TF,TF,TF,TF,TF,TF,TF,TF,TF,TF,TF,TF,TF,TF,TF,TF,TF,TF,TF,TF,TF,TF,TF,TF,TF,TF,TF,TF,TF,TF,TF,TF,TF,TF,TF,TF,TF,TF,TF,TF,TF,TF,TF,TF,TF,TF,TF,TF,TF,TF,TF,TF,TF,TF,TF,TF,TF,TF,TF,TF,TF,TF,TF,TF,TF,TF,TF,TF,TF,TF,TF,TF,TF,TF,TF,TF,TF,TF,TF,TF,TF,TF,TF,TF,TF,TF,TF,TF,TF,TF,TF,TF,TF,TF,TF,TF,TF,TF,TF,TF,TF,TF,TF,TF,TF,TF,TF,TF,TF,TF,TF,TF,TF,TF,TF,TF,TF,TF,…	26155,126789,54973,54998,55052,199990,7709,51042,553115,339487,7579,79753,112950,55929,266675,7388,127428,25973,23169,164045,343099,29957,6884,64783,5565,200030,10262,1513,23126,7818,54856,22889,9673,51093,79590,2117,3428,261726,8548,55732,27252,64326,360023,134,100381270,6635,9015,84976,149371,388753,23029,4548,64216,80851,6251,10730,55454,220992,7570,253725,100287932,387680,317662,170384,8509,9…
blue	TRUE	3.84427e-09	1947	2196	442	0.201275	0.227016	TF:M09608_1	TF	Factor: Erg; motif: NNACCGGAARTSN; match class: 1	13136	2025	TF:M09608	TF,TF,TF,TF,TF,TF,TF,TF,TF,TF,TF,TF,TF,TF,TF,TF,TF,TF,TF,TF,TF,TF,TF,TF,TF,TF,TF,TF,TF,TF,TF,TF,TF,TF,TF,TF,TF,TF,TF,TF,TF,TF,TF,TF,TF,TF,TF,TF,TF,TF,TF,TF,TF,TF,TF,TF,TF,TF,TF,TF,TF,TF,TF,TF,TF,TF,TF,TF,TF,TF,TF,TF,TF,TF,TF,TF,TF,TF,TF,TF,TF,TF,TF,TF,TF,TF,TF,TF,TF,TF,TF,TF,TF,TF,TF,TF,TF,TF,TF,TF,TF,TF,TF,TF,TF,TF,TF,TF,TF,TF,TF,TF,TF,TF,TF,TF,TF,TF,TF,TF,TF,TF,TF,TF,TF,TF,TF,TF,TF,TF,TF,TF,TF,…	26155,126789,54973,54998,55052,7709,832,51042,553115,10657,339487,26523,9967,79753,112950,55929,114034,7388,127428,25973,148423,8915,164045,30836,163786,29957,55791,829,9554,27246,10262,80222,23623,22889,9673,51093,79590,3428,93183,127933,8548,55732,27252,134,100381270,6635,9015,8476,79573,128061,149371,388753,23029,64216,80851,221078,10730,55454,220992,7570,100287932,317662,56889,23223,3257,1147…
blue	TRUE	4.16691e-09	2470	2196	540	0.245902	0.218623	TF:M08759_1	TF	Factor: c-Ets-2; motif: NCCGGAAGTG; match class: 1	13136	2179	TF:M08759	TF,TF,TF,TF,TF,TF,TF,TF,TF,TF,TF,TF,TF,TF,TF,TF,TF,TF,TF,TF,TF,TF,TF,TF,TF,TF,TF,TF,TF,TF,TF,TF,TF,TF,TF,TF,TF,TF,TF,TF,TF,TF,TF,TF,TF,TF,TF,TF,TF,TF,TF,TF,TF,TF,TF,TF,TF,TF,TF,TF,TF,TF,TF,TF,TF,TF,TF,TF,TF,TF,TF,TF,TF,TF,TF,TF,TF,TF,TF,TF,TF,TF,TF,TF,TF,TF,TF,TF,TF,TF,TF,TF,TF,TF,TF,TF,TF,TF,TF,TF,TF,TF,TF,TF,TF,TF,TF,TF,TF,TF,TF,TF,TF,TF,TF,TF,TF,TF,TF,TF,TF,TF,TF,TF,TF,TF,TF,TF,TF,TF,TF,TF,TF,…	26155,54973,54998,55052,11315,832,50809,51042,553115,339487,7579,79753,112950,55929,25973,23358,115209,148423,8915,163786,29957,6884,55791,128338,10390,3752,27246,200030,23623,54856,22889,9673,84283,51093,2117,93183,127933,261726,8548,64326,100381270,6635,26750,55105,9015,79573,128061,388753,23029,4548,64216,80851,79894,221078,10730,51322,220992,253725,100287932,387680,8030,56889,23223,118813,325…
blue	TRUE	5.4292e-09	1062	2196	268	0.12204	0.252354	TF:M03990_1	TF	Factor: GABPA; motif: ACCGGAAGTN; match class: 1	13136	2871	TF:M03990	TF,TF,TF,TF,TF,TF,TF,TF,TF,TF,TF,TF,TF,TF,TF,TF,TF,TF,TF,TF,TF,TF,TF,TF,TF,TF,TF,TF,TF,TF,TF,TF,TF,TF,TF,TF,TF,TF,TF,TF,TF,TF,TF,TF,TF,TF,TF,TF,TF,TF,TF,TF,TF,TF,TF,TF,TF,TF,TF,TF,TF,TF,TF,TF,TF,TF,TF,TF,TF,TF,TF,TF,TF,TF,TF,TF,TF,TF,TF,TF,TF,TF,TF,TF,TF,TF,TF,TF,TF,TF,TF,TF,TF,TF,TF,TF,TF,TF,TF,TF,TF,TF,TF,TF,TF,TF,TF,TF,TF,TF,TF,TF,TF,TF,TF,TF,TF,TF,TF,TF,TF,TF,TF,TF,TF,TF,TF,TF,TF,TF,TF,TF,TF,…	26155,54973,55052,11315,832,553115,10657,112950,55929,25973,23358,148423,163786,55791,128338,10390,51093,93183,127933,261726,8548,51377,6635,26750,9015,4548,80851,56889,23223,3257,5662,84833,10078,9646,9409,9404,26229,55611,2286,25824,738,399909,10992,81876,55004,51258,50813,113246,51202,51290,5756,84987,466,140465,283417,29110,8411,55198,10985,23457,5827,192111,10208,10206,22894,10464,23483,5633…
blue	TRUE	6.15197e-09	6383	2196	1224	0.557377	0.191759	TF:M08759	TF	Factor: c-Ets-2; motif: NCCGGAAGTG	13136	2178	TF:M00000	TF,TF,TF,TF,TF,TF,TF,TF,TF,TF,TF,TF,TF,TF,TF,TF,TF,TF,TF,TF,TF,TF,TF,TF,TF,TF,TF,TF,TF,TF,TF,TF,TF,TF,TF,TF,TF,TF,TF,TF,TF,TF,TF,TF,TF,TF,TF,TF,TF,TF,TF,TF,TF,TF,TF,TF,TF,TF,TF,TF,TF,TF,TF,TF,TF,TF,TF,TF,TF,TF,TF,TF,TF,TF,TF,TF,TF,TF,TF,TF,TF,TF,TF,TF,TF,TF,TF,TF,TF,TF,TF,TF,TF,TF,TF,TF,TF,TF,TF,TF,TF,TF,TF,TF,TF,TF,TF,TF,TF,TF,TF,TF,TF,TF,TF,TF,TF,TF,TF,TF,TF,TF,TF,TF,TF,TF,TF,TF,TF,TF,TF,TF,TF,…	26155,126789,54973,54998,55052,2782,199990,11315,2023,2475,842,7709,832,50809,84196,9923,51042,27245,93974,553115,90853,10657,100128071,339487,7579,127703,26523,79753,112950,9670,55929,266675,114034,7388,9813,127428,25973,23358,115209,57708,23169,1429,23032,8880,148423,8915,51100,164045,343099,30836,163786,2135,29957,6884,64783,55791,128338,10390,3752,829,728841,284565,647135,27246,5565,200030,10…
blue	TRUE	7.02792e-09	1807	2196	414	0.188525	0.229109	TF:M11413	TF	Factor: ER71; motif: NACCGGAARTN	13136	2258	TF:M00000	TF,TF,TF,TF,TF,TF,TF,TF,TF,TF,TF,TF,TF,TF,TF,TF,TF,TF,TF,TF,TF,TF,TF,TF,TF,TF,TF,TF,TF,TF,TF,TF,TF,TF,TF,TF,TF,TF,TF,TF,TF,TF,TF,TF,TF,TF,TF,TF,TF,TF,TF,TF,TF,TF,TF,TF,TF,TF,TF,TF,TF,TF,TF,TF,TF,TF,TF,TF,TF,TF,TF,TF,TF,TF,TF,TF,TF,TF,TF,TF,TF,TF,TF,TF,TF,TF,TF,TF,TF,TF,TF,TF,TF,TF,TF,TF,TF,TF,TF,TF,TF,TF,TF,TF,TF,TF,TF,TF,TF,TF,TF,TF,TF,TF,TF,TF,TF,TF,TF,TF,TF,TF,TF,TF,TF,TF,TF,TF,TF,TF,TF,TF,TF,…	26155,126789,54973,54998,55052,7709,51042,93974,553115,10657,112950,55929,7388,127428,25973,164045,163786,29957,6884,64783,728841,284565,5565,200030,10262,54856,9673,51093,79590,3428,93183,261726,8548,55732,27252,360023,134,6635,9015,84976,84284,388753,23029,4548,80851,54906,10730,55454,220992,7570,8509,9044,56889,23223,3257,1147,27343,79803,84833,8036,79892,80007,10078,7702,9646,11234,144108,940…
blue	TRUE	8.3686e-09	2560	2196	555	0.252732	0.216797	TF:M02054	TF	Factor: ELF2; motif: CCCGGAARYN	13136	1730	TF:M00000	TF,TF,TF,TF,TF,TF,TF,TF,TF,TF,TF,TF,TF,TF,TF,TF,TF,TF,TF,TF,TF,TF,TF,TF,TF,TF,TF,TF,TF,TF,TF,TF,TF,TF,TF,TF,TF,TF,TF,TF,TF,TF,TF,TF,TF,TF,TF,TF,TF,TF,TF,TF,TF,TF,TF,TF,TF,TF,TF,TF,TF,TF,TF,TF,TF,TF,TF,TF,TF,TF,TF,TF,TF,TF,TF,TF,TF,TF,TF,TF,TF,TF,TF,TF,TF,TF,TF,TF,TF,TF,TF,TF,TF,TF,TF,TF,TF,TF,TF,TF,TF,TF,TF,TF,TF,TF,TF,TF,TF,TF,TF,TF,TF,TF,TF,TF,TF,TF,TF,TF,TF,TF,TF,TF,TF,TF,TF,TF,TF,TF,TF,TF,TF,…	26155,126789,54973,54998,55052,842,7709,51042,553115,79753,112950,55929,7388,9813,127428,25973,23358,148423,164045,163786,29957,6884,64783,647135,27246,5565,200030,10262,80308,54856,51093,79590,3428,54935,127933,261726,8548,55732,27252,51377,360023,83479,134,6635,26750,9015,84976,163859,128061,84284,388753,23029,4548,80851,54906,10730,55454,220992,7570,253725,100287932,387680,8030,8509,23063,9044…
blue	TRUE	1.06165e-08	4647	2196	927	0.422131	0.199484	TF:M12601	TF	Factor: ELF4; motif: NCCACTTCCGGNNNN	13136	1782	TF:M00000	TF,TF,TF,TF,TF,TF,TF,TF,TF,TF,TF,TF,TF,TF,TF,TF,TF,TF,TF,TF,TF,TF,TF,TF,TF,TF,TF,TF,TF,TF,TF,TF,TF,TF,TF,TF,TF,TF,TF,TF,TF,TF,TF,TF,TF,TF,TF,TF,TF,TF,TF,TF,TF,TF,TF,TF,TF,TF,TF,TF,TF,TF,TF,TF,TF,TF,TF,TF,TF,TF,TF,TF,TF,TF,TF,TF,TF,TF,TF,TF,TF,TF,TF,TF,TF,TF,TF,TF,TF,TF,TF,TF,TF,TF,TF,TF,TF,TF,TF,TF,TF,TF,TF,TF,TF,TF,TF,TF,TF,TF,TF,TF,TF,TF,TF,TF,TF,TF,TF,TF,TF,TF,TF,TF,TF,TF,TF,TF,TF,TF,TF,TF,TF,…	26155,126789,54973,54998,55052,199990,11315,842,7709,51042,553115,7579,127703,79753,112950,9670,55929,7388,9813,25973,23358,1429,23032,8880,148423,8915,164045,163786,29957,6884,64783,55791,128338,10390,647135,27246,5565,200030,10262,23126,10067,54856,22889,84283,51093,79590,2117,3428,54935,127933,261726,8548,55732,27252,51377,343450,360023,134,6635,26750,55105,9015,84976,163859,128061,149371,3887…
blue	TRUE	1.15535e-08	7725	2196	1443	0.657104	0.186796	TF:M02071	TF	Factor: ETV7; motif: NCCGGAANNN	13136	2314	TF:M00000	TF,TF,TF,TF,TF,TF,TF,TF,TF,TF,TF,TF,TF,TF,TF,TF,TF,TF,TF,TF,TF,TF,TF,TF,TF,TF,TF,TF,TF,TF,TF,TF,TF,TF,TF,TF,TF,TF,TF,TF,TF,TF,TF,TF,TF,TF,TF,TF,TF,TF,TF,TF,TF,TF,TF,TF,TF,TF,TF,TF,TF,TF,TF,TF,TF,TF,TF,TF,TF,TF,TF,TF,TF,TF,TF,TF,TF,TF,TF,TF,TF,TF,TF,TF,TF,TF,TF,TF,TF,TF,TF,TF,TF,TF,TF,TF,TF,TF,TF,TF,TF,TF,TF,TF,TF,TF,TF,TF,TF,TF,TF,TF,TF,TF,TF,TF,TF,TF,TF,TF,TF,TF,TF,TF,TF,TF,TF,TF,TF,TF,TF,TF,TF,…	26155,126789,54973,54998,55052,2782,199990,55735,11315,2023,842,7709,832,50809,84196,57190,51042,27245,93974,553115,10657,100128071,7579,127703,26523,9967,79753,51058,112950,9670,55929,7389,114034,10327,7388,9813,23318,127428,25973,23358,115209,57708,1429,34,23032,8880,148423,8915,54680,51100,164045,30836,163786,55599,29957,6884,64783,55791,128338,10390,5906,3752,829,9554,728841,284565,647135,272…
blue	TRUE	1.32479e-08	2447	2196	533	0.242714	0.217818	TF:M03791	TF	Factor: GABPalpha_GABPbeta; motif: CTTCCKGY	13136	2866	TF:M00000	TF,TF,TF,TF,TF,TF,TF,TF,TF,TF,TF,TF,TF,TF,TF,TF,TF,TF,TF,TF,TF,TF,TF,TF,TF,TF,TF,TF,TF,TF,TF,TF,TF,TF,TF,TF,TF,TF,TF,TF,TF,TF,TF,TF,TF,TF,TF,TF,TF,TF,TF,TF,TF,TF,TF,TF,TF,TF,TF,TF,TF,TF,TF,TF,TF,TF,TF,TF,TF,TF,TF,TF,TF,TF,TF,TF,TF,TF,TF,TF,TF,TF,TF,TF,TF,TF,TF,TF,TF,TF,TF,TF,TF,TF,TF,TF,TF,TF,TF,TF,TF,TF,TF,TF,TF,TF,TF,TF,TF,TF,TF,TF,TF,TF,TF,TF,TF,TF,TF,TF,TF,TF,TF,TF,TF,TF,TF,TF,TF,TF,TF,TF,TF,…	26155,54973,54998,11315,7709,832,84196,27245,127703,112950,9670,55929,7388,127428,23358,1429,23032,148423,8915,164045,163786,29957,6884,64783,55791,3752,5565,80222,10067,54856,22889,51093,79590,3428,127933,55732,51377,343450,6635,9015,84976,79573,84284,388753,23029,4548,80851,79894,54906,83860,221078,220929,55454,220992,7570,5599,10105,9044,56889,57089,1147,27343,5662,84833,79892,11196,80007,1007…
blue	TRUE	1.48959e-08	1784	2196	408	0.185792	0.2287	TF:M01165_1	TF	Factor: Elk-1; motif: RACCGGAAGTR; match class: 1	13136	1839	TF:M01165	TF,TF,TF,TF,TF,TF,TF,TF,TF,TF,TF,TF,TF,TF,TF,TF,TF,TF,TF,TF,TF,TF,TF,TF,TF,TF,TF,TF,TF,TF,TF,TF,TF,TF,TF,TF,TF,TF,TF,TF,TF,TF,TF,TF,TF,TF,TF,TF,TF,TF,TF,TF,TF,TF,TF,TF,TF,TF,TF,TF,TF,TF,TF,TF,TF,TF,TF,TF,TF,TF,TF,TF,TF,TF,TF,TF,TF,TF,TF,TF,TF,TF,TF,TF,TF,TF,TF,TF,TF,TF,TF,TF,TF,TF,TF,TF,TF,TF,TF,TF,TF,TF,TF,TF,TF,TF,TF,TF,TF,TF,TF,TF,TF,TF,TF,TF,TF,TF,TF,TF,TF,TF,TF,TF,TF,TF,TF,TF,TF,TF,TF,TF,TF,…	26155,126789,54973,54998,55052,51042,553115,10657,79753,112950,55929,114034,127428,25973,23358,148423,8915,343099,163786,29957,55791,128338,829,10262,9673,51093,79590,3428,54935,93183,127933,261726,8548,55732,7175,54953,100381270,6635,26750,55105,9015,163859,79573,128061,149371,388753,23029,64216,80851,10730,220992,100287932,317662,56889,23223,3257,57089,8729,84833,8036,81532,10078,9646,84188,112…
blue	TRUE	1.64162e-08	3161	2196	663	0.301913	0.209744	TF:M02059_1	TF	Factor: ELK-1; motif: ACCGGAAGTN; match class: 1	13136	1841	TF:M02059	TF,TF,TF,TF,TF,TF,TF,TF,TF,TF,TF,TF,TF,TF,TF,TF,TF,TF,TF,TF,TF,TF,TF,TF,TF,TF,TF,TF,TF,TF,TF,TF,TF,TF,TF,TF,TF,TF,TF,TF,TF,TF,TF,TF,TF,TF,TF,TF,TF,TF,TF,TF,TF,TF,TF,TF,TF,TF,TF,TF,TF,TF,TF,TF,TF,TF,TF,TF,TF,TF,TF,TF,TF,TF,TF,TF,TF,TF,TF,TF,TF,TF,TF,TF,TF,TF,TF,TF,TF,TF,TF,TF,TF,TF,TF,TF,TF,TF,TF,TF,TF,TF,TF,TF,TF,TF,TF,TF,TF,TF,TF,TF,TF,TF,TF,TF,TF,TF,TF,TF,TF,TF,TF,TF,TF,TF,TF,TF,TF,TF,TF,TF,TF,…	26155,54973,54998,55052,199990,832,51042,553115,10657,339487,7579,9967,79753,112950,9670,55929,7388,25973,23358,8880,148423,8915,343099,30836,163786,29957,6884,55791,9554,647135,27246,200030,51107,79630,80308,23623,54856,22889,9673,84283,51093,79590,54935,93183,127933,261726,8548,55732,27252,100381270,6635,26750,55105,9015,163859,8476,79573,128061,388753,23029,4548,64216,80851,79894,221078,10730,…
blue	TRUE	1.76366e-08	4060	2196	823	0.374772	0.202709	TF:M09900	TF	Factor: Elf-1; motif: NNANCCGGAAGTGS	13136	1702	TF:M00000	TF,TF,TF,TF,TF,TF,TF,TF,TF,TF,TF,TF,TF,TF,TF,TF,TF,TF,TF,TF,TF,TF,TF,TF,TF,TF,TF,TF,TF,TF,TF,TF,TF,TF,TF,TF,TF,TF,TF,TF,TF,TF,TF,TF,TF,TF,TF,TF,TF,TF,TF,TF,TF,TF,TF,TF,TF,TF,TF,TF,TF,TF,TF,TF,TF,TF,TF,TF,TF,TF,TF,TF,TF,TF,TF,TF,TF,TF,TF,TF,TF,TF,TF,TF,TF,TF,TF,TF,TF,TF,TF,TF,TF,TF,TF,TF,TF,TF,TF,TF,TF,TF,TF,TF,TF,TF,TF,TF,TF,TF,TF,TF,TF,TF,TF,TF,TF,TF,TF,TF,TF,TF,TF,TF,TF,TF,TF,TF,TF,TF,TF,TF,TF,…	26155,126789,54973,54998,55052,11315,842,7709,11123,51042,553115,90853,7579,9202,79753,112950,9670,55929,7388,9813,127428,25973,23358,115209,1429,8880,148423,8915,164045,163786,2135,29957,6884,64783,55791,128338,10390,3752,829,5565,200030,10262,80222,23126,10067,54856,22889,84283,51093,79590,2117,3428,127933,261726,8548,55732,27252,64326,343450,360023,134,6635,26750,9015,84976,163859,128061,38875…
blue	TRUE	1.81616e-08	4237	2196	854	0.388889	0.201558	TF:M02056	TF	Factor: ELF4; motif: NCCGGAARTN	13136	1770	TF:M00000	TF,TF,TF,TF,TF,TF,TF,TF,TF,TF,TF,TF,TF,TF,TF,TF,TF,TF,TF,TF,TF,TF,TF,TF,TF,TF,TF,TF,TF,TF,TF,TF,TF,TF,TF,TF,TF,TF,TF,TF,TF,TF,TF,TF,TF,TF,TF,TF,TF,TF,TF,TF,TF,TF,TF,TF,TF,TF,TF,TF,TF,TF,TF,TF,TF,TF,TF,TF,TF,TF,TF,TF,TF,TF,TF,TF,TF,TF,TF,TF,TF,TF,TF,TF,TF,TF,TF,TF,TF,TF,TF,TF,TF,TF,TF,TF,TF,TF,TF,TF,TF,TF,TF,TF,TF,TF,TF,TF,TF,TF,TF,TF,TF,TF,TF,TF,TF,TF,TF,TF,TF,TF,TF,TF,TF,TF,TF,TF,TF,TF,TF,TF,TF,…	26155,126789,54973,54998,55052,2782,199990,7709,832,163933,50809,51042,93974,553115,10657,339487,7579,26523,9967,79753,112950,55929,266675,10327,7388,127428,25973,23358,115209,23169,148423,164045,30836,163786,29957,6814,6884,64783,55791,128338,10390,829,9554,728841,284565,27246,5565,200030,10262,1513,23126,80308,4580,23623,7818,54856,22889,9673,84283,51093,79590,2117,3428,93183,4817,127933,261726…
blue	TRUE	2.0459e-08	1621	2196	376	0.17122	0.231956	TF:M01167	TF	Factor: SAP-1a; motif: NACCGGAAGTV	13136	7434	TF:M00000	TF,TF,TF,TF,TF,TF,TF,TF,TF,TF,TF,TF,TF,TF,TF,TF,TF,TF,TF,TF,TF,TF,TF,TF,TF,TF,TF,TF,TF,TF,TF,TF,TF,TF,TF,TF,TF,TF,TF,TF,TF,TF,TF,TF,TF,TF,TF,TF,TF,TF,TF,TF,TF,TF,TF,TF,TF,TF,TF,TF,TF,TF,TF,TF,TF,TF,TF,TF,TF,TF,TF,TF,TF,TF,TF,TF,TF,TF,TF,TF,TF,TF,TF,TF,TF,TF,TF,TF,TF,TF,TF,TF,TF,TF,TF,TF,TF,TF,TF,TF,TF,TF,TF,TF,TF,TF,TF,TF,TF,TF,TF,TF,TF,TF,TF,TF,TF,TF,TF,TF,TF,TF,TF,TF,TF,TF,TF,TF,TF,TF,TF,TF,TF,…	26155,54973,54998,55052,832,93974,10657,112950,55929,7388,127428,23032,148423,164045,163786,29957,6884,55791,728841,284565,5565,80222,10067,54856,22889,9673,51093,79590,3428,93183,127933,55732,27252,51377,6635,9015,84976,9816,79573,84284,388753,80851,54906,10730,55454,220992,7570,5599,9044,56889,1147,27343,8729,5662,79892,11196,80007,10078,7702,9646,58486,84188,11234,144108,9409,53,9404,746,26229…
blue	TRUE	2.06743e-08	6410	2196	1225	0.557832	0.191108	TF:M03988	TF	Factor: FLI1; motif: ACCGGAARTN	13136	2440	TF:M00000	TF,TF,TF,TF,TF,TF,TF,TF,TF,TF,TF,TF,TF,TF,TF,TF,TF,TF,TF,TF,TF,TF,TF,TF,TF,TF,TF,TF,TF,TF,TF,TF,TF,TF,TF,TF,TF,TF,TF,TF,TF,TF,TF,TF,TF,TF,TF,TF,TF,TF,TF,TF,TF,TF,TF,TF,TF,TF,TF,TF,TF,TF,TF,TF,TF,TF,TF,TF,TF,TF,TF,TF,TF,TF,TF,TF,TF,TF,TF,TF,TF,TF,TF,TF,TF,TF,TF,TF,TF,TF,TF,TF,TF,TF,TF,TF,TF,TF,TF,TF,TF,TF,TF,TF,TF,TF,TF,TF,TF,TF,TF,TF,TF,TF,TF,TF,TF,TF,TF,TF,TF,TF,TF,TF,TF,TF,TF,TF,TF,TF,TF,TF,TF,…	26155,126789,54973,54998,55052,2782,199990,55735,11315,2475,842,7709,832,50809,84196,57190,51042,27245,93974,553115,90853,10657,339487,7579,127703,26523,9967,79753,112950,9670,55929,266675,114034,10327,7388,9813,127428,25973,23358,115209,1429,23032,8880,148423,8915,164045,343099,30836,163786,2135,29957,6884,64783,55791,128338,10390,5906,3752,829,9554,728841,284565,647135,27246,5565,200030,10262,5…
blue	TRUE	2.07573e-08	4733	2196	940	0.428051	0.198606	TF:M11435_1	TF	Factor: Elk-1; motif: NNCCGGAAGTN; match class: 1	13136	1855	TF:M11435	TF,TF,TF,TF,TF,TF,TF,TF,TF,TF,TF,TF,TF,TF,TF,TF,TF,TF,TF,TF,TF,TF,TF,TF,TF,TF,TF,TF,TF,TF,TF,TF,TF,TF,TF,TF,TF,TF,TF,TF,TF,TF,TF,TF,TF,TF,TF,TF,TF,TF,TF,TF,TF,TF,TF,TF,TF,TF,TF,TF,TF,TF,TF,TF,TF,TF,TF,TF,TF,TF,TF,TF,TF,TF,TF,TF,TF,TF,TF,TF,TF,TF,TF,TF,TF,TF,TF,TF,TF,TF,TF,TF,TF,TF,TF,TF,TF,TF,TF,TF,TF,TF,TF,TF,TF,TF,TF,TF,TF,TF,TF,TF,TF,TF,TF,TF,TF,TF,TF,TF,TF,TF,TF,TF,TF,TF,TF,TF,TF,TF,TF,TF,TF,…	26155,126789,54973,54998,55052,2782,199990,127281,11315,832,50809,57190,51042,93974,9698,553115,10657,339487,7579,26523,9967,79753,112950,9670,55929,114034,127428,25973,23358,57708,23032,148423,8915,51100,343099,30836,163786,29957,29899,6884,55791,3752,8458,647135,27246,200030,10262,51107,79630,10654,80308,8751,23623,54856,22889,9673,84283,51093,79590,54935,93183,127933,261726,481,8548,55732,2725…
blue	TRUE	2.51868e-08	3051	2196	642	0.29235	0.210423	TF:M08423	TF	Factor: TEF-3:ER81; motif: ACCGGAAATRCC	13136	8464	TF:M00000	TF,TF,TF,TF,TF,TF,TF,TF,TF,TF,TF,TF,TF,TF,TF,TF,TF,TF,TF,TF,TF,TF,TF,TF,TF,TF,TF,TF,TF,TF,TF,TF,TF,TF,TF,TF,TF,TF,TF,TF,TF,TF,TF,TF,TF,TF,TF,TF,TF,TF,TF,TF,TF,TF,TF,TF,TF,TF,TF,TF,TF,TF,TF,TF,TF,TF,TF,TF,TF,TF,TF,TF,TF,TF,TF,TF,TF,TF,TF,TF,TF,TF,TF,TF,TF,TF,TF,TF,TF,TF,TF,TF,TF,TF,TF,TF,TF,TF,TF,TF,TF,TF,TF,TF,TF,TF,TF,TF,TF,TF,TF,TF,TF,TF,TF,TF,TF,TF,TF,TF,TF,TF,TF,TF,TF,TF,TF,TF,TF,TF,TF,TF,TF,…	26155,126789,54973,54998,55052,7709,832,163933,50809,51042,93974,10657,26523,9967,112950,55929,7388,127428,25973,23358,115209,8880,164045,343099,30836,163786,29957,6814,6884,64783,728841,284565,5565,10262,80308,7818,54856,9673,84283,51093,79590,3428,93183,127933,261726,481,55732,57147,27252,343450,360023,134,6635,9015,84976,163859,8476,9816,23029,4548,80851,79894,79746,221078,10730,8453,7581,5545…
blue	TRUE	2.66897e-08	5896	2196	1138	0.518215	0.193012	TF:M01078	TF	Factor: c-Ets-1; motif: NNNRCCGGAWRYNNNN	13136	816	TF:M00000	TF,TF,TF,TF,TF,TF,TF,TF,TF,TF,TF,TF,TF,TF,TF,TF,TF,TF,TF,TF,TF,TF,TF,TF,TF,TF,TF,TF,TF,TF,TF,TF,TF,TF,TF,TF,TF,TF,TF,TF,TF,TF,TF,TF,TF,TF,TF,TF,TF,TF,TF,TF,TF,TF,TF,TF,TF,TF,TF,TF,TF,TF,TF,TF,TF,TF,TF,TF,TF,TF,TF,TF,TF,TF,TF,TF,TF,TF,TF,TF,TF,TF,TF,TF,TF,TF,TF,TF,TF,TF,TF,TF,TF,TF,TF,TF,TF,TF,TF,TF,TF,TF,TF,TF,TF,TF,TF,TF,TF,TF,TF,TF,TF,TF,TF,TF,TF,TF,TF,TF,TF,TF,TF,TF,TF,TF,TF,TF,TF,TF,TF,TF,TF,…	26155,126789,54973,54998,55052,2782,199990,127281,55735,11315,2475,842,7709,832,84196,57190,51042,27245,93974,553115,10657,339487,7579,127703,9967,79753,112950,9670,55929,266675,114034,7388,9813,127428,25973,23358,57708,23169,1429,23032,148423,8915,51100,164045,343099,30836,163786,2135,29957,6884,64783,55791,128338,10390,3752,728841,284565,647135,27246,5565,200030,10262,80222,1513,23126,10067,236…
blue	TRUE	2.83932e-08	2306	2196	505	0.229964	0.218994	TF:M02062_1	TF	Factor: Erg; motif: ACCGGAAGTN; match class: 1	13136	2019	TF:M02062	TF,TF,TF,TF,TF,TF,TF,TF,TF,TF,TF,TF,TF,TF,TF,TF,TF,TF,TF,TF,TF,TF,TF,TF,TF,TF,TF,TF,TF,TF,TF,TF,TF,TF,TF,TF,TF,TF,TF,TF,TF,TF,TF,TF,TF,TF,TF,TF,TF,TF,TF,TF,TF,TF,TF,TF,TF,TF,TF,TF,TF,TF,TF,TF,TF,TF,TF,TF,TF,TF,TF,TF,TF,TF,TF,TF,TF,TF,TF,TF,TF,TF,TF,TF,TF,TF,TF,TF,TF,TF,TF,TF,TF,TF,TF,TF,TF,TF,TF,TF,TF,TF,TF,TF,TF,TF,TF,TF,TF,TF,TF,TF,TF,TF,TF,TF,TF,TF,TF,TF,TF,TF,TF,TF,TF,TF,TF,TF,TF,TF,TF,TF,TF,…	26155,54973,54998,55052,57190,51042,553115,10657,79753,112950,55929,7388,25973,23358,8880,148423,8915,164045,163786,55791,128338,10390,9554,51107,79630,22889,84283,51093,79590,93183,127933,261726,8548,55732,27252,134,100381270,6635,26750,55105,9015,163859,79573,128061,388753,23029,4548,64216,80851,79894,221078,10730,51322,220992,7570,100287932,8030,317662,27069,56889,23223,3257,5662,84833,8036,11…
blue	TRUE	2.97089e-08	1292	2196	311	0.141621	0.240712	TF:M02073_1	TF	Factor: Fli-1; motif: ACCGGAAGYN; match class: 1	13136	2439	TF:M02073	TF,TF,TF,TF,TF,TF,TF,TF,TF,TF,TF,TF,TF,TF,TF,TF,TF,TF,TF,TF,TF,TF,TF,TF,TF,TF,TF,TF,TF,TF,TF,TF,TF,TF,TF,TF,TF,TF,TF,TF,TF,TF,TF,TF,TF,TF,TF,TF,TF,TF,TF,TF,TF,TF,TF,TF,TF,TF,TF,TF,TF,TF,TF,TF,TF,TF,TF,TF,TF,TF,TF,TF,TF,TF,TF,TF,TF,TF,TF,TF,TF,TF,TF,TF,TF,TF,TF,TF,TF,TF,TF,TF,TF,TF,TF,TF,TF,TF,TF,TF,TF,TF,TF,TF,TF,TF,TF,TF,TF,TF,TF,TF,TF,TF,TF,TF,TF,TF,TF,TF,TF,TF,TF,TF,TF,TF,TF,TF,TF,TF,TF,TF,TF,…	26155,54973,54998,55052,553115,10657,79753,112950,55929,25973,23358,148423,8915,164045,163786,55791,128338,10390,22889,51093,79590,93183,127933,261726,8548,55732,27252,134,100381270,6635,26750,55105,9015,23029,80851,221078,100287932,56889,23223,3257,5662,84833,11196,10078,9646,9404,746,26229,79064,55611,2286,25824,738,399909,10992,55004,51258,113246,51202,23012,5756,84987,466,140465,283417,29110,…
blue	TRUE	3.07065e-08	4377	2196	877	0.399362	0.200366	TF:M09901	TF	Factor: nerf; motif: NNNCCGGAAGTGN	13136	5486	TF:M00000	TF,TF,TF,TF,TF,TF,TF,TF,TF,TF,TF,TF,TF,TF,TF,TF,TF,TF,TF,TF,TF,TF,TF,TF,TF,TF,TF,TF,TF,TF,TF,TF,TF,TF,TF,TF,TF,TF,TF,TF,TF,TF,TF,TF,TF,TF,TF,TF,TF,TF,TF,TF,TF,TF,TF,TF,TF,TF,TF,TF,TF,TF,TF,TF,TF,TF,TF,TF,TF,TF,TF,TF,TF,TF,TF,TF,TF,TF,TF,TF,TF,TF,TF,TF,TF,TF,TF,TF,TF,TF,TF,TF,TF,TF,TF,TF,TF,TF,TF,TF,TF,TF,TF,TF,TF,TF,TF,TF,TF,TF,TF,TF,TF,TF,TF,TF,TF,TF,TF,TF,TF,TF,TF,TF,TF,TF,TF,TF,TF,TF,TF,TF,TF,…	26155,126789,54973,54998,55052,199990,11315,842,7709,51042,553115,339487,7579,127703,9967,79753,112950,9670,55929,7388,9813,127428,25973,23358,1429,23032,8880,148423,8915,164045,163786,29957,6884,64783,55791,128338,10390,647135,27246,5565,200030,10262,23126,10067,54856,22889,84283,51093,79590,3428,54935,93183,127933,261726,8548,55732,27252,64326,51377,343450,360023,134,6635,26750,55105,9015,84976…
blue	TRUE	3.08239e-08	6447	2196	1230	0.560109	0.190786	TF:M11434	TF	Factor: Elk-1; motif: NRSCGGAAGNN	13136	1852	TF:M00000	TF,TF,TF,TF,TF,TF,TF,TF,TF,TF,TF,TF,TF,TF,TF,TF,TF,TF,TF,TF,TF,TF,TF,TF,TF,TF,TF,TF,TF,TF,TF,TF,TF,TF,TF,TF,TF,TF,TF,TF,TF,TF,TF,TF,TF,TF,TF,TF,TF,TF,TF,TF,TF,TF,TF,TF,TF,TF,TF,TF,TF,TF,TF,TF,TF,TF,TF,TF,TF,TF,TF,TF,TF,TF,TF,TF,TF,TF,TF,TF,TF,TF,TF,TF,TF,TF,TF,TF,TF,TF,TF,TF,TF,TF,TF,TF,TF,TF,TF,TF,TF,TF,TF,TF,TF,TF,TF,TF,TF,TF,TF,TF,TF,TF,TF,TF,TF,TF,TF,TF,TF,TF,TF,TF,TF,TF,TF,TF,TF,TF,TF,TF,TF,…	26155,126789,54973,54998,55052,199990,127281,11315,842,7709,832,50809,84196,57190,51042,79947,27245,553115,339487,7579,5690,127703,9967,79753,112950,9670,55929,266675,114034,7388,9813,127428,25973,23358,23169,1429,23032,148423,8915,51100,84146,164045,343099,163786,2135,29957,6814,6884,64783,55791,128338,10390,3752,8458,9554,647135,27246,5565,200030,100996763,10262,51107,79630,80222,1513,23126,100…
blue	TRUE	3.2142e-08	2014	2196	450	0.204918	0.223436	TF:M02072	TF	Factor: Pet-1; motif: ACCGGAWRTN	13136	6536	TF:M00000	TF,TF,TF,TF,TF,TF,TF,TF,TF,TF,TF,TF,TF,TF,TF,TF,TF,TF,TF,TF,TF,TF,TF,TF,TF,TF,TF,TF,TF,TF,TF,TF,TF,TF,TF,TF,TF,TF,TF,TF,TF,TF,TF,TF,TF,TF,TF,TF,TF,TF,TF,TF,TF,TF,TF,TF,TF,TF,TF,TF,TF,TF,TF,TF,TF,TF,TF,TF,TF,TF,TF,TF,TF,TF,TF,TF,TF,TF,TF,TF,TF,TF,TF,TF,TF,TF,TF,TF,TF,TF,TF,TF,TF,TF,TF,TF,TF,TF,TF,TF,TF,TF,TF,TF,TF,TF,TF,TF,TF,TF,TF,TF,TF,TF,TF,TF,TF,TF,TF,TF,TF,TF,TF,TF,TF,TF,TF,TF,TF,TF,TF,TF,TF,…	26155,126789,54973,54998,55052,2475,7709,51042,93974,553115,10657,112950,55929,7388,127428,25973,148423,164045,163786,29957,6884,64783,728841,284565,5565,200030,10262,54856,9673,51093,79590,3428,93183,127933,261726,8548,55732,27252,51377,360023,134,100381270,6635,9015,84976,84284,388753,23029,4548,80851,54906,10730,55454,220992,7570,7019,8509,9044,51196,56889,23223,3257,1147,27343,79803,84833,803…
blue	TRUE	3.23294e-08	8258	2196	1526	0.6949	0.184791	TF:M08377	TF	Factor: meis1:Elf-1; motif: NTGCCGGAAGTN	13136	5088	TF:M00000	TF,TF,TF,TF,TF,TF,TF,TF,TF,TF,TF,TF,TF,TF,TF,TF,TF,TF,TF,TF,TF,TF,TF,TF,TF,TF,TF,TF,TF,TF,TF,TF,TF,TF,TF,TF,TF,TF,TF,TF,TF,TF,TF,TF,TF,TF,TF,TF,TF,TF,TF,TF,TF,TF,TF,TF,TF,TF,TF,TF,TF,TF,TF,TF,TF,TF,TF,TF,TF,TF,TF,TF,TF,TF,TF,TF,TF,TF,TF,TF,TF,TF,TF,TF,TF,TF,TF,TF,TF,TF,TF,TF,TF,TF,TF,TF,TF,TF,TF,TF,TF,TF,TF,TF,TF,TF,TF,TF,TF,TF,TF,TF,TF,TF,TF,TF,TF,TF,TF,TF,TF,TF,TF,TF,TF,TF,TF,TF,TF,TF,TF,TF,TF,…	26155,6339,54973,54998,55052,2782,199990,127281,11315,2023,7709,832,50809,84196,9923,57095,57190,79947,27245,55113,93974,553115,100128071,339487,7579,5690,127703,9967,51058,112950,6487,9670,55929,79654,114034,10327,7388,9813,51727,23318,127428,25973,23358,57708,23169,1429,34,23032,148423,8915,51100,5586,84146,79871,343099,54874,30836,163786,29957,6814,29899,6884,64783,128338,10390,3752,829,8458,9…
blue	TRUE	3.39708e-08	5446	2196	1061	0.483151	0.194822	TF:M11451	TF	Factor: Elf-1; motif: NANCCGGAAGTN	13136	1716	TF:M00000	TF,TF,TF,TF,TF,TF,TF,TF,TF,TF,TF,TF,TF,TF,TF,TF,TF,TF,TF,TF,TF,TF,TF,TF,TF,TF,TF,TF,TF,TF,TF,TF,TF,TF,TF,TF,TF,TF,TF,TF,TF,TF,TF,TF,TF,TF,TF,TF,TF,TF,TF,TF,TF,TF,TF,TF,TF,TF,TF,TF,TF,TF,TF,TF,TF,TF,TF,TF,TF,TF,TF,TF,TF,TF,TF,TF,TF,TF,TF,TF,TF,TF,TF,TF,TF,TF,TF,TF,TF,TF,TF,TF,TF,TF,TF,TF,TF,TF,TF,TF,TF,TF,TF,TF,TF,TF,TF,TF,TF,TF,TF,TF,TF,TF,TF,TF,TF,TF,TF,TF,TF,TF,TF,TF,TF,TF,TF,TF,TF,TF,TF,TF,TF,…	26155,126789,54973,54998,55052,199990,127281,11315,842,7709,832,50809,9923,57190,51042,553115,339487,7579,9967,79753,112950,9670,55929,266675,7388,9813,127428,25973,23358,57708,23169,1429,23032,8880,148423,8915,51100,164045,163786,29957,6884,64783,55791,128338,10390,8458,9554,647135,27246,5565,200030,10262,51107,79630,80222,1513,23126,10067,23623,7818,54856,22889,9673,84283,51093,79590,2117,3428,…
blue	TRUE	4.17814e-08	4762	2196	943	0.429417	0.198026	TF:M02053	TF	Factor: ELF1; motif: NCCGGAARTN	13136	1800	TF:M00000	TF,TF,TF,TF,TF,TF,TF,TF,TF,TF,TF,TF,TF,TF,TF,TF,TF,TF,TF,TF,TF,TF,TF,TF,TF,TF,TF,TF,TF,TF,TF,TF,TF,TF,TF,TF,TF,TF,TF,TF,TF,TF,TF,TF,TF,TF,TF,TF,TF,TF,TF,TF,TF,TF,TF,TF,TF,TF,TF,TF,TF,TF,TF,TF,TF,TF,TF,TF,TF,TF,TF,TF,TF,TF,TF,TF,TF,TF,TF,TF,TF,TF,TF,TF,TF,TF,TF,TF,TF,TF,TF,TF,TF,TF,TF,TF,TF,TF,TF,TF,TF,TF,TF,TF,TF,TF,TF,TF,TF,TF,TF,TF,TF,TF,TF,TF,TF,TF,TF,TF,TF,TF,TF,TF,TF,TF,TF,TF,TF,TF,TF,TF,TF,…	26155,126789,54973,54998,55052,2782,199990,11315,2475,842,7709,832,163933,50809,11123,51042,93974,553115,10657,339487,26523,9967,79753,112950,55929,10327,7388,9813,127428,25973,23358,115209,57708,148423,164045,30836,163786,29957,6884,64783,55791,128338,10390,829,9554,728841,284565,647135,27246,5565,200030,10262,80308,4580,23623,7818,54856,9673,84283,51093,79590,3428,54935,93183,127933,261726,481,…
blue	TRUE	4.36693e-08	6196	2196	1187	0.540528	0.191575	TF:M09904	TF	Factor: Elk-1; motif: RCCGGAAGTGN	13136	1846	TF:M00000	TF,TF,TF,TF,TF,TF,TF,TF,TF,TF,TF,TF,TF,TF,TF,TF,TF,TF,TF,TF,TF,TF,TF,TF,TF,TF,TF,TF,TF,TF,TF,TF,TF,TF,TF,TF,TF,TF,TF,TF,TF,TF,TF,TF,TF,TF,TF,TF,TF,TF,TF,TF,TF,TF,TF,TF,TF,TF,TF,TF,TF,TF,TF,TF,TF,TF,TF,TF,TF,TF,TF,TF,TF,TF,TF,TF,TF,TF,TF,TF,TF,TF,TF,TF,TF,TF,TF,TF,TF,TF,TF,TF,TF,TF,TF,TF,TF,TF,TF,TF,TF,TF,TF,TF,TF,TF,TF,TF,TF,TF,TF,TF,TF,TF,TF,TF,TF,TF,TF,TF,TF,TF,TF,TF,TF,TF,TF,TF,TF,TF,TF,TF,TF,…	26155,126789,54973,54998,55052,199990,11315,2023,842,7709,55160,832,50809,84196,51042,27245,93974,553115,90853,10657,339487,7579,127703,26523,79753,112950,9670,55929,266675,114034,7388,9813,127428,25973,23358,115209,23169,1429,23032,8880,148423,8915,54680,164045,343099,30836,163786,2135,29957,6884,64783,55791,128338,10390,3752,829,728841,284565,647135,27246,5565,200030,10262,80222,1513,23126,8751…
blue	TRUE	4.85592e-08	4042	2196	817	0.37204	0.202128	TF:M02070_1	TF	Factor: TEL1; motif: CNCGGAANNN; match class: 1	13136	8551	TF:M02070	TF,TF,TF,TF,TF,TF,TF,TF,TF,TF,TF,TF,TF,TF,TF,TF,TF,TF,TF,TF,TF,TF,TF,TF,TF,TF,TF,TF,TF,TF,TF,TF,TF,TF,TF,TF,TF,TF,TF,TF,TF,TF,TF,TF,TF,TF,TF,TF,TF,TF,TF,TF,TF,TF,TF,TF,TF,TF,TF,TF,TF,TF,TF,TF,TF,TF,TF,TF,TF,TF,TF,TF,TF,TF,TF,TF,TF,TF,TF,TF,TF,TF,TF,TF,TF,TF,TF,TF,TF,TF,TF,TF,TF,TF,TF,TF,TF,TF,TF,TF,TF,TF,TF,TF,TF,TF,TF,TF,TF,TF,TF,TF,TF,TF,TF,TF,TF,TF,TF,TF,TF,TF,TF,TF,TF,TF,TF,TF,TF,TF,TF,TF,TF,…	26155,126789,54973,54998,55052,199990,842,57095,51042,9698,10657,339487,26523,9967,79753,51058,112950,9670,55929,127428,25973,23358,115209,34,8880,8915,51100,30836,163786,29957,6814,6884,64783,55791,128338,10390,9554,728841,284565,647135,27246,200030,10262,51107,79630,10654,23623,54856,22889,9673,84283,51093,79590,54935,93183,261726,481,8548,55732,57147,64326,83479,92703,6635,26750,9015,8476,8155…
blue	TRUE	5.96314e-08	7964	2196	1477	0.672587	0.18546	TF:M03977	TF	Factor: ETS1; motif: ACCGGAARYN	13136	2168	TF:M00000	TF,TF,TF,TF,TF,TF,TF,TF,TF,TF,TF,TF,TF,TF,TF,TF,TF,TF,TF,TF,TF,TF,TF,TF,TF,TF,TF,TF,TF,TF,TF,TF,TF,TF,TF,TF,TF,TF,TF,TF,TF,TF,TF,TF,TF,TF,TF,TF,TF,TF,TF,TF,TF,TF,TF,TF,TF,TF,TF,TF,TF,TF,TF,TF,TF,TF,TF,TF,TF,TF,TF,TF,TF,TF,TF,TF,TF,TF,TF,TF,TF,TF,TF,TF,TF,TF,TF,TF,TF,TF,TF,TF,TF,TF,TF,TF,TF,TF,TF,TF,TF,TF,TF,TF,TF,TF,TF,TF,TF,TF,TF,TF,TF,TF,TF,TF,TF,TF,TF,TF,TF,TF,TF,TF,TF,TF,TF,TF,TF,TF,TF,TF,TF,…	26155,126789,54973,54998,55052,2782,199990,55735,11315,2023,2475,842,7709,832,50809,84196,11123,57190,51042,27245,93974,553115,10657,100128071,339487,7579,127703,26523,9967,79753,51058,112950,9670,55929,7389,114034,10327,7388,9813,23318,127428,25973,23358,115209,57708,1429,23032,8880,148423,8915,51100,84146,164045,343099,30836,163786,55599,29957,6884,64783,55791,128338,10390,5906,3752,829,8458,95…
blue	TRUE	6.24751e-08	1969	2196	440	0.200364	0.223464	TF:M02066_1	TF	Factor: PEA3; motif: RCCGGAAGYN; match class: 1	13136	6505	TF:M02066	TF,TF,TF,TF,TF,TF,TF,TF,TF,TF,TF,TF,TF,TF,TF,TF,TF,TF,TF,TF,TF,TF,TF,TF,TF,TF,TF,TF,TF,TF,TF,TF,TF,TF,TF,TF,TF,TF,TF,TF,TF,TF,TF,TF,TF,TF,TF,TF,TF,TF,TF,TF,TF,TF,TF,TF,TF,TF,TF,TF,TF,TF,TF,TF,TF,TF,TF,TF,TF,TF,TF,TF,TF,TF,TF,TF,TF,TF,TF,TF,TF,TF,TF,TF,TF,TF,TF,TF,TF,TF,TF,TF,TF,TF,TF,TF,TF,TF,TF,TF,TF,TF,TF,TF,TF,TF,TF,TF,TF,TF,TF,TF,TF,TF,TF,TF,TF,TF,TF,TF,TF,TF,TF,TF,TF,TF,TF,TF,TF,TF,TF,TF,TF,…	26155,54973,54998,55052,199990,51042,553115,10657,339487,7579,79753,112950,55929,25973,23358,148423,8915,163786,6884,54856,22889,51093,93183,127933,261726,8548,55732,27252,100381270,6635,26750,55105,9015,79573,128061,23029,4548,64216,80851,79894,220992,253725,100287932,387680,56889,23223,3257,79803,5662,84833,8036,11196,118472,10078,7702,9646,58486,144108,2188,4076,9409,9404,26229,23193,79064,556…
blue	TRUE	8.42367e-08	7643	2196	1424	0.648452	0.186314	TF:M00025	TF	Factor: Elk-1; motif: NNNNCCGGAARTNN	13136	1834	TF:M00000	TF,TF,TF,TF,TF,TF,TF,TF,TF,TF,TF,TF,TF,TF,TF,TF,TF,TF,TF,TF,TF,TF,TF,TF,TF,TF,TF,TF,TF,TF,TF,TF,TF,TF,TF,TF,TF,TF,TF,TF,TF,TF,TF,TF,TF,TF,TF,TF,TF,TF,TF,TF,TF,TF,TF,TF,TF,TF,TF,TF,TF,TF,TF,TF,TF,TF,TF,TF,TF,TF,TF,TF,TF,TF,TF,TF,TF,TF,TF,TF,TF,TF,TF,TF,TF,TF,TF,TF,TF,TF,TF,TF,TF,TF,TF,TF,TF,TF,TF,TF,TF,TF,TF,TF,TF,TF,TF,TF,TF,TF,TF,TF,TF,TF,TF,TF,TF,TF,TF,TF,TF,TF,TF,TF,TF,TF,TF,TF,TF,TF,TF,TF,TF,…	26155,126789,54973,54998,55052,2782,199990,55735,11315,2023,842,7709,832,50809,84196,57190,51042,27245,93974,553115,10657,100128071,339487,7579,127703,26523,9967,79753,51058,112950,9670,55929,266675,7389,114034,10327,7388,9813,23318,127428,25973,23358,115209,23169,1429,34,23032,8880,148423,8915,51100,164045,343099,30836,163786,55599,29957,6884,64783,55791,128338,10390,5906,3752,829,9554,728841,28…
blue	TRUE	8.43621e-08	2159	2196	475	0.216302	0.220009	TF:M02061	TF	Factor: ERF; motif: ACCGGAARYN	13136	2012	TF:M00000	TF,TF,TF,TF,TF,TF,TF,TF,TF,TF,TF,TF,TF,TF,TF,TF,TF,TF,TF,TF,TF,TF,TF,TF,TF,TF,TF,TF,TF,TF,TF,TF,TF,TF,TF,TF,TF,TF,TF,TF,TF,TF,TF,TF,TF,TF,TF,TF,TF,TF,TF,TF,TF,TF,TF,TF,TF,TF,TF,TF,TF,TF,TF,TF,TF,TF,TF,TF,TF,TF,TF,TF,TF,TF,TF,TF,TF,TF,TF,TF,TF,TF,TF,TF,TF,TF,TF,TF,TF,TF,TF,TF,TF,TF,TF,TF,TF,TF,TF,TF,TF,TF,TF,TF,TF,TF,TF,TF,TF,TF,TF,TF,TF,TF,TF,TF,TF,TF,TF,TF,TF,TF,TF,TF,TF,TF,TF,TF,TF,TF,TF,TF,TF,…	26155,126789,54973,54998,7709,57190,51042,93974,553115,10657,339487,9967,79753,112950,55929,266675,114034,7388,127428,25973,148423,164045,163786,29957,6884,64783,728841,284565,5565,54856,9673,51093,79590,3428,93183,127933,8548,55732,27252,51377,134,100381270,6635,84976,163859,79573,128061,84284,388753,23029,4548,64216,80851,54906,55454,220992,7570,100287932,9044,56889,23223,3257,1147,27343,79803,…
blue	TRUE	8.93749e-08	6496	2196	1235	0.562386	0.190117	TF:M09905	TF	Factor: SAP-1; motif: NNCCGGAAGTGN	13136	1880	TF:M00000	TF,TF,TF,TF,TF,TF,TF,TF,TF,TF,TF,TF,TF,TF,TF,TF,TF,TF,TF,TF,TF,TF,TF,TF,TF,TF,TF,TF,TF,TF,TF,TF,TF,TF,TF,TF,TF,TF,TF,TF,TF,TF,TF,TF,TF,TF,TF,TF,TF,TF,TF,TF,TF,TF,TF,TF,TF,TF,TF,TF,TF,TF,TF,TF,TF,TF,TF,TF,TF,TF,TF,TF,TF,TF,TF,TF,TF,TF,TF,TF,TF,TF,TF,TF,TF,TF,TF,TF,TF,TF,TF,TF,TF,TF,TF,TF,TF,TF,TF,TF,TF,TF,TF,TF,TF,TF,TF,TF,TF,TF,TF,TF,TF,TF,TF,TF,TF,TF,TF,TF,TF,TF,TF,TF,TF,TF,TF,TF,TF,TF,TF,TF,TF,…	26155,126789,54973,54998,55052,2782,199990,11315,2023,842,7709,832,50809,84196,51042,27245,93974,553115,10657,100128071,339487,7579,127703,26523,9967,79753,112950,9670,55929,10327,7388,9813,127428,25973,23358,115209,1429,34,23032,8880,148423,8915,51100,164045,343099,30836,163786,29957,6884,64783,55791,128338,10390,3752,829,9554,728841,284565,647135,27246,5565,200030,10262,51107,79630,80222,23126,…
blue	TRUE	8.95142e-08	9300	2196	1688	0.76867	0.181505	TF:M02065	TF	Factor: ER81; motif: RCCGGAARYN	13136	1950	TF:M00000	TF,TF,TF,TF,TF,TF,TF,TF,TF,TF,TF,TF,TF,TF,TF,TF,TF,TF,TF,TF,TF,TF,TF,TF,TF,TF,TF,TF,TF,TF,TF,TF,TF,TF,TF,TF,TF,TF,TF,TF,TF,TF,TF,TF,TF,TF,TF,TF,TF,TF,TF,TF,TF,TF,TF,TF,TF,TF,TF,TF,TF,TF,TF,TF,TF,TF,TF,TF,TF,TF,TF,TF,TF,TF,TF,TF,TF,TF,TF,TF,TF,TF,TF,TF,TF,TF,TF,TF,TF,TF,TF,TF,TF,TF,TF,TF,TF,TF,TF,TF,TF,TF,TF,TF,TF,TF,TF,TF,TF,TF,TF,TF,TF,TF,TF,TF,TF,TF,TF,TF,TF,TF,TF,TF,TF,TF,TF,TF,TF,TF,TF,TF,TF,…	26155,126789,54973,54998,55052,2782,199990,127281,55735,11315,2023,2475,842,7709,832,163933,50809,84196,57095,57190,51042,27245,93974,9698,553115,10657,100128071,339487,7579,127703,26523,9967,79753,51058,112950,6487,9670,55929,266675,7389,114034,10327,7388,9813,23318,127428,25973,23358,115209,23169,1429,34,23032,8880,148423,8915,54680,51100,84146,164045,343099,54874,30836,163786,2135,55599,29957,…
blue	TRUE	9.9073e-08	2735	2196	581	0.264572	0.212431	TF:M11392_1	TF	Factor: Erg; motif: NACCGGAARYN; match class: 1	13136	2033	TF:M11392	TF,TF,TF,TF,TF,TF,TF,TF,TF,TF,TF,TF,TF,TF,TF,TF,TF,TF,TF,TF,TF,TF,TF,TF,TF,TF,TF,TF,TF,TF,TF,TF,TF,TF,TF,TF,TF,TF,TF,TF,TF,TF,TF,TF,TF,TF,TF,TF,TF,TF,TF,TF,TF,TF,TF,TF,TF,TF,TF,TF,TF,TF,TF,TF,TF,TF,TF,TF,TF,TF,TF,TF,TF,TF,TF,TF,TF,TF,TF,TF,TF,TF,TF,TF,TF,TF,TF,TF,TF,TF,TF,TF,TF,TF,TF,TF,TF,TF,TF,TF,TF,TF,TF,TF,TF,TF,TF,TF,TF,TF,TF,TF,TF,TF,TF,TF,TF,TF,TF,TF,TF,TF,TF,TF,TF,TF,TF,TF,TF,TF,TF,TF,TF,…	26155,54973,54998,55052,553115,10657,79753,112950,55929,114034,10327,7388,25973,23358,23032,8880,148423,8915,164045,30836,163786,6884,64783,55791,128338,10390,9554,51107,79630,23623,22889,84283,51093,79590,93183,4817,127933,4259,261726,8548,55732,27252,7175,54953,83479,134,100381270,6635,26750,55105,9015,84284,388753,23029,55127,4548,64216,80851,79894,221078,10730,51322,7581,220992,7570,100287932…
blue	TRUE	1.24726e-07	3644	2196	744	0.338798	0.204171	TF:M09607	TF	Factor: SAP-1; motif: ACCGGAAGTNN	13136	1878	TF:M00000	TF,TF,TF,TF,TF,TF,TF,TF,TF,TF,TF,TF,TF,TF,TF,TF,TF,TF,TF,TF,TF,TF,TF,TF,TF,TF,TF,TF,TF,TF,TF,TF,TF,TF,TF,TF,TF,TF,TF,TF,TF,TF,TF,TF,TF,TF,TF,TF,TF,TF,TF,TF,TF,TF,TF,TF,TF,TF,TF,TF,TF,TF,TF,TF,TF,TF,TF,TF,TF,TF,TF,TF,TF,TF,TF,TF,TF,TF,TF,TF,TF,TF,TF,TF,TF,TF,TF,TF,TF,TF,TF,TF,TF,TF,TF,TF,TF,TF,TF,TF,TF,TF,TF,TF,TF,TF,TF,TF,TF,TF,TF,TF,TF,TF,TF,TF,TF,TF,TF,TF,TF,TF,TF,TF,TF,TF,TF,TF,TF,TF,TF,TF,TF,…	26155,126789,54973,54998,55052,199990,7709,51042,93974,553115,90853,10657,339487,7579,79753,112950,55929,266675,114034,7388,127428,25973,115209,23169,164045,343099,2135,29957,6884,64783,728841,284565,5565,200030,10262,1513,23126,7818,54856,22889,9673,51093,79590,2117,3428,93183,127933,261726,8548,55732,27252,64326,360023,134,100381270,6635,9015,84976,79573,128061,149371,388753,23029,4548,64216,80…
blue	TRUE	1.35858e-07	1569	2196	362	0.164845	0.23072	TF:M10119	TF	Factor: REX-1; motif: GGCMGCCATTTT	13136	7184	TF:M00000	TF,TF,TF,TF,TF,TF,TF,TF,TF,TF,TF,TF,TF,TF,TF,TF,TF,TF,TF,TF,TF,TF,TF,TF,TF,TF,TF,TF,TF,TF,TF,TF,TF,TF,TF,TF,TF,TF,TF,TF,TF,TF,TF,TF,TF,TF,TF,TF,TF,TF,TF,TF,TF,TF,TF,TF,TF,TF,TF,TF,TF,TF,TF,TF,TF,TF,TF,TF,TF,TF,TF,TF,TF,TF,TF,TF,TF,TF,TF,TF,TF,TF,TF,TF,TF,TF,TF,TF,TF,TF,TF,TF,TF,TF,TF,TF,TF,TF,TF,TF,TF,TF,TF,TF,TF,TF,TF,TF,TF,TF,TF,TF,TF,TF,TF,TF,TF,TF,TF,TF,TF,TF,TF,TF,TF,TF,TF,TF,TF,TF,TF,TF,TF,…	55052,127281,55735,7709,8672,9923,9698,553115,339487,7388,127428,23358,1429,34,8880,84146,163786,55599,6814,6884,64783,5565,10262,23248,80222,4580,7818,22889,9673,3428,5824,57147,100381270,375056,8476,51742,10771,83860,10730,80314,119016,55749,118813,79004,79847,9126,374354,63877,79892,64376,36,55844,7702,1982,10944,29099,84364,53,9404,80829,79080,23193,55611,740,83638,10992,55298,9702,91801,2338…
blue	TRUE	1.4302e-07	6703	2196	1268	0.577413	0.189169	TF:M11404	TF	Factor: Fli-1; motif: NACCGGAARTN	13136	2462	TF:M00000	TF,TF,TF,TF,TF,TF,TF,TF,TF,TF,TF,TF,TF,TF,TF,TF,TF,TF,TF,TF,TF,TF,TF,TF,TF,TF,TF,TF,TF,TF,TF,TF,TF,TF,TF,TF,TF,TF,TF,TF,TF,TF,TF,TF,TF,TF,TF,TF,TF,TF,TF,TF,TF,TF,TF,TF,TF,TF,TF,TF,TF,TF,TF,TF,TF,TF,TF,TF,TF,TF,TF,TF,TF,TF,TF,TF,TF,TF,TF,TF,TF,TF,TF,TF,TF,TF,TF,TF,TF,TF,TF,TF,TF,TF,TF,TF,TF,TF,TF,TF,TF,TF,TF,TF,TF,TF,TF,TF,TF,TF,TF,TF,TF,TF,TF,TF,TF,TF,TF,TF,TF,TF,TF,TF,TF,TF,TF,TF,TF,TF,TF,TF,TF,…	26155,126789,54973,54998,55052,2782,199990,55735,11315,2475,842,7709,832,50809,84196,57190,51042,27245,93974,553115,90853,10657,339487,7579,127703,26523,9967,79753,112950,9670,55929,266675,114034,10327,7388,9813,127428,25973,23358,115209,1429,23032,8880,148423,8915,51100,164045,343099,30836,163786,2135,29957,6884,64783,55791,128338,10390,5906,3752,829,9554,728841,284565,647135,27246,5565,200030,1…
blue	TRUE	1.53359e-07	2436	2196	525	0.239071	0.215517	TF:M01258	TF	Factor: GABP; motif: CACTTCCGGNNN	13136	2894	TF:M00000	TF,TF,TF,TF,TF,TF,TF,TF,TF,TF,TF,TF,TF,TF,TF,TF,TF,TF,TF,TF,TF,TF,TF,TF,TF,TF,TF,TF,TF,TF,TF,TF,TF,TF,TF,TF,TF,TF,TF,TF,TF,TF,TF,TF,TF,TF,TF,TF,TF,TF,TF,TF,TF,TF,TF,TF,TF,TF,TF,TF,TF,TF,TF,TF,TF,TF,TF,TF,TF,TF,TF,TF,TF,TF,TF,TF,TF,TF,TF,TF,TF,TF,TF,TF,TF,TF,TF,TF,TF,TF,TF,TF,TF,TF,TF,TF,TF,TF,TF,TF,TF,TF,TF,TF,TF,TF,TF,TF,TF,TF,TF,TF,TF,TF,TF,TF,TF,TF,TF,TF,TF,TF,TF,TF,TF,TF,TF,TF,TF,TF,TF,TF,TF,…	26155,126789,54973,54998,55052,11315,842,7709,51042,553115,79753,112950,55929,7388,127428,25973,23358,1429,8915,164045,163786,29957,6884,64783,128338,10390,5565,200030,10262,10067,54856,51093,79590,3428,261726,8548,55732,27252,360023,134,6635,9015,84976,163859,128061,388753,23029,4548,25909,80851,79894,83860,221078,10730,220929,55454,220992,7570,5599,51021,8509,27069,9044,56889,23223,118813,3257,…
blue	TRUE	1.5589e-07	5069	2196	992	0.45173	0.195699	TF:M09606	TF	Factor: nerf; motif: NRRNSCGGAAGNRNNNN	13136	1734	TF:M00000	TF,TF,TF,TF,TF,TF,TF,TF,TF,TF,TF,TF,TF,TF,TF,TF,TF,TF,TF,TF,TF,TF,TF,TF,TF,TF,TF,TF,TF,TF,TF,TF,TF,TF,TF,TF,TF,TF,TF,TF,TF,TF,TF,TF,TF,TF,TF,TF,TF,TF,TF,TF,TF,TF,TF,TF,TF,TF,TF,TF,TF,TF,TF,TF,TF,TF,TF,TF,TF,TF,TF,TF,TF,TF,TF,TF,TF,TF,TF,TF,TF,TF,TF,TF,TF,TF,TF,TF,TF,TF,TF,TF,TF,TF,TF,TF,TF,TF,TF,TF,TF,TF,TF,TF,TF,TF,TF,TF,TF,TF,TF,TF,TF,TF,TF,TF,TF,TF,TF,TF,TF,TF,TF,TF,TF,TF,TF,TF,TF,TF,TF,TF,TF,…	26155,126789,54973,54998,55052,199990,127281,11315,842,832,9923,57190,51042,553115,339487,7579,5690,9967,79753,112950,6487,9670,55929,114034,7388,127428,23358,57708,1429,34,23032,8880,148423,8915,164045,343099,163786,29957,6814,6884,55791,3752,8458,647135,27246,5565,200030,100996763,10262,51107,79630,23126,8751,10067,7818,22889,84283,51093,2117,54935,93183,127933,261726,55732,27252,64326,51377,34…
blue	TRUE	2.42879e-07	2307	2196	500	0.227687	0.216732	TF:M09904_1	TF	Factor: Elk-1; motif: RCCGGAAGTGN; match class: 1	13136	1847	TF:M09904	TF,TF,TF,TF,TF,TF,TF,TF,TF,TF,TF,TF,TF,TF,TF,TF,TF,TF,TF,TF,TF,TF,TF,TF,TF,TF,TF,TF,TF,TF,TF,TF,TF,TF,TF,TF,TF,TF,TF,TF,TF,TF,TF,TF,TF,TF,TF,TF,TF,TF,TF,TF,TF,TF,TF,TF,TF,TF,TF,TF,TF,TF,TF,TF,TF,TF,TF,TF,TF,TF,TF,TF,TF,TF,TF,TF,TF,TF,TF,TF,TF,TF,TF,TF,TF,TF,TF,TF,TF,TF,TF,TF,TF,TF,TF,TF,TF,TF,TF,TF,TF,TF,TF,TF,TF,TF,TF,TF,TF,TF,TF,TF,TF,TF,TF,TF,TF,TF,TF,TF,TF,TF,TF,TF,TF,TF,TF,TF,TF,TF,TF,TF,TF,…	26155,54973,54998,55052,832,51042,553115,339487,7579,79753,112950,55929,266675,25973,23358,115209,23032,148423,8915,163786,29957,6884,55791,3752,829,27246,80222,54856,22889,9673,84283,51093,2117,93183,127933,261726,8548,6635,26750,55105,9015,79573,128061,149371,388753,23029,4548,64216,80851,79894,10730,51322,220992,253725,100287932,387680,8030,56889,3257,79803,5662,84833,8036,374354,11196,118472,…
blue	TRUE	2.51454e-07	6031	2196	1154	0.525501	0.191345	TF:M11447	TF	Factor: Elf-1; motif: NAMCCGGAAGTN	13136	1708	TF:M00000	TF,TF,TF,TF,TF,TF,TF,TF,TF,TF,TF,TF,TF,TF,TF,TF,TF,TF,TF,TF,TF,TF,TF,TF,TF,TF,TF,TF,TF,TF,TF,TF,TF,TF,TF,TF,TF,TF,TF,TF,TF,TF,TF,TF,TF,TF,TF,TF,TF,TF,TF,TF,TF,TF,TF,TF,TF,TF,TF,TF,TF,TF,TF,TF,TF,TF,TF,TF,TF,TF,TF,TF,TF,TF,TF,TF,TF,TF,TF,TF,TF,TF,TF,TF,TF,TF,TF,TF,TF,TF,TF,TF,TF,TF,TF,TF,TF,TF,TF,TF,TF,TF,TF,TF,TF,TF,TF,TF,TF,TF,TF,TF,TF,TF,TF,TF,TF,TF,TF,TF,TF,TF,TF,TF,TF,TF,TF,TF,TF,TF,TF,TF,TF,…	26155,126789,54973,54998,55052,2782,199990,127281,11315,842,7709,832,50809,84196,9923,57190,51042,27245,93974,553115,10657,339487,7579,127703,9967,79753,112950,6487,9670,55929,266675,114034,7388,9813,127428,25973,23358,57708,23169,1429,23032,8880,148423,8915,51100,164045,163786,29957,29899,6884,64783,55791,128338,10390,3752,8458,9554,728841,284565,647135,27246,5565,200030,10262,51107,79630,80222,…
blue	TRUE	2.77507e-07	7450	2196	1389	0.632514	0.186443	TF:M03975	TF	Factor: ERG; motif: ACCGGAARTN	13136	2020	TF:M00000	TF,TF,TF,TF,TF,TF,TF,TF,TF,TF,TF,TF,TF,TF,TF,TF,TF,TF,TF,TF,TF,TF,TF,TF,TF,TF,TF,TF,TF,TF,TF,TF,TF,TF,TF,TF,TF,TF,TF,TF,TF,TF,TF,TF,TF,TF,TF,TF,TF,TF,TF,TF,TF,TF,TF,TF,TF,TF,TF,TF,TF,TF,TF,TF,TF,TF,TF,TF,TF,TF,TF,TF,TF,TF,TF,TF,TF,TF,TF,TF,TF,TF,TF,TF,TF,TF,TF,TF,TF,TF,TF,TF,TF,TF,TF,TF,TF,TF,TF,TF,TF,TF,TF,TF,TF,TF,TF,TF,TF,TF,TF,TF,TF,TF,TF,TF,TF,TF,TF,TF,TF,TF,TF,TF,TF,TF,TF,TF,TF,TF,TF,TF,TF,…	26155,126789,54973,54998,55052,2782,199990,127281,55735,11315,2475,842,7709,832,50809,84196,57095,57190,51042,27245,93974,553115,90853,10657,100128071,339487,7579,127703,26523,9967,79753,112950,9670,55929,266675,114034,10327,7388,9813,127428,25973,23358,115209,57708,1429,23032,8880,148423,8915,51100,164045,343099,30836,163786,2135,55599,29957,6884,64783,55791,128338,10390,5906,3752,829,9554,72884…
blue	TRUE	2.81538e-07	2282	2196	495	0.22541	0.216915	TF:M04714_1	TF	Factor: Elf-1; motif: ACTTCCGGG; match class: 1	13136	1695	TF:M04714	TF,TF,TF,TF,TF,TF,TF,TF,TF,TF,TF,TF,TF,TF,TF,TF,TF,TF,TF,TF,TF,TF,TF,TF,TF,TF,TF,TF,TF,TF,TF,TF,TF,TF,TF,TF,TF,TF,TF,TF,TF,TF,TF,TF,TF,TF,TF,TF,TF,TF,TF,TF,TF,TF,TF,TF,TF,TF,TF,TF,TF,TF,TF,TF,TF,TF,TF,TF,TF,TF,TF,TF,TF,TF,TF,TF,TF,TF,TF,TF,TF,TF,TF,TF,TF,TF,TF,TF,TF,TF,TF,TF,TF,TF,TF,TF,TF,TF,TF,TF,TF,TF,TF,TF,TF,TF,TF,TF,TF,TF,TF,TF,TF,TF,TF,TF,TF,TF,TF,TF,TF,TF,TF,TF,TF,TF,TF,TF,TF,TF,TF,TF,TF,…	26155,54973,54998,55052,832,51042,553115,10657,339487,7579,79753,112950,55929,25973,23358,23032,148423,8915,30836,163786,6884,55791,27246,200030,51107,79630,23623,54856,22889,9673,84283,51093,93183,127933,261726,8548,51377,6635,26750,55105,9015,79573,128061,388753,23029,4548,64216,80851,79894,83860,10730,51322,220992,253725,100287932,387680,8030,56889,118813,3257,1147,79803,5662,84833,8036,63877,…
blue	TRUE	3.11928e-07	1714	2196	388	0.176685	0.226371	TF:M11442	TF	Factor: Net; motif: NACCGGAAGTN	13136	1868	TF:M00000	TF,TF,TF,TF,TF,TF,TF,TF,TF,TF,TF,TF,TF,TF,TF,TF,TF,TF,TF,TF,TF,TF,TF,TF,TF,TF,TF,TF,TF,TF,TF,TF,TF,TF,TF,TF,TF,TF,TF,TF,TF,TF,TF,TF,TF,TF,TF,TF,TF,TF,TF,TF,TF,TF,TF,TF,TF,TF,TF,TF,TF,TF,TF,TF,TF,TF,TF,TF,TF,TF,TF,TF,TF,TF,TF,TF,TF,TF,TF,TF,TF,TF,TF,TF,TF,TF,TF,TF,TF,TF,TF,TF,TF,TF,TF,TF,TF,TF,TF,TF,TF,TF,TF,TF,TF,TF,TF,TF,TF,TF,TF,TF,TF,TF,TF,TF,TF,TF,TF,TF,TF,TF,TF,TF,TF,TF,TF,TF,TF,TF,TF,TF,TF,…	26155,126789,54973,54998,55052,7709,51042,553115,112950,55929,7388,127428,25973,148423,164045,163786,29957,6884,64783,5565,200030,10262,54856,51093,79590,3428,127933,261726,8548,55732,27252,51377,360023,134,6635,9015,84976,84284,388753,23029,4548,80851,54906,10730,55454,220992,7570,9044,56889,23223,1147,27343,79803,84833,8036,79892,80007,10078,7702,9646,11234,144108,9409,53,26229,54663,2286,25824…
blue	TRUE	3.40244e-07	4291	2196	855	0.389344	0.199254	TF:M11450	TF	Factor: Elf-1; motif: NANSCGGAAGTR	13136	1714	TF:M00000	TF,TF,TF,TF,TF,TF,TF,TF,TF,TF,TF,TF,TF,TF,TF,TF,TF,TF,TF,TF,TF,TF,TF,TF,TF,TF,TF,TF,TF,TF,TF,TF,TF,TF,TF,TF,TF,TF,TF,TF,TF,TF,TF,TF,TF,TF,TF,TF,TF,TF,TF,TF,TF,TF,TF,TF,TF,TF,TF,TF,TF,TF,TF,TF,TF,TF,TF,TF,TF,TF,TF,TF,TF,TF,TF,TF,TF,TF,TF,TF,TF,TF,TF,TF,TF,TF,TF,TF,TF,TF,TF,TF,TF,TF,TF,TF,TF,TF,TF,TF,TF,TF,TF,TF,TF,TF,TF,TF,TF,TF,TF,TF,TF,TF,TF,TF,TF,TF,TF,TF,TF,TF,TF,TF,TF,TF,TF,TF,TF,TF,TF,TF,TF,…	26155,126789,54973,54998,55052,199990,127281,7709,832,9923,57190,51042,79947,553115,339487,7579,9967,79753,112950,55929,266675,114034,7388,127428,25973,57708,23169,1429,8915,164045,343099,29957,6884,64783,55791,8458,647135,5565,200030,100996763,101060226,10262,51107,79630,23248,1513,23126,7818,54856,22889,9673,84283,51093,79590,2117,3428,93183,261726,8548,55732,27252,64326,343450,360023,92703,134…
blue	TRUE	3.87886e-07	2227	2196	484	0.220401	0.217333	TF:M11447_1	TF	Factor: Elf-1; motif: NAMCCGGAAGTN; match class: 1	13136	1709	TF:M11447	TF,TF,TF,TF,TF,TF,TF,TF,TF,TF,TF,TF,TF,TF,TF,TF,TF,TF,TF,TF,TF,TF,TF,TF,TF,TF,TF,TF,TF,TF,TF,TF,TF,TF,TF,TF,TF,TF,TF,TF,TF,TF,TF,TF,TF,TF,TF,TF,TF,TF,TF,TF,TF,TF,TF,TF,TF,TF,TF,TF,TF,TF,TF,TF,TF,TF,TF,TF,TF,TF,TF,TF,TF,TF,TF,TF,TF,TF,TF,TF,TF,TF,TF,TF,TF,TF,TF,TF,TF,TF,TF,TF,TF,TF,TF,TF,TF,TF,TF,TF,TF,TF,TF,TF,TF,TF,TF,TF,TF,TF,TF,TF,TF,TF,TF,TF,TF,TF,TF,TF,TF,TF,TF,TF,TF,TF,TF,TF,TF,TF,TF,TF,TF,…	26155,54973,54998,55052,832,51042,553115,339487,7579,9967,79753,112950,55929,127428,25973,23358,148423,8915,51100,163786,6884,55791,647135,27246,51107,79630,54856,22889,9673,84283,51093,127933,261726,8548,55732,6635,26750,55105,9015,84976,81559,79573,388753,23029,4548,64216,80851,79894,10730,51322,220992,253725,100287932,387680,8030,56889,3257,27343,79803,5662,84833,8036,63877,11196,118472,10078,…
blue	TRUE	4.51282e-07	4250	2196	847	0.385701	0.199294	TF:M01660_1	TF	Factor: GABP-alpha; motif: CTTCCK; match class: 1	13136	2887	TF:M01660	TF,TF,TF,TF,TF,TF,TF,TF,TF,TF,TF,TF,TF,TF,TF,TF,TF,TF,TF,TF,TF,TF,TF,TF,TF,TF,TF,TF,TF,TF,TF,TF,TF,TF,TF,TF,TF,TF,TF,TF,TF,TF,TF,TF,TF,TF,TF,TF,TF,TF,TF,TF,TF,TF,TF,TF,TF,TF,TF,TF,TF,TF,TF,TF,TF,TF,TF,TF,TF,TF,TF,TF,TF,TF,TF,TF,TF,TF,TF,TF,TF,TF,TF,TF,TF,TF,TF,TF,TF,TF,TF,TF,TF,TF,TF,TF,TF,TF,TF,TF,TF,TF,TF,TF,TF,TF,TF,TF,TF,TF,TF,TF,TF,TF,TF,TF,TF,TF,TF,TF,TF,TF,TF,TF,TF,TF,TF,TF,TF,TF,TF,TF,TF,…	26155,126789,54973,54998,55052,199990,127281,832,57190,51042,9698,553115,339487,7579,9967,79753,112950,9670,55929,114034,7388,127428,25973,23358,23032,148423,8915,51100,343099,163786,29957,29899,6884,55791,3752,8458,647135,200030,10262,51107,79630,10654,80308,8751,23623,54856,22889,84283,51093,79590,54935,261726,8548,55732,27252,9910,64326,51377,83479,6635,26750,55105,9015,84976,163859,8476,81559…
blue	TRUE	4.66797e-07	5681	2196	1093	0.497723	0.192396	TF:M01165	TF	Factor: Elk-1; motif: RACCGGAAGTR	13136	1838	TF:M00000	TF,TF,TF,TF,TF,TF,TF,TF,TF,TF,TF,TF,TF,TF,TF,TF,TF,TF,TF,TF,TF,TF,TF,TF,TF,TF,TF,TF,TF,TF,TF,TF,TF,TF,TF,TF,TF,TF,TF,TF,TF,TF,TF,TF,TF,TF,TF,TF,TF,TF,TF,TF,TF,TF,TF,TF,TF,TF,TF,TF,TF,TF,TF,TF,TF,TF,TF,TF,TF,TF,TF,TF,TF,TF,TF,TF,TF,TF,TF,TF,TF,TF,TF,TF,TF,TF,TF,TF,TF,TF,TF,TF,TF,TF,TF,TF,TF,TF,TF,TF,TF,TF,TF,TF,TF,TF,TF,TF,TF,TF,TF,TF,TF,TF,TF,TF,TF,TF,TF,TF,TF,TF,TF,TF,TF,TF,TF,TF,TF,TF,TF,TF,TF,…	26155,126789,54973,54998,55052,127281,55735,11315,2475,842,7709,832,84196,57190,51042,23038,93974,553115,90853,10657,339487,7579,9967,79753,112950,55929,266675,114034,7388,9813,127428,25973,23358,23032,148423,8915,5586,164045,343099,163786,2135,29957,6814,6884,64783,55791,128338,10390,829,9554,728841,284565,27246,5565,200030,100996763,10262,79630,80222,1513,9898,10654,10067,54856,22889,9673,51093…
blue	TRUE	5.14209e-07	3408	2196	698	0.317851	0.204812	TF:M12557	TF	Factor: ETV5; motif: NNACTTCCGNN	13136	2306	TF:M00000	TF,TF,TF,TF,TF,TF,TF,TF,TF,TF,TF,TF,TF,TF,TF,TF,TF,TF,TF,TF,TF,TF,TF,TF,TF,TF,TF,TF,TF,TF,TF,TF,TF,TF,TF,TF,TF,TF,TF,TF,TF,TF,TF,TF,TF,TF,TF,TF,TF,TF,TF,TF,TF,TF,TF,TF,TF,TF,TF,TF,TF,TF,TF,TF,TF,TF,TF,TF,TF,TF,TF,TF,TF,TF,TF,TF,TF,TF,TF,TF,TF,TF,TF,TF,TF,TF,TF,TF,TF,TF,TF,TF,TF,TF,TF,TF,TF,TF,TF,TF,TF,TF,TF,TF,TF,TF,TF,TF,TF,TF,TF,TF,TF,TF,TF,TF,TF,TF,TF,TF,TF,TF,TF,TF,TF,TF,TF,TF,TF,TF,TF,TF,TF,…	26155,126789,54973,54998,55052,199990,7709,51042,553115,90853,339487,7579,79753,112950,55929,266675,114034,7388,127428,25973,115209,23169,164045,343099,2135,29957,6884,64783,3752,829,5565,200030,10262,80222,1513,23126,7818,54856,22889,9673,51093,79590,2117,3428,261726,8548,55732,27252,64326,7175,360023,134,100381270,6635,9015,84976,79573,128061,149371,388753,23029,4548,64216,80851,22944,26019,625…
blue	TRUE	6.7548e-07	1855	2196	413	0.188069	0.222642	TF:M11428_1	TF	Factor: PEA3; motif: NACCGGAAGTN; match class: 1	13136	6513	TF:M11428	TF,TF,TF,TF,TF,TF,TF,TF,TF,TF,TF,TF,TF,TF,TF,TF,TF,TF,TF,TF,TF,TF,TF,TF,TF,TF,TF,TF,TF,TF,TF,TF,TF,TF,TF,TF,TF,TF,TF,TF,TF,TF,TF,TF,TF,TF,TF,TF,TF,TF,TF,TF,TF,TF,TF,TF,TF,TF,TF,TF,TF,TF,TF,TF,TF,TF,TF,TF,TF,TF,TF,TF,TF,TF,TF,TF,TF,TF,TF,TF,TF,TF,TF,TF,TF,TF,TF,TF,TF,TF,TF,TF,TF,TF,TF,TF,TF,TF,TF,TF,TF,TF,TF,TF,TF,TF,TF,TF,TF,TF,TF,TF,TF,TF,TF,TF,TF,TF,TF,TF,TF,TF,TF,TF,TF,TF,TF,TF,TF,TF,TF,TF,TF,…	26155,54973,54998,55052,51042,553115,10657,339487,7579,79753,112950,55929,127428,25973,23358,148423,8915,163786,29957,55791,128338,10390,51107,79630,23623,22889,84283,51093,79590,93183,127933,261726,8548,100381270,6635,26750,55105,9015,79573,128061,388753,23029,4548,64216,80851,10730,51322,220992,100287932,8030,56889,23223,3257,5662,84833,8036,81532,10078,9646,11234,144108,4076,9404,26229,23193,5…
blue	TRUE	7.19293e-07	4058	2196	812	0.369763	0.200099	TF:M11430_1	TF	Factor: PEA3; motif: NACCGGAAGTN; match class: 1	13136	6517	TF:M11430	TF,TF,TF,TF,TF,TF,TF,TF,TF,TF,TF,TF,TF,TF,TF,TF,TF,TF,TF,TF,TF,TF,TF,TF,TF,TF,TF,TF,TF,TF,TF,TF,TF,TF,TF,TF,TF,TF,TF,TF,TF,TF,TF,TF,TF,TF,TF,TF,TF,TF,TF,TF,TF,TF,TF,TF,TF,TF,TF,TF,TF,TF,TF,TF,TF,TF,TF,TF,TF,TF,TF,TF,TF,TF,TF,TF,TF,TF,TF,TF,TF,TF,TF,TF,TF,TF,TF,TF,TF,TF,TF,TF,TF,TF,TF,TF,TF,TF,TF,TF,TF,TF,TF,TF,TF,TF,TF,TF,TF,TF,TF,TF,TF,TF,TF,TF,TF,TF,TF,TF,TF,TF,TF,TF,TF,TF,TF,TF,TF,TF,TF,TF,TF,…	26155,54973,54998,55052,2782,199990,55735,11315,2475,832,50809,84196,51042,27245,553115,10657,339487,7579,9967,79753,112950,55929,9813,127428,25973,23358,148423,8915,343099,30836,163786,6884,55791,128338,10390,3752,9554,27246,200030,51107,79630,23623,7818,54856,22889,9673,84283,51093,79590,93183,4817,127933,261726,8548,55732,27252,64326,51377,343450,92703,100381270,6635,26750,55105,9015,163859,84…
blue	TRUE	7.99022e-07	2936	2196	612	0.278689	0.208447	TF:M11402	TF	Factor: Fli-1; motif: NACCGGAARTN	13136	2460	TF:M00000	TF,TF,TF,TF,TF,TF,TF,TF,TF,TF,TF,TF,TF,TF,TF,TF,TF,TF,TF,TF,TF,TF,TF,TF,TF,TF,TF,TF,TF,TF,TF,TF,TF,TF,TF,TF,TF,TF,TF,TF,TF,TF,TF,TF,TF,TF,TF,TF,TF,TF,TF,TF,TF,TF,TF,TF,TF,TF,TF,TF,TF,TF,TF,TF,TF,TF,TF,TF,TF,TF,TF,TF,TF,TF,TF,TF,TF,TF,TF,TF,TF,TF,TF,TF,TF,TF,TF,TF,TF,TF,TF,TF,TF,TF,TF,TF,TF,TF,TF,TF,TF,TF,TF,TF,TF,TF,TF,TF,TF,TF,TF,TF,TF,TF,TF,TF,TF,TF,TF,TF,TF,TF,TF,TF,TF,TF,TF,TF,TF,TF,TF,TF,TF,…	26155,126789,54973,54998,55052,2475,7709,50809,51042,93974,553115,90853,10657,112950,55929,7388,127428,25973,57708,148423,8915,164045,30836,163786,2135,29957,6884,64783,728841,284565,5565,200030,10262,80222,80308,54856,9673,51093,79590,3428,93183,127933,261726,8548,55732,27252,9857,51377,360023,134,100381270,6635,9015,84976,9816,84284,388753,23029,4548,80851,79894,54906,79746,10730,55454,220992,7…
blue	TRUE	1.00186e-06	3329	2196	682	0.310565	0.204866	TF:M03975_1	TF	Factor: ERG; motif: ACCGGAARTN; match class: 1	13136	2021	TF:M03975	TF,TF,TF,TF,TF,TF,TF,TF,TF,TF,TF,TF,TF,TF,TF,TF,TF,TF,TF,TF,TF,TF,TF,TF,TF,TF,TF,TF,TF,TF,TF,TF,TF,TF,TF,TF,TF,TF,TF,TF,TF,TF,TF,TF,TF,TF,TF,TF,TF,TF,TF,TF,TF,TF,TF,TF,TF,TF,TF,TF,TF,TF,TF,TF,TF,TF,TF,TF,TF,TF,TF,TF,TF,TF,TF,TF,TF,TF,TF,TF,TF,TF,TF,TF,TF,TF,TF,TF,TF,TF,TF,TF,TF,TF,TF,TF,TF,TF,TF,TF,TF,TF,TF,TF,TF,TF,TF,TF,TF,TF,TF,TF,TF,TF,TF,TF,TF,TF,TF,TF,TF,TF,TF,TF,TF,TF,TF,TF,TF,TF,TF,TF,TF,…	26155,126789,54973,54998,55052,7709,832,57190,51042,553115,10657,26523,9967,79753,112950,9670,55929,114034,7388,127428,25973,23358,23032,8880,148423,8915,164045,30836,163786,29957,6884,64783,55791,128338,10390,9554,27246,51107,79630,80222,23623,22889,84283,51093,79590,93183,127933,4259,261726,8548,55732,27252,9857,7175,54953,83479,134,100381270,6635,26750,55105,9015,163859,8476,79573,128061,38875…
blue	TRUE	1.00994e-06	8752	2196	1595	0.726321	0.182244	TF:M11435	TF	Factor: Elk-1; motif: NNCCGGAAGTN	13136	1854	TF:M00000	TF,TF,TF,TF,TF,TF,TF,TF,TF,TF,TF,TF,TF,TF,TF,TF,TF,TF,TF,TF,TF,TF,TF,TF,TF,TF,TF,TF,TF,TF,TF,TF,TF,TF,TF,TF,TF,TF,TF,TF,TF,TF,TF,TF,TF,TF,TF,TF,TF,TF,TF,TF,TF,TF,TF,TF,TF,TF,TF,TF,TF,TF,TF,TF,TF,TF,TF,TF,TF,TF,TF,TF,TF,TF,TF,TF,TF,TF,TF,TF,TF,TF,TF,TF,TF,TF,TF,TF,TF,TF,TF,TF,TF,TF,TF,TF,TF,TF,TF,TF,TF,TF,TF,TF,TF,TF,TF,TF,TF,TF,TF,TF,TF,TF,TF,TF,TF,TF,TF,TF,TF,TF,TF,TF,TF,TF,TF,TF,TF,TF,TF,TF,TF,…	26155,126789,54973,54998,55052,2782,199990,127281,11315,2475,842,7709,832,50809,84196,9923,57190,51042,79947,27245,55113,93974,9698,553115,10657,339487,7579,5690,127703,26523,9967,79753,112950,6487,9670,55929,266675,114034,10327,7388,9813,51727,23318,127428,25973,23358,115209,57708,23169,1429,34,23032,8880,148423,8915,51100,5586,84146,164045,79871,343099,54874,30836,163786,2135,29957,6814,29899,6…
blue	TRUE	1.23588e-06	1683	2196	379	0.172587	0.225193	TF:M02069_1	TF	Factor: Erm; motif: ACCGGAAGTN; match class: 1	13136	2049	TF:M02069	TF,TF,TF,TF,TF,TF,TF,TF,TF,TF,TF,TF,TF,TF,TF,TF,TF,TF,TF,TF,TF,TF,TF,TF,TF,TF,TF,TF,TF,TF,TF,TF,TF,TF,TF,TF,TF,TF,TF,TF,TF,TF,TF,TF,TF,TF,TF,TF,TF,TF,TF,TF,TF,TF,TF,TF,TF,TF,TF,TF,TF,TF,TF,TF,TF,TF,TF,TF,TF,TF,TF,TF,TF,TF,TF,TF,TF,TF,TF,TF,TF,TF,TF,TF,TF,TF,TF,TF,TF,TF,TF,TF,TF,TF,TF,TF,TF,TF,TF,TF,TF,TF,TF,TF,TF,TF,TF,TF,TF,TF,TF,TF,TF,TF,TF,TF,TF,TF,TF,TF,TF,TF,TF,TF,TF,TF,TF,TF,TF,TF,TF,TF,TF,…	26155,54973,54998,55052,2782,11315,832,553115,10657,112950,55929,25973,23358,148423,8915,30836,163786,55791,128338,10390,27246,23623,22889,84283,51093,93183,127933,261726,8548,55732,51377,6635,26750,55105,9015,388753,23029,4548,80851,79894,10730,100287932,8030,56889,23223,3257,1147,5662,84833,11196,10078,9646,55293,2188,4076,9409,9404,26229,55611,2286,25824,738,283130,399909,10992,81876,338692,55…
blue	TRUE	1.23779e-06	7167	2196	1338	0.60929	0.186689	TF:M01752	TF	Factor: ERG; motif: ACCGGAART	13136	2016	TF:M00000	TF,TF,TF,TF,TF,TF,TF,TF,TF,TF,TF,TF,TF,TF,TF,TF,TF,TF,TF,TF,TF,TF,TF,TF,TF,TF,TF,TF,TF,TF,TF,TF,TF,TF,TF,TF,TF,TF,TF,TF,TF,TF,TF,TF,TF,TF,TF,TF,TF,TF,TF,TF,TF,TF,TF,TF,TF,TF,TF,TF,TF,TF,TF,TF,TF,TF,TF,TF,TF,TF,TF,TF,TF,TF,TF,TF,TF,TF,TF,TF,TF,TF,TF,TF,TF,TF,TF,TF,TF,TF,TF,TF,TF,TF,TF,TF,TF,TF,TF,TF,TF,TF,TF,TF,TF,TF,TF,TF,TF,TF,TF,TF,TF,TF,TF,TF,TF,TF,TF,TF,TF,TF,TF,TF,TF,TF,TF,TF,TF,TF,TF,TF,TF,…	26155,126789,54973,54998,55052,2782,199990,127281,55735,11315,2475,842,7709,832,50809,84196,57190,51042,27245,93974,553115,90853,10657,339487,7579,127703,26523,9967,79753,112950,9670,55929,266675,114034,10327,7388,9813,127428,25973,23358,115209,23169,1429,23032,8880,148423,8915,51100,164045,343099,30836,163786,2135,29957,6884,64783,55791,128338,10390,5906,3752,9554,728841,284565,647135,27246,5565…
blue	TRUE	1.30494e-06	1731	2196	388	0.176685	0.224148	TF:M03982_1	TF	Factor: ETV4; motif: ACCGGAAGTN; match class: 1	13136	2273	TF:M03982	TF,TF,TF,TF,TF,TF,TF,TF,TF,TF,TF,TF,TF,TF,TF,TF,TF,TF,TF,TF,TF,TF,TF,TF,TF,TF,TF,TF,TF,TF,TF,TF,TF,TF,TF,TF,TF,TF,TF,TF,TF,TF,TF,TF,TF,TF,TF,TF,TF,TF,TF,TF,TF,TF,TF,TF,TF,TF,TF,TF,TF,TF,TF,TF,TF,TF,TF,TF,TF,TF,TF,TF,TF,TF,TF,TF,TF,TF,TF,TF,TF,TF,TF,TF,TF,TF,TF,TF,TF,TF,TF,TF,TF,TF,TF,TF,TF,TF,TF,TF,TF,TF,TF,TF,TF,TF,TF,TF,TF,TF,TF,TF,TF,TF,TF,TF,TF,TF,TF,TF,TF,TF,TF,TF,TF,TF,TF,TF,TF,TF,TF,TF,TF,…	26155,54973,54998,55052,51042,553115,10657,79753,112950,55929,25973,23358,148423,8915,163786,55791,51107,79630,22889,84283,51093,93183,127933,261726,8548,55732,100381270,6635,26750,55105,9015,79573,128061,388753,23029,4548,64216,80851,79894,221078,10730,51322,220992,100287932,8030,56889,23223,3257,5662,84833,8036,11196,10078,9646,55293,144108,2188,4076,9409,9404,26229,23193,55611,83707,2286,25824…
blue	TRUE	1.35032e-06	4470	2196	882	0.401639	0.197315	TF:M09605	TF	Factor: Elf-1; motif: NAANCMGGAAGTGN	13136	1700	TF:M00000	TF,TF,TF,TF,TF,TF,TF,TF,TF,TF,TF,TF,TF,TF,TF,TF,TF,TF,TF,TF,TF,TF,TF,TF,TF,TF,TF,TF,TF,TF,TF,TF,TF,TF,TF,TF,TF,TF,TF,TF,TF,TF,TF,TF,TF,TF,TF,TF,TF,TF,TF,TF,TF,TF,TF,TF,TF,TF,TF,TF,TF,TF,TF,TF,TF,TF,TF,TF,TF,TF,TF,TF,TF,TF,TF,TF,TF,TF,TF,TF,TF,TF,TF,TF,TF,TF,TF,TF,TF,TF,TF,TF,TF,TF,TF,TF,TF,TF,TF,TF,TF,TF,TF,TF,TF,TF,TF,TF,TF,TF,TF,TF,TF,TF,TF,TF,TF,TF,TF,TF,TF,TF,TF,TF,TF,TF,TF,TF,TF,TF,TF,TF,TF,…	26155,126789,54973,54998,55052,11315,842,7709,11123,57190,51042,553115,90853,9202,79753,112950,9670,55929,7388,9813,127428,25973,23358,115209,1429,23032,8880,148423,8915,164045,163786,2135,29957,22911,6884,64783,55791,128338,10390,3752,829,647135,27246,5565,200030,10262,80222,23126,10067,54856,22889,84283,51093,79590,2117,3428,54935,127933,261726,8548,55732,27252,7175,343450,360023,134,6635,26750…
blue	TRUE	1.41313e-06	2565	2196	543	0.247268	0.211696	TF:M09905_1	TF	Factor: SAP-1; motif: NNCCGGAAGTGN; match class: 1	13136	1881	TF:M09905	TF,TF,TF,TF,TF,TF,TF,TF,TF,TF,TF,TF,TF,TF,TF,TF,TF,TF,TF,TF,TF,TF,TF,TF,TF,TF,TF,TF,TF,TF,TF,TF,TF,TF,TF,TF,TF,TF,TF,TF,TF,TF,TF,TF,TF,TF,TF,TF,TF,TF,TF,TF,TF,TF,TF,TF,TF,TF,TF,TF,TF,TF,TF,TF,TF,TF,TF,TF,TF,TF,TF,TF,TF,TF,TF,TF,TF,TF,TF,TF,TF,TF,TF,TF,TF,TF,TF,TF,TF,TF,TF,TF,TF,TF,TF,TF,TF,TF,TF,TF,TF,TF,TF,TF,TF,TF,TF,TF,TF,TF,TF,TF,TF,TF,TF,TF,TF,TF,TF,TF,TF,TF,TF,TF,TF,TF,TF,TF,TF,TF,TF,TF,TF,…	26155,54973,54998,55052,199990,832,51042,553115,10657,339487,7579,127703,9967,112950,55929,10327,25973,23358,148423,8915,30836,163786,55791,9554,27246,51107,79630,23623,22889,9673,84283,51093,93183,4817,127933,261726,8548,55732,83479,6635,26750,55105,9015,388753,23029,4548,80851,79894,221078,10730,51322,220992,253725,100287932,387680,8030,56889,118813,3257,1147,5662,84833,11196,118472,10078,7702,…
blue	TRUE	1.49272e-06	1998	2196	438	0.199454	0.219219	TF:M11425_1	TF	Factor: PEA3; motif: NACCGGAAGTN; match class: 1	13136	6509	TF:M11425	TF,TF,TF,TF,TF,TF,TF,TF,TF,TF,TF,TF,TF,TF,TF,TF,TF,TF,TF,TF,TF,TF,TF,TF,TF,TF,TF,TF,TF,TF,TF,TF,TF,TF,TF,TF,TF,TF,TF,TF,TF,TF,TF,TF,TF,TF,TF,TF,TF,TF,TF,TF,TF,TF,TF,TF,TF,TF,TF,TF,TF,TF,TF,TF,TF,TF,TF,TF,TF,TF,TF,TF,TF,TF,TF,TF,TF,TF,TF,TF,TF,TF,TF,TF,TF,TF,TF,TF,TF,TF,TF,TF,TF,TF,TF,TF,TF,TF,TF,TF,TF,TF,TF,TF,TF,TF,TF,TF,TF,TF,TF,TF,TF,TF,TF,TF,TF,TF,TF,TF,TF,TF,TF,TF,TF,TF,TF,TF,TF,TF,TF,TF,TF,…	26155,54973,54998,55052,51042,553115,10657,339487,7579,79753,112950,55929,127428,25973,23358,148423,8915,163786,29957,6884,55791,51107,79630,54856,22889,84283,51093,79590,2117,93183,127933,261726,8548,27252,100381270,6635,26750,55105,9015,79573,128061,388753,23029,4548,64216,80851,10730,51322,220992,100287932,8030,56889,23223,3257,79803,5662,84833,8036,118472,81532,10078,9646,58486,11234,144108,4…
blue	TRUE	1.52394e-06	3403	2196	694	0.316029	0.203938	TF:M02052_1	TF	Factor: EHF; motif: CSCGGAARTN; match class: 1	13136	1675	TF:M02052	TF,TF,TF,TF,TF,TF,TF,TF,TF,TF,TF,TF,TF,TF,TF,TF,TF,TF,TF,TF,TF,TF,TF,TF,TF,TF,TF,TF,TF,TF,TF,TF,TF,TF,TF,TF,TF,TF,TF,TF,TF,TF,TF,TF,TF,TF,TF,TF,TF,TF,TF,TF,TF,TF,TF,TF,TF,TF,TF,TF,TF,TF,TF,TF,TF,TF,TF,TF,TF,TF,TF,TF,TF,TF,TF,TF,TF,TF,TF,TF,TF,TF,TF,TF,TF,TF,TF,TF,TF,TF,TF,TF,TF,TF,TF,TF,TF,TF,TF,TF,TF,TF,TF,TF,TF,TF,TF,TF,TF,TF,TF,TF,TF,TF,TF,TF,TF,TF,TF,TF,TF,TF,TF,TF,TF,TF,TF,TF,TF,TF,TF,TF,TF,…	26155,54973,54998,55052,199990,51042,553115,339487,7579,79753,112950,55929,114034,7388,127428,25973,23358,23032,148423,8915,51100,343099,54874,163786,29957,6884,55791,3752,829,647135,10262,80222,23623,7818,54856,22889,9673,84283,51093,93183,127933,261726,8548,55732,64326,7175,51377,83479,92703,6635,55758,26750,55105,9015,84976,163859,81559,9816,79573,128061,149371,84284,388753,23029,64216,80851,7…
blue	TRUE	1.7455e-06	1835	2196	407	0.185337	0.221798	TF:M11451_1	TF	Factor: Elf-1; motif: NANCCGGAAGTN; match class: 1	13136	1717	TF:M11451	TF,TF,TF,TF,TF,TF,TF,TF,TF,TF,TF,TF,TF,TF,TF,TF,TF,TF,TF,TF,TF,TF,TF,TF,TF,TF,TF,TF,TF,TF,TF,TF,TF,TF,TF,TF,TF,TF,TF,TF,TF,TF,TF,TF,TF,TF,TF,TF,TF,TF,TF,TF,TF,TF,TF,TF,TF,TF,TF,TF,TF,TF,TF,TF,TF,TF,TF,TF,TF,TF,TF,TF,TF,TF,TF,TF,TF,TF,TF,TF,TF,TF,TF,TF,TF,TF,TF,TF,TF,TF,TF,TF,TF,TF,TF,TF,TF,TF,TF,TF,TF,TF,TF,TF,TF,TF,TF,TF,TF,TF,TF,TF,TF,TF,TF,TF,TF,TF,TF,TF,TF,TF,TF,TF,TF,TF,TF,TF,TF,TF,TF,TF,TF,…	26155,54973,54998,55052,832,51042,553115,339487,7579,79753,112950,55929,127428,25973,23358,148423,8915,51100,163786,6884,55791,647135,51107,79630,54856,22889,9673,84283,51093,127933,261726,8548,55732,6635,26750,55105,9015,81559,79573,388753,23029,64216,80851,10730,51322,220992,253725,100287932,387680,8030,56889,3257,79803,5662,84833,8036,11196,10078,9646,58486,11234,144108,2188,4076,9409,9404,556…
blue	TRUE	2.13881e-06	2440	2196	519	0.236339	0.212705	TF:M09913	TF	Factor: ER81; motif: NNCCGGAAGYG	13136	1954	TF:M00000	TF,TF,TF,TF,TF,TF,TF,TF,TF,TF,TF,TF,TF,TF,TF,TF,TF,TF,TF,TF,TF,TF,TF,TF,TF,TF,TF,TF,TF,TF,TF,TF,TF,TF,TF,TF,TF,TF,TF,TF,TF,TF,TF,TF,TF,TF,TF,TF,TF,TF,TF,TF,TF,TF,TF,TF,TF,TF,TF,TF,TF,TF,TF,TF,TF,TF,TF,TF,TF,TF,TF,TF,TF,TF,TF,TF,TF,TF,TF,TF,TF,TF,TF,TF,TF,TF,TF,TF,TF,TF,TF,TF,TF,TF,TF,TF,TF,TF,TF,TF,TF,TF,TF,TF,TF,TF,TF,TF,TF,TF,TF,TF,TF,TF,TF,TF,TF,TF,TF,TF,TF,TF,TF,TF,TF,TF,TF,TF,TF,TF,TF,TF,TF,…	26155,126789,54973,54998,55052,11315,842,7709,51042,79753,112950,55929,7388,25973,23358,1429,8915,164045,163786,29957,6884,64783,128338,10390,5565,200030,10262,10067,54856,22889,51093,79590,54935,261726,8548,55732,360023,6635,9015,84976,163859,128061,84284,388753,23029,4548,80851,79894,83860,221078,220929,55454,220992,7570,5599,8030,51021,27069,9044,56889,23223,118813,3257,1147,27343,79803,84833,…
blue	TRUE	2.8598e-06	6363	2196	1202	0.547359	0.188905	TF:M11424	TF	Factor: Erm; motif: NNSCGGAWGYN	13136	2056	TF:M00000	TF,TF,TF,TF,TF,TF,TF,TF,TF,TF,TF,TF,TF,TF,TF,TF,TF,TF,TF,TF,TF,TF,TF,TF,TF,TF,TF,TF,TF,TF,TF,TF,TF,TF,TF,TF,TF,TF,TF,TF,TF,TF,TF,TF,TF,TF,TF,TF,TF,TF,TF,TF,TF,TF,TF,TF,TF,TF,TF,TF,TF,TF,TF,TF,TF,TF,TF,TF,TF,TF,TF,TF,TF,TF,TF,TF,TF,TF,TF,TF,TF,TF,TF,TF,TF,TF,TF,TF,TF,TF,TF,TF,TF,TF,TF,TF,TF,TF,TF,TF,TF,TF,TF,TF,TF,TF,TF,TF,TF,TF,TF,TF,TF,TF,TF,TF,TF,TF,TF,TF,TF,TF,TF,TF,TF,TF,TF,TF,TF,TF,TF,TF,TF,…	26155,126789,54973,54998,55052,2782,199990,127281,11315,2475,842,7709,832,84196,57190,51042,27245,553115,339487,7579,127703,9967,79753,112950,6487,9670,55929,266675,7388,9813,127428,25973,23358,57708,23169,1429,23032,8880,148423,8915,51100,164045,163786,29957,29899,6884,64783,55791,128338,10390,3752,8458,9554,647135,27246,5565,200030,10262,51107,79630,80222,1513,23126,10067,23623,7818,54856,22889…
blue	TRUE	3.15005e-06	2522	2196	533	0.242714	0.21134	TF:M11434_1	TF	Factor: Elk-1; motif: NRSCGGAAGNN; match class: 1	13136	1853	TF:M11434	TF,TF,TF,TF,TF,TF,TF,TF,TF,TF,TF,TF,TF,TF,TF,TF,TF,TF,TF,TF,TF,TF,TF,TF,TF,TF,TF,TF,TF,TF,TF,TF,TF,TF,TF,TF,TF,TF,TF,TF,TF,TF,TF,TF,TF,TF,TF,TF,TF,TF,TF,TF,TF,TF,TF,TF,TF,TF,TF,TF,TF,TF,TF,TF,TF,TF,TF,TF,TF,TF,TF,TF,TF,TF,TF,TF,TF,TF,TF,TF,TF,TF,TF,TF,TF,TF,TF,TF,TF,TF,TF,TF,TF,TF,TF,TF,TF,TF,TF,TF,TF,TF,TF,TF,TF,TF,TF,TF,TF,TF,TF,TF,TF,TF,TF,TF,TF,TF,TF,TF,TF,TF,TF,TF,TF,TF,TF,TF,TF,TF,TF,TF,TF,…	26155,54973,54998,55052,57190,51042,553115,339487,7579,9967,79753,112950,9670,55929,114034,127428,25973,23358,148423,8915,343099,163786,29957,6884,8458,647135,51107,79630,54856,22889,51093,79590,54935,261726,8548,55732,64326,83479,6635,26750,55105,9015,84976,163859,9816,79573,128061,388753,23029,4548,64216,80851,54906,10730,220992,7570,253725,100287932,387680,253430,8030,23063,56889,3257,79803,56…
blue	TRUE	3.2666e-06	5370	2196	1034	0.470856	0.192551	TF:M12603	TF	Factor: ERM; motif: NNCACTTCCGGNN	13136	2058	TF:M00000	TF,TF,TF,TF,TF,TF,TF,TF,TF,TF,TF,TF,TF,TF,TF,TF,TF,TF,TF,TF,TF,TF,TF,TF,TF,TF,TF,TF,TF,TF,TF,TF,TF,TF,TF,TF,TF,TF,TF,TF,TF,TF,TF,TF,TF,TF,TF,TF,TF,TF,TF,TF,TF,TF,TF,TF,TF,TF,TF,TF,TF,TF,TF,TF,TF,TF,TF,TF,TF,TF,TF,TF,TF,TF,TF,TF,TF,TF,TF,TF,TF,TF,TF,TF,TF,TF,TF,TF,TF,TF,TF,TF,TF,TF,TF,TF,TF,TF,TF,TF,TF,TF,TF,TF,TF,TF,TF,TF,TF,TF,TF,TF,TF,TF,TF,TF,TF,TF,TF,TF,TF,TF,TF,TF,TF,TF,TF,TF,TF,TF,TF,TF,TF,…	26155,126789,54973,54998,55052,11315,2023,842,7709,832,84196,11123,57190,51042,27245,553115,90853,7579,127703,79753,112950,9670,55929,7388,9813,127428,25973,23358,115209,1429,23032,8880,148423,8915,51100,164045,54874,163786,2135,29957,6884,64783,55791,128338,10390,3752,829,9554,647135,27246,5565,200030,10262,51107,79630,80222,10067,23623,54856,22889,84283,51093,79590,2117,3428,54935,5824,127933,4…
blue	TRUE	4.42274e-06	8298	2196	1518	0.691257	0.182936	TF:M01660	TF	Factor: GABP-alpha; motif: CTTCCK	13136	2886	TF:M00000	TF,TF,TF,TF,TF,TF,TF,TF,TF,TF,TF,TF,TF,TF,TF,TF,TF,TF,TF,TF,TF,TF,TF,TF,TF,TF,TF,TF,TF,TF,TF,TF,TF,TF,TF,TF,TF,TF,TF,TF,TF,TF,TF,TF,TF,TF,TF,TF,TF,TF,TF,TF,TF,TF,TF,TF,TF,TF,TF,TF,TF,TF,TF,TF,TF,TF,TF,TF,TF,TF,TF,TF,TF,TF,TF,TF,TF,TF,TF,TF,TF,TF,TF,TF,TF,TF,TF,TF,TF,TF,TF,TF,TF,TF,TF,TF,TF,TF,TF,TF,TF,TF,TF,TF,TF,TF,TF,TF,TF,TF,TF,TF,TF,TF,TF,TF,TF,TF,TF,TF,TF,TF,TF,TF,TF,TF,TF,TF,TF,TF,TF,TF,TF,…	26155,126789,54973,54998,55052,199990,127281,11315,842,7709,832,50809,84196,9923,57190,51042,79947,27245,55113,93974,9698,553115,339487,7579,5690,127703,26523,9967,79753,112950,6487,9670,55929,266675,114034,7388,9813,51727,23318,127428,25973,23358,57708,23169,1429,34,23032,8880,148423,8915,51100,5586,84146,164045,79871,343099,54874,163786,2135,29957,6814,29899,6884,64783,55791,128338,10390,5906,3…
blue	TRUE	4.92159e-06	7572	2196	1400	0.637523	0.184892	TF:M02052	TF	Factor: EHF; motif: CSCGGAARTN	13136	1674	TF:M00000	TF,TF,TF,TF,TF,TF,TF,TF,TF,TF,TF,TF,TF,TF,TF,TF,TF,TF,TF,TF,TF,TF,TF,TF,TF,TF,TF,TF,TF,TF,TF,TF,TF,TF,TF,TF,TF,TF,TF,TF,TF,TF,TF,TF,TF,TF,TF,TF,TF,TF,TF,TF,TF,TF,TF,TF,TF,TF,TF,TF,TF,TF,TF,TF,TF,TF,TF,TF,TF,TF,TF,TF,TF,TF,TF,TF,TF,TF,TF,TF,TF,TF,TF,TF,TF,TF,TF,TF,TF,TF,TF,TF,TF,TF,TF,TF,TF,TF,TF,TF,TF,TF,TF,TF,TF,TF,TF,TF,TF,TF,TF,TF,TF,TF,TF,TF,TF,TF,TF,TF,TF,TF,TF,TF,TF,TF,TF,TF,TF,TF,TF,TF,TF,…	26155,126789,54973,54998,55052,199990,127281,11315,842,7709,832,163933,50809,9923,57190,51042,27245,93974,9698,553115,10657,339487,7579,9202,26523,79753,23499,112950,6487,9670,55929,266675,114034,10327,7388,9813,127428,25973,23358,57708,23169,23032,8880,148423,8915,51100,84146,164045,343099,54874,30836,163786,29957,6814,29899,22911,6884,64783,55791,128338,10390,3752,829,8458,9554,728841,284565,64…
blue	TRUE	4.92964e-06	5903	2196	1123	0.511384	0.190242	TF:M11448	TF	Factor: Elf-1; motif: NANGCGGAAGTN	13136	1710	TF:M00000	TF,TF,TF,TF,TF,TF,TF,TF,TF,TF,TF,TF,TF,TF,TF,TF,TF,TF,TF,TF,TF,TF,TF,TF,TF,TF,TF,TF,TF,TF,TF,TF,TF,TF,TF,TF,TF,TF,TF,TF,TF,TF,TF,TF,TF,TF,TF,TF,TF,TF,TF,TF,TF,TF,TF,TF,TF,TF,TF,TF,TF,TF,TF,TF,TF,TF,TF,TF,TF,TF,TF,TF,TF,TF,TF,TF,TF,TF,TF,TF,TF,TF,TF,TF,TF,TF,TF,TF,TF,TF,TF,TF,TF,TF,TF,TF,TF,TF,TF,TF,TF,TF,TF,TF,TF,TF,TF,TF,TF,TF,TF,TF,TF,TF,TF,TF,TF,TF,TF,TF,TF,TF,TF,TF,TF,TF,TF,TF,TF,TF,TF,TF,TF,…	26155,126789,54973,54998,55052,199990,127281,7709,832,9923,57190,51042,55113,553115,339487,7579,5690,9967,79753,112950,6487,9670,55929,266675,114034,7388,127428,25973,23358,57708,23169,1429,34,23032,148423,8915,51100,84146,164045,343099,54874,163786,2135,29957,6814,29899,6884,64783,55791,3752,8458,647135,5565,200030,100996763,10262,51107,79630,1513,23126,9898,10654,8751,23623,7818,54856,22889,967…
blue	TRUE	1.00221e-05	7220	2196	1340	0.6102	0.185596	TF:M02059	TF	Factor: ELK-1; motif: ACCGGAAGTN	13136	1840	TF:M00000	TF,TF,TF,TF,TF,TF,TF,TF,TF,TF,TF,TF,TF,TF,TF,TF,TF,TF,TF,TF,TF,TF,TF,TF,TF,TF,TF,TF,TF,TF,TF,TF,TF,TF,TF,TF,TF,TF,TF,TF,TF,TF,TF,TF,TF,TF,TF,TF,TF,TF,TF,TF,TF,TF,TF,TF,TF,TF,TF,TF,TF,TF,TF,TF,TF,TF,TF,TF,TF,TF,TF,TF,TF,TF,TF,TF,TF,TF,TF,TF,TF,TF,TF,TF,TF,TF,TF,TF,TF,TF,TF,TF,TF,TF,TF,TF,TF,TF,TF,TF,TF,TF,TF,TF,TF,TF,TF,TF,TF,TF,TF,TF,TF,TF,TF,TF,TF,TF,TF,TF,TF,TF,TF,TF,TF,TF,TF,TF,TF,TF,TF,TF,TF,…	26155,126789,54973,54998,55052,2782,199990,127281,55735,11315,2475,842,7709,832,50809,84196,57190,51042,27245,93974,553115,10657,339487,7579,127703,26523,9967,79753,112950,9670,55929,266675,114034,10327,7388,9813,127428,25973,23358,115209,23169,1429,23032,8880,148423,8915,51100,164045,79871,343099,30836,163786,2135,29957,6814,6884,64783,55791,128338,10390,5906,3752,9554,728841,284565,647135,27246…
blue	TRUE	1.15414e-05	8112	2196	1485	0.67623	0.183062	TF:M11396	TF	Factor: Erg; motif: NACCGGAARTN	13136	2040	TF:M00000	TF,TF,TF,TF,TF,TF,TF,TF,TF,TF,TF,TF,TF,TF,TF,TF,TF,TF,TF,TF,TF,TF,TF,TF,TF,TF,TF,TF,TF,TF,TF,TF,TF,TF,TF,TF,TF,TF,TF,TF,TF,TF,TF,TF,TF,TF,TF,TF,TF,TF,TF,TF,TF,TF,TF,TF,TF,TF,TF,TF,TF,TF,TF,TF,TF,TF,TF,TF,TF,TF,TF,TF,TF,TF,TF,TF,TF,TF,TF,TF,TF,TF,TF,TF,TF,TF,TF,TF,TF,TF,TF,TF,TF,TF,TF,TF,TF,TF,TF,TF,TF,TF,TF,TF,TF,TF,TF,TF,TF,TF,TF,TF,TF,TF,TF,TF,TF,TF,TF,TF,TF,TF,TF,TF,TF,TF,TF,TF,TF,TF,TF,TF,TF,…	26155,126789,54973,54998,55052,2782,199990,127281,55735,11315,2023,2475,842,7709,832,50809,84196,11123,57190,51042,27245,93974,553115,10657,100128071,339487,7579,127703,26523,9967,79753,51058,112950,9670,55929,266675,7389,114034,10327,7388,9813,23318,127428,25973,23358,115209,57708,23169,1429,23032,8880,148423,8915,51100,164045,343099,30836,163786,55599,29957,6884,64783,55791,128338,10390,5906,37…
blue	TRUE	1.17927e-05	1422	2196	324	0.147541	0.227848	TF:M02067_1	TF	Factor: ER71; motif: ACCGGAARYN; match class: 1	13136	1943	TF:M02067	TF,TF,TF,TF,TF,TF,TF,TF,TF,TF,TF,TF,TF,TF,TF,TF,TF,TF,TF,TF,TF,TF,TF,TF,TF,TF,TF,TF,TF,TF,TF,TF,TF,TF,TF,TF,TF,TF,TF,TF,TF,TF,TF,TF,TF,TF,TF,TF,TF,TF,TF,TF,TF,TF,TF,TF,TF,TF,TF,TF,TF,TF,TF,TF,TF,TF,TF,TF,TF,TF,TF,TF,TF,TF,TF,TF,TF,TF,TF,TF,TF,TF,TF,TF,TF,TF,TF,TF,TF,TF,TF,TF,TF,TF,TF,TF,TF,TF,TF,TF,TF,TF,TF,TF,TF,TF,TF,TF,TF,TF,TF,TF,TF,TF,TF,TF,TF,TF,TF,TF,TF,TF,TF,TF,TF,TF,TF,TF,TF,TF,TF,TF,TF,…	26155,54973,54998,55052,51042,553115,79753,112950,55929,25973,23358,148423,8915,163786,55791,128338,10390,79590,93183,127933,261726,8548,55732,6635,26750,55105,9015,163859,79573,23029,64216,80851,79894,221078,3688,220992,100287932,56889,118813,3257,5662,84833,8036,11196,10078,9646,144108,2188,9409,9404,26229,55611,83707,2286,25824,738,1072,9092,10992,55298,55004,472,51258,51147,50813,113246,51202…
blue	TRUE	1.35486e-05	3813	2196	760	0.346084	0.199318	TF:M11427_1	TF	Factor: PEA3; motif: NACCGGAAGTN; match class: 1	13136	6511	TF:M11427	TF,TF,TF,TF,TF,TF,TF,TF,TF,TF,TF,TF,TF,TF,TF,TF,TF,TF,TF,TF,TF,TF,TF,TF,TF,TF,TF,TF,TF,TF,TF,TF,TF,TF,TF,TF,TF,TF,TF,TF,TF,TF,TF,TF,TF,TF,TF,TF,TF,TF,TF,TF,TF,TF,TF,TF,TF,TF,TF,TF,TF,TF,TF,TF,TF,TF,TF,TF,TF,TF,TF,TF,TF,TF,TF,TF,TF,TF,TF,TF,TF,TF,TF,TF,TF,TF,TF,TF,TF,TF,TF,TF,TF,TF,TF,TF,TF,TF,TF,TF,TF,TF,TF,TF,TF,TF,TF,TF,TF,TF,TF,TF,TF,TF,TF,TF,TF,TF,TF,TF,TF,TF,TF,TF,TF,TF,TF,TF,TF,TF,TF,TF,TF,…	26155,54973,54998,55052,2782,11315,2475,832,50809,84196,51042,553115,10657,339487,7579,9967,79753,112950,55929,9813,127428,25973,23358,148423,8915,343099,30836,163786,2135,29957,6884,55791,128338,10390,3752,647135,27246,200030,51107,79630,23623,54856,22889,9673,84283,51093,79590,93183,127933,261726,8548,55732,27252,64326,51377,343450,92703,100381270,6635,26750,55105,9015,163859,81559,149603,79573…
blue	TRUE	1.63862e-05	5992	2196	1134	0.516393	0.189252	TF:M07415	TF	Factor: Elf-1; motif: AWCCCGGAAGTN	13136	1698	TF:M00000	TF,TF,TF,TF,TF,TF,TF,TF,TF,TF,TF,TF,TF,TF,TF,TF,TF,TF,TF,TF,TF,TF,TF,TF,TF,TF,TF,TF,TF,TF,TF,TF,TF,TF,TF,TF,TF,TF,TF,TF,TF,TF,TF,TF,TF,TF,TF,TF,TF,TF,TF,TF,TF,TF,TF,TF,TF,TF,TF,TF,TF,TF,TF,TF,TF,TF,TF,TF,TF,TF,TF,TF,TF,TF,TF,TF,TF,TF,TF,TF,TF,TF,TF,TF,TF,TF,TF,TF,TF,TF,TF,TF,TF,TF,TF,TF,TF,TF,TF,TF,TF,TF,TF,TF,TF,TF,TF,TF,TF,TF,TF,TF,TF,TF,TF,TF,TF,TF,TF,TF,TF,TF,TF,TF,TF,TF,TF,TF,TF,TF,TF,TF,TF,…	26155,126789,54973,54998,55052,11315,2023,842,7709,832,50809,84196,11123,51042,79947,27245,93974,553115,10657,7579,9202,127703,26523,9967,79753,23499,112950,9670,55929,7388,9813,127428,25973,23358,115209,1429,23032,8880,148423,8915,54680,51100,164045,54874,30836,163786,29957,22911,6884,64783,55791,128338,10390,3752,829,9554,728841,284565,647135,27246,5565,200030,10262,51107,79630,80222,80308,1006…
blue	TRUE	1.70488e-05	1934	2196	420	0.191257	0.217166	TF:M08760	TF	Factor: ETV7; motif: NNSCGGAAGTR	13136	2316	TF:M00000	TF,TF,TF,TF,TF,TF,TF,TF,TF,TF,TF,TF,TF,TF,TF,TF,TF,TF,TF,TF,TF,TF,TF,TF,TF,TF,TF,TF,TF,TF,TF,TF,TF,TF,TF,TF,TF,TF,TF,TF,TF,TF,TF,TF,TF,TF,TF,TF,TF,TF,TF,TF,TF,TF,TF,TF,TF,TF,TF,TF,TF,TF,TF,TF,TF,TF,TF,TF,TF,TF,TF,TF,TF,TF,TF,TF,TF,TF,TF,TF,TF,TF,TF,TF,TF,TF,TF,TF,TF,TF,TF,TF,TF,TF,TF,TF,TF,TF,TF,TF,TF,TF,TF,TF,TF,TF,TF,TF,TF,TF,TF,TF,TF,TF,TF,TF,TF,TF,TF,TF,TF,TF,TF,TF,TF,TF,TF,TF,TF,TF,TF,TF,TF,…	26155,126789,54998,55052,199990,51042,553115,339487,7579,112950,55929,7388,25973,343099,29957,6884,10262,23126,22889,9673,51093,261726,8548,55732,64326,360023,100381270,6635,9015,149371,23029,4548,64216,80851,6251,10730,55454,220992,7570,253725,100287932,387680,317662,9044,56889,23223,3257,1147,55719,27343,84833,8036,11196,118472,10078,9646,5682,11234,144108,2188,53,8567,256364,83707,2286,25824,7…
blue	TRUE	1.74899e-05	2746	2196	569	0.259107	0.20721	TF:M12600_1	TF	Factor: ELF1; motif: NNNASCCGGAAGTGGNNNN; match class: 1	13136	1723	TF:M12600	TF,TF,TF,TF,TF,TF,TF,TF,TF,TF,TF,TF,TF,TF,TF,TF,TF,TF,TF,TF,TF,TF,TF,TF,TF,TF,TF,TF,TF,TF,TF,TF,TF,TF,TF,TF,TF,TF,TF,TF,TF,TF,TF,TF,TF,TF,TF,TF,TF,TF,TF,TF,TF,TF,TF,TF,TF,TF,TF,TF,TF,TF,TF,TF,TF,TF,TF,TF,TF,TF,TF,TF,TF,TF,TF,TF,TF,TF,TF,TF,TF,TF,TF,TF,TF,TF,TF,TF,TF,TF,TF,TF,TF,TF,TF,TF,TF,TF,TF,TF,TF,TF,TF,TF,TF,TF,TF,TF,TF,TF,TF,TF,TF,TF,TF,TF,TF,TF,TF,TF,TF,TF,TF,TF,TF,TF,TF,TF,TF,TF,TF,TF,TF,…	26155,54973,54998,55052,832,57190,51042,553115,339487,7579,9967,79753,112950,55929,127428,25973,23358,23032,148423,8915,163786,6884,55791,8458,647135,10262,51107,79630,23623,54856,22889,84283,51093,261726,8548,27252,64326,51377,6635,26750,55105,9015,84976,81559,79573,388753,23029,4548,64216,80851,54906,83860,10730,51322,220992,253725,100287932,387680,253430,8030,23063,56889,64210,3257,79803,5662,…
blue	TRUE	2.05662e-05	8173	2196	1493	0.679872	0.182675	TF:M11430	TF	Factor: PEA3; motif: NACCGGAAGTN	13136	6516	TF:M00000	TF,TF,TF,TF,TF,TF,TF,TF,TF,TF,TF,TF,TF,TF,TF,TF,TF,TF,TF,TF,TF,TF,TF,TF,TF,TF,TF,TF,TF,TF,TF,TF,TF,TF,TF,TF,TF,TF,TF,TF,TF,TF,TF,TF,TF,TF,TF,TF,TF,TF,TF,TF,TF,TF,TF,TF,TF,TF,TF,TF,TF,TF,TF,TF,TF,TF,TF,TF,TF,TF,TF,TF,TF,TF,TF,TF,TF,TF,TF,TF,TF,TF,TF,TF,TF,TF,TF,TF,TF,TF,TF,TF,TF,TF,TF,TF,TF,TF,TF,TF,TF,TF,TF,TF,TF,TF,TF,TF,TF,TF,TF,TF,TF,TF,TF,TF,TF,TF,TF,TF,TF,TF,TF,TF,TF,TF,TF,TF,TF,TF,TF,TF,TF,…	26155,126789,54973,54998,55052,2782,199990,127281,55735,11315,2023,2475,842,7709,832,50809,84196,9923,57190,51042,27245,93974,553115,10657,100128071,339487,7579,127703,26523,9967,79753,112950,9670,55929,266675,114034,10327,7388,9813,127428,25973,23358,115209,57708,23169,1429,23032,8880,148423,8915,51100,164045,343099,30836,163786,2135,29957,6884,64783,55791,128338,10390,5906,3752,8458,9554,728841…
blue	TRUE	2.34651e-05	3297	2196	667	0.303734	0.202305	TF:M11449	TF	Factor: Elf-1; motif: NANCCGGAAGTN	13136	1712	TF:M00000	TF,TF,TF,TF,TF,TF,TF,TF,TF,TF,TF,TF,TF,TF,TF,TF,TF,TF,TF,TF,TF,TF,TF,TF,TF,TF,TF,TF,TF,TF,TF,TF,TF,TF,TF,TF,TF,TF,TF,TF,TF,TF,TF,TF,TF,TF,TF,TF,TF,TF,TF,TF,TF,TF,TF,TF,TF,TF,TF,TF,TF,TF,TF,TF,TF,TF,TF,TF,TF,TF,TF,TF,TF,TF,TF,TF,TF,TF,TF,TF,TF,TF,TF,TF,TF,TF,TF,TF,TF,TF,TF,TF,TF,TF,TF,TF,TF,TF,TF,TF,TF,TF,TF,TF,TF,TF,TF,TF,TF,TF,TF,TF,TF,TF,TF,TF,TF,TF,TF,TF,TF,TF,TF,TF,TF,TF,TF,TF,TF,TF,TF,TF,TF,…	26155,126789,54973,54998,55052,7709,11123,51042,79947,9698,553115,7579,9202,79753,112950,55929,7388,127428,25973,23358,1429,148423,8915,164045,163786,29957,22911,6884,64783,55791,829,5565,200030,10262,51107,79630,80222,54856,22889,9673,84283,79590,2117,3428,127933,261726,8548,55732,27252,343450,360023,134,6635,26750,9015,84976,128061,84284,388753,23029,55127,4548,64216,80851,54906,6251,221078,107…
blue	TRUE	2.4837e-05	5586	2196	1064	0.484517	0.190476	TF:M00032	TF	Factor: c-Ets-1(p54); motif: NCMGGAWGYN	13136	812	TF:M00000	TF,TF,TF,TF,TF,TF,TF,TF,TF,TF,TF,TF,TF,TF,TF,TF,TF,TF,TF,TF,TF,TF,TF,TF,TF,TF,TF,TF,TF,TF,TF,TF,TF,TF,TF,TF,TF,TF,TF,TF,TF,TF,TF,TF,TF,TF,TF,TF,TF,TF,TF,TF,TF,TF,TF,TF,TF,TF,TF,TF,TF,TF,TF,TF,TF,TF,TF,TF,TF,TF,TF,TF,TF,TF,TF,TF,TF,TF,TF,TF,TF,TF,TF,TF,TF,TF,TF,TF,TF,TF,TF,TF,TF,TF,TF,TF,TF,TF,TF,TF,TF,TF,TF,TF,TF,TF,TF,TF,TF,TF,TF,TF,TF,TF,TF,TF,TF,TF,TF,TF,TF,TF,TF,TF,TF,TF,TF,TF,TF,TF,TF,TF,TF,…	26155,6339,126789,54973,54998,55052,2782,55735,11315,2023,2475,842,7709,832,9923,11123,51042,93974,9698,553115,90853,10657,100128071,7579,9202,79753,23499,112950,55929,7388,9813,127428,25973,23358,115209,57708,148423,8915,164045,54874,163786,2135,29957,22911,6884,64783,55791,128338,10390,3752,829,8458,728841,284565,647135,27246,5565,200030,10262,79630,80222,1513,9898,10654,23623,54856,22889,51093…
blue	TRUE	2.78437e-05	1354	2196	309	0.14071	0.228213	TF:M02053_1	TF	Factor: ELF1; motif: NCCGGAARTN; match class: 1	13136	1801	TF:M02053	TF,TF,TF,TF,TF,TF,TF,TF,TF,TF,TF,TF,TF,TF,TF,TF,TF,TF,TF,TF,TF,TF,TF,TF,TF,TF,TF,TF,TF,TF,TF,TF,TF,TF,TF,TF,TF,TF,TF,TF,TF,TF,TF,TF,TF,TF,TF,TF,TF,TF,TF,TF,TF,TF,TF,TF,TF,TF,TF,TF,TF,TF,TF,TF,TF,TF,TF,TF,TF,TF,TF,TF,TF,TF,TF,TF,TF,TF,TF,TF,TF,TF,TF,TF,TF,TF,TF,TF,TF,TF,TF,TF,TF,TF,TF,TF,TF,TF,TF,TF,TF,TF,TF,TF,TF,TF,TF,TF,TF,TF,TF,TF,TF,TF,TF,TF,TF,TF,TF,TF,TF,TF,TF,TF,TF,TF,TF,TF,TF,TF,TF,TF,TF,…	26155,54973,54998,55052,2782,832,10657,339487,9967,112950,55929,7388,25973,23358,30836,163786,6884,55791,128338,10390,27246,23623,51093,93183,261726,8548,55732,57147,6635,26750,163859,9816,23029,55127,4548,64216,80851,79894,10730,220992,93550,100287932,56889,23223,118813,3257,1147,10078,7702,9646,2188,9409,9404,80829,26229,55611,83707,2286,25824,7542,738,283130,1072,9092,10992,81876,338692,55298,…
blue	TRUE	2.89632e-05	4886	2196	944	0.429872	0.193205	TF:M03966	TF	Factor: ELF1; motif: AACCCGGAAGTR	13136	1692	TF:M00000	TF,TF,TF,TF,TF,TF,TF,TF,TF,TF,TF,TF,TF,TF,TF,TF,TF,TF,TF,TF,TF,TF,TF,TF,TF,TF,TF,TF,TF,TF,TF,TF,TF,TF,TF,TF,TF,TF,TF,TF,TF,TF,TF,TF,TF,TF,TF,TF,TF,TF,TF,TF,TF,TF,TF,TF,TF,TF,TF,TF,TF,TF,TF,TF,TF,TF,TF,TF,TF,TF,TF,TF,TF,TF,TF,TF,TF,TF,TF,TF,TF,TF,TF,TF,TF,TF,TF,TF,TF,TF,TF,TF,TF,TF,TF,TF,TF,TF,TF,TF,TF,TF,TF,TF,TF,TF,TF,TF,TF,TF,TF,TF,TF,TF,TF,TF,TF,TF,TF,TF,TF,TF,TF,TF,TF,TF,TF,TF,TF,TF,TF,TF,TF,…	26155,126789,54973,54998,55052,11315,7709,832,50809,9923,11123,51042,79947,9698,553115,339487,7579,9202,9967,79753,112950,9670,55929,10327,7388,51727,127428,25973,23358,115209,57708,1429,8880,148423,8915,54680,51100,164045,163786,29957,22911,6884,64783,55791,3752,829,5565,200030,10262,51107,79630,1513,23126,8751,10067,23623,7818,54856,22889,9673,84283,51093,79590,2117,3428,127933,261726,481,8548,…
blue	TRUE	3.14963e-05	4876	2196	942	0.428962	0.193191	TF:M08231	TF	Factor: Elk-1:T-bet; motif: TCACACCGGAAGNN	13136	1828	TF:M00000	TF,TF,TF,TF,TF,TF,TF,TF,TF,TF,TF,TF,TF,TF,TF,TF,TF,TF,TF,TF,TF,TF,TF,TF,TF,TF,TF,TF,TF,TF,TF,TF,TF,TF,TF,TF,TF,TF,TF,TF,TF,TF,TF,TF,TF,TF,TF,TF,TF,TF,TF,TF,TF,TF,TF,TF,TF,TF,TF,TF,TF,TF,TF,TF,TF,TF,TF,TF,TF,TF,TF,TF,TF,TF,TF,TF,TF,TF,TF,TF,TF,TF,TF,TF,TF,TF,TF,TF,TF,TF,TF,TF,TF,TF,TF,TF,TF,TF,TF,TF,TF,TF,TF,TF,TF,TF,TF,TF,TF,TF,TF,TF,TF,TF,TF,TF,TF,TF,TF,TF,TF,TF,TF,TF,TF,TF,TF,TF,TF,TF,TF,TF,TF,…	26155,126789,54973,54998,55052,55735,7709,832,8672,57190,27245,93974,90853,10657,127703,26523,9967,79753,112950,55929,266675,114034,7388,127428,23358,34,23032,8880,148423,164045,343099,163786,6814,6884,64783,55791,128338,10390,5906,3752,8458,728841,284565,647135,27246,5565,101060226,10262,51107,79630,80222,10067,23623,54856,22889,9673,84283,51093,79590,2117,3428,93183,127933,4259,261726,55732,272…
blue	TRUE	3.46812e-05	1140	2196	267	0.121585	0.234211	TF:M03987	TF	Factor: FEV; motif: ACCGGAAGTN	13136	2388	TF:M00000	TF,TF,TF,TF,TF,TF,TF,TF,TF,TF,TF,TF,TF,TF,TF,TF,TF,TF,TF,TF,TF,TF,TF,TF,TF,TF,TF,TF,TF,TF,TF,TF,TF,TF,TF,TF,TF,TF,TF,TF,TF,TF,TF,TF,TF,TF,TF,TF,TF,TF,TF,TF,TF,TF,TF,TF,TF,TF,TF,TF,TF,TF,TF,TF,TF,TF,TF,TF,TF,TF,TF,TF,TF,TF,TF,TF,TF,TF,TF,TF,TF,TF,TF,TF,TF,TF,TF,TF,TF,TF,TF,TF,TF,TF,TF,TF,TF,TF,TF,TF,TF,TF,TF,TF,TF,TF,TF,TF,TF,TF,TF,TF,TF,TF,TF,TF,TF,TF,TF,TF,TF,TF,TF,TF,TF,TF,TF,TF,TF,TF,TF,TF,TF,…	26155,126789,54973,54998,7709,553115,112950,55929,7388,127428,25973,164045,29957,6884,64783,5565,54856,79590,3428,55732,27252,134,6635,84976,388753,4548,80851,55454,7570,9044,56889,23223,1147,27343,79803,84833,79892,80007,10078,9646,11234,144108,53,2286,25824,10992,58487,6392,22897,51258,113246,51202,23012,5756,904,84987,29110,51643,7184,23325,55198,9904,23457,51371,10208,22894,10464,55757,9375,1…
blue	TRUE	4.90738e-05	4635	2196	899	0.409381	0.193959	TF:M12275	TF	Factor: YY1; motif: NGCCGCCATYTTGN	13136	9034	TF:M00000	TF,TF,TF,TF,TF,TF,TF,TF,TF,TF,TF,TF,TF,TF,TF,TF,TF,TF,TF,TF,TF,TF,TF,TF,TF,TF,TF,TF,TF,TF,TF,TF,TF,TF,TF,TF,TF,TF,TF,TF,TF,TF,TF,TF,TF,TF,TF,TF,TF,TF,TF,TF,TF,TF,TF,TF,TF,TF,TF,TF,TF,TF,TF,TF,TF,TF,TF,TF,TF,TF,TF,TF,TF,TF,TF,TF,TF,TF,TF,TF,TF,TF,TF,TF,TF,TF,TF,TF,TF,TF,TF,TF,TF,TF,TF,TF,TF,TF,TF,TF,TF,TF,TF,TF,TF,TF,TF,TF,TF,TF,TF,TF,TF,TF,TF,TF,TF,TF,TF,TF,TF,TF,TF,TF,TF,TF,TF,TF,TF,TF,TF,TF,TF,…	55052,127281,55735,7709,8672,84196,9923,57095,11123,55113,9698,553115,10657,339487,9202,127703,9967,79753,6487,55929,266675,79654,7389,114034,10327,7388,51727,127428,23358,57708,1429,34,8880,8915,51100,84146,164045,343099,163786,55599,6814,29899,6884,64783,55791,128338,10390,5906,829,27246,5565,10262,51107,23248,80222,126626,23126,9898,10654,4580,10067,7818,22889,9673,84283,79590,3428,5824,4817,4…
blue	TRUE	7.04281e-05	5903	2196	1114	0.507286	0.188718	TF:M09608	TF	Factor: Erg; motif: NNACCGGAARTSN	13136	2024	TF:M00000	TF,TF,TF,TF,TF,TF,TF,TF,TF,TF,TF,TF,TF,TF,TF,TF,TF,TF,TF,TF,TF,TF,TF,TF,TF,TF,TF,TF,TF,TF,TF,TF,TF,TF,TF,TF,TF,TF,TF,TF,TF,TF,TF,TF,TF,TF,TF,TF,TF,TF,TF,TF,TF,TF,TF,TF,TF,TF,TF,TF,TF,TF,TF,TF,TF,TF,TF,TF,TF,TF,TF,TF,TF,TF,TF,TF,TF,TF,TF,TF,TF,TF,TF,TF,TF,TF,TF,TF,TF,TF,TF,TF,TF,TF,TF,TF,TF,TF,TF,TF,TF,TF,TF,TF,TF,TF,TF,TF,TF,TF,TF,TF,TF,TF,TF,TF,TF,TF,TF,TF,TF,TF,TF,TF,TF,TF,TF,TF,TF,TF,TF,TF,TF,…	26155,126789,54973,54998,55052,2782,55735,11315,2475,7709,832,50809,57190,51042,93974,553115,90853,10657,339487,9202,127703,26523,9967,79753,112950,55929,266675,114034,10327,7388,127428,25973,115209,57708,23032,8880,148423,8915,164045,343099,30836,163786,2135,29957,6884,64783,55791,128338,10390,5906,829,9554,728841,284565,27246,5565,200030,100996763,10262,79630,80222,80308,10067,23623,54856,22889…
blue	TRUE	8.61585e-05	1383	2196	312	0.142077	0.225597	TF:M11419_1	TF	Factor: ER81; motif: NNCCGGAWGYN; match class: 1	13136	1959	TF:M11419	TF,TF,TF,TF,TF,TF,TF,TF,TF,TF,TF,TF,TF,TF,TF,TF,TF,TF,TF,TF,TF,TF,TF,TF,TF,TF,TF,TF,TF,TF,TF,TF,TF,TF,TF,TF,TF,TF,TF,TF,TF,TF,TF,TF,TF,TF,TF,TF,TF,TF,TF,TF,TF,TF,TF,TF,TF,TF,TF,TF,TF,TF,TF,TF,TF,TF,TF,TF,TF,TF,TF,TF,TF,TF,TF,TF,TF,TF,TF,TF,TF,TF,TF,TF,TF,TF,TF,TF,TF,TF,TF,TF,TF,TF,TF,TF,TF,TF,TF,TF,TF,TF,TF,TF,TF,TF,TF,TF,TF,TF,TF,TF,TF,TF,TF,TF,TF,TF,TF,TF,TF,TF,TF,TF,TF,TF,TF,TF,TF,TF,TF,TF,TF,…	26155,54973,54998,55052,11315,2475,832,553115,7579,79753,112950,55929,25973,23358,148423,8915,163786,55791,128338,10390,22889,51093,93183,261726,8548,51377,343450,100381270,6635,26750,55105,9015,81559,23029,4548,64216,80851,220992,100287932,56889,23223,3257,5662,84833,118987,10078,9646,144108,9404,26229,55611,83707,2286,25824,738,10992,81876,55298,55004,472,51258,50813,113246,51202,5756,904,84987…
blue	TRUE	0.000119583	1999	2196	427	0.194444	0.213607	TF:M07415_1	TF	Factor: Elf-1; motif: AWCCCGGAAGTN; match class: 1	13136	1699	TF:M07415	TF,TF,TF,TF,TF,TF,TF,TF,TF,TF,TF,TF,TF,TF,TF,TF,TF,TF,TF,TF,TF,TF,TF,TF,TF,TF,TF,TF,TF,TF,TF,TF,TF,TF,TF,TF,TF,TF,TF,TF,TF,TF,TF,TF,TF,TF,TF,TF,TF,TF,TF,TF,TF,TF,TF,TF,TF,TF,TF,TF,TF,TF,TF,TF,TF,TF,TF,TF,TF,TF,TF,TF,TF,TF,TF,TF,TF,TF,TF,TF,TF,TF,TF,TF,TF,TF,TF,TF,TF,TF,TF,TF,TF,TF,TF,TF,TF,TF,TF,TF,TF,TF,TF,TF,TF,TF,TF,TF,TF,TF,TF,TF,TF,TF,TF,TF,TF,TF,TF,TF,TF,TF,TF,TF,TF,TF,TF,TF,TF,TF,TF,TF,TF,…	26155,54973,55052,832,553115,10657,112950,55929,25973,23358,148423,8915,163786,55791,3752,829,27246,51107,79630,80222,23623,22889,84283,51093,79590,93183,127933,261726,8548,27252,6635,26750,55105,9015,84284,388753,23029,4548,80851,79894,10730,51322,100287932,8030,27069,56889,118813,3257,1147,5662,84833,8036,374354,196792,10078,9646,84188,11234,2188,4076,9409,10062,9404,26229,23193,54663,55611,837…
blue	TRUE	0.000130782	1047	2196	246	0.112022	0.234957	TF:M03972	TF	Factor: ELK3; motif: ACCGGAAGTN	13136	1860	TF:M00000	TF,TF,TF,TF,TF,TF,TF,TF,TF,TF,TF,TF,TF,TF,TF,TF,TF,TF,TF,TF,TF,TF,TF,TF,TF,TF,TF,TF,TF,TF,TF,TF,TF,TF,TF,TF,TF,TF,TF,TF,TF,TF,TF,TF,TF,TF,TF,TF,TF,TF,TF,TF,TF,TF,TF,TF,TF,TF,TF,TF,TF,TF,TF,TF,TF,TF,TF,TF,TF,TF,TF,TF,TF,TF,TF,TF,TF,TF,TF,TF,TF,TF,TF,TF,TF,TF,TF,TF,TF,TF,TF,TF,TF,TF,TF,TF,TF,TF,TF,TF,TF,TF,TF,TF,TF,TF,TF,TF,TF,TF,TF,TF,TF,TF,TF,TF,TF,TF,TF,TF,TF,TF,TF,TF,TF,TF,TF,TF,TF,TF,TF,TF,TF,…	26155,126789,54973,54998,7709,112950,55929,7388,127428,25973,164045,29957,6884,64783,5565,54856,79590,3428,55732,27252,84976,388753,4548,80851,55454,7570,9044,56889,23223,1147,27343,84833,79892,80007,10078,9646,11234,144108,53,2286,25824,10992,58487,6392,22897,51258,113246,51202,23012,904,84987,29110,51643,7184,23325,55198,9904,23457,51371,10208,22894,10464,55757,9375,122525,2079,5700,23241,55505…
[truncated: 806 more rows]

## Sheet: PROLIFnoRAPA
query	significant	p_value	term_size	query_size	intersection_size	precision	recall	term_id	source	term_name	effective_domain_size	source_order	parents	evidence_codes	intersection
[truncated: 105 more rows]

## Sheet: PROLIFRAPA
query	significant	p_value	term_size	query_size	intersection_size	precision	recall	term_id	source	term_name	effective_domain_size	source_order	parents	evidence_codes	intersection
[truncated: 8 more rows]

## Sheet: RescuePROLIF
query	significant	p_value	term_size	query_size	intersection_size	precision	recall	term_id	source	term_name	effective_domain_size	source_order	parents
[truncated: 80 more rows]

## Sheet: DIFFnoRAPA
query	significant	p_value	term_size	query_size	intersection_size	precision	recall	term_id	source	term_name	effective_domain_size	source_order	parents	evidence_codes	intersection
[truncated: 236 more rows]

[truncated: 2 more sheets: DIFFRAPA, RescueDIFF]
