# Supplementary material for: The transcriptomic signature of DEPDC5 KO induced mTOR hyperactivation in human neurons and its response to rapamycin treatment
Source: Epilepsia. 2025 Jul 24;66(11):4538–53. doi: 10.1111/epi.18549 (PMC12661282; doi:10.1111/epi.18549)
Supplement: Supplementary file 5 — Table S4. [file EPI-66-4538-s005.xlsx]

## Sheet: Readme
Differentially expressed (DEX) genes
Sheet	Analysis
NTCnoRAPAPROLIFnoRAPA	replicated and significant (fdr <0.05) differentially expressed genes PROLIF: NTC vs KO
NTCnoRAPAPROLIFRAPA	replicated and significant (fdr <0.05) differentially expressed genes PROLIF: NTC vs KO + RAPA
NTCnoRAPADIFFnoRAPA	replicated and significant (fdr <0.05) differentially expressed genes DIFF: NTC vs KO
NTCnoRAPADIFFRAPA	replicated and significant (fdr <0.05) differentially expressed genes DIFF: NTC vs KO + RAPA

## Sheet: NTCnoRAPAPROLIFnoRAPA
entrezgene	genname	log2FC_2.1	fdr_2.1	log2FC_2.2	fdr_2.2
64856	VWA1	1.08928	3.07556e-12	0.72851	3.33599e-06
26038	CHD5	2.63159	1.41732e-07	1.46092	0.0166874
3925	STMN1	-0.813104	6.84185e-11	-0.404732	0.000161755
90853	SPOCD1	1.54103	1.30614e-05	0.954562	0.047692
23499	MACF1	0.383782	0.0496553	0.334123	0.026732
59269	HIVEP3	0.840619	0.00569122	0.773165	0.000899142
11004	KIF2C	-1.47163	3.77488e-06	-1.27536	6.55385e-08
5052	PRDX1	-0.576106	1.44002e-09	-0.428249	7.51551e-09
9077	DIRAS3	1.80225	1.05461e-14	1.53528	9.5813e-21
81849	ST6GALNAC5	-0.785616	1.70934e-10	-0.411494	1.15955e-05
64123	ADGRL4	1.37688	0.00152505	1.82739	5.10545e-10
2633	GBP1	4.34578	0.000159538	4.01021	9.65054e-05
84722	PSRC1	-0.453442	0.000973092	-0.302012	0.00949205
3321	IGSF3	-0.843384	0.000958548	-0.547354	0.00698932
10628	TXNIP	-1.38101	4.07143e-05	-1.14732	4.68639e-07
140576	S100A16	0.891963	1.09372e-09	0.331781	0.0417276
10763	NES	0.760657	1.46708e-13	0.426227	8.726e-07
57863	CADM3	-2.02607	0.00151093	-1.07776	0.0358313
400793	C1orf226	0.812767	0.00640028	0.600224	0.0274068
4921	DDR2	-0.852531	0.0394967	-0.8846	0.000861083
5999	RGS4	2.1857	4.03209e-08	2.02575	1.24814e-07
6004	RGS16	1.32328	2.66411e-11	0.560985	0.0231308
64710	NUCKS1	-0.483591	2.3292e-06	-0.29131	0.00145164
1063	CENPF	-1.14669	3.26663e-13	-0.454858	0.000223861
149111	CNIH3	1.0691	0.00432599	1.06257	0.000480623
84886	C1orf198	0.548439	0.0352761	0.51582	0.0246508
4811	NID1	-1.51293	0.00212424	-1.0116	0.0230996
22944	KIN	-2.00556	0.000575734	-1.1838	0.0106198
5660	PSAP	0.711106	4.41047e-20	0.179866	0.00845142
54541	DDIT4	1.05575	0.00349059	0.845057	0.0219876
5328	PLAU	1.23845	0.0157795	1.07582	0.0364162
84858	ZNF503	1.82453	0.000409104	1.5505	0.0013762
3988	LIPA	1.02343	0.000137197	0.650958	0.0372913
143282	FGFBP3	0.624399	0.000272143	0.462985	0.0045273
26509	MYOF	1.71459	0.0332929	2.08745	0.00145681
9124	PDLIM1	1.10013	0.000735496	1.10043	2.87046e-06
83742	MARVELD1	-0.843171	0.0132664	-0.65171	0.0331525
6319	SCD	0.533113	1.64554e-05	0.33717	0.00110839
6468	FBXW4	1.17799	0.0014813	0.771894	0.0364162
259217	HSPA12A	1.84215	0.0033703	1.61935	0.0229234
642938	INSYN2A	0.402764	0.0401593	0.777729	6.60592e-10
4288	MKI67	-1.01231	1.44215e-06	-0.589386	0.00581947
977	CD151	1.26353	3.72877e-27	0.329594	0.00981577
6240	RRM1	-0.881631	0.0115348	-1.04014	0.000190855
4004	LMO1	-2.35671	2.07913e-07	-2.71316	1.25465e-21
10553	HTATIP2	1.93331	0.0169023	2.00193	0.000565576
5080	PAX6	-0.918108	0.0101951	-0.814784	0.00256456
960	CD44	1.45917	9.33818e-16	1.16833	1.21013e-15
79026	AHNAK	1.58519	1.54405e-09	0.916908	0.000476824
1717	DHCR7	0.730751	0.000318818	0.39604	0.0300186
26011	TENM4	1.72463	0.0248114	1.51543	0.0467576
11098	PRSS23	0.879868	0.0196073	0.900449	0.00037619
1410	CRYAB	1.11738	3.47694e-12	0.593181	0.000108895
6876	TAGLN	0.654314	1.9838e-13	0.342087	6.01811e-08
1656	DDX6	-0.461705	0.0216697	-0.369441	0.00553741
2012	EMP1	0.647952	0.0156359	1.18871	1.11935e-12
196410	METTL7B	1.55996	3.02055e-12	0.718273	0.00225555
967	CD63	0.901907	3.85159e-39	0.254097	1.19695e-05
4035	LRP1	0.644925	4.07624e-05	0.591844	1.86601e-07
4193	MDM2	0.671935	3.84416e-05	0.36156	0.0126256
160335	TMTC2	-1.61354	6.01443e-06	-1.05449	0.000172484
490	ATP2B1	-0.787837	0.00147472	-0.606196	0.000480873
5829	PXN	0.764062	0.000406237	0.582075	0.0079361
3146	HMGB1	-0.728527	5.96694e-16	-0.321552	6.19421e-07
8848	TSC22D1	0.561352	0.000512358	0.663505	1.16307e-11
8660	IRS2	0.410173	2.43054e-05	0.298494	0.000487285
28526		1.92789	1.74134e-07	1.91787	1.96894e-11
54916	TMEM260	-1.0307	0.0398882	-0.91044	0.0397612
57570	TRMT5	-0.682436	9.70383e-05	-0.383174	0.00682369
23224	SYNE2	-1.38114	1.90968e-06	-0.736298	6.12054e-05
64093	SMOC1	0.720102	1.53655e-07	0.359799	0.000969935
9369	NRXN3	-1.71748	2.19298e-05	-1.08771	0.000809352
55384	MEG3	1.62463	6.35374e-22	1.19181	3.93118e-15
113146	AHNAK2	2.2299	0.000110083	2.65773	1.64272e-14
11245	GPR176	2.1617	0.00379347	2.09775	0.00171783
90417	KNSTRN	-1.32136	0.00376873	-0.817014	0.0417276
51203	NUSAP1	-1.36824	1.81931e-06	-0.519308	0.00870228
2628	GATM	0.65252	0.0347495	1.04164	7.59434e-12
302	ANXA2	0.39642	0.000197515	0.299552	0.0105645
7168	TPM1	0.516355	0.0218932	0.471314	0.0018584
9768	PCLAF	-1.61925	0.000661924	-1.09186	0.00317805
3671	ISLR	1.4582	7.63674e-08	0.856287	0.000993827
23205	ACSBG1	0.691022	0.0126557	0.592298	0.0304142
9055	PRC1	-0.745409	0.0173814	-0.507005	0.048824
56963	RGMA	1.61796	2.57015e-22	0.727323	5.28381e-07
23336	SYNM	0.705339	8.11403e-05	0.728522	3.60631e-08
51330	TNFRSF12A	1.40591	4.37395e-20	0.95544	6.34896e-16
2013	EMP2	-0.754635	7.60757e-05	-0.496601	0.00706044
26471	NUPR1	2.36125	1.87075e-12	1.0658	0.0241825
4313	MMP2	0.8704	3.44081e-09	0.422111	0.00648719
6376	CX3CL1	0.895456	0.00151204	0.551957	0.0195541
794	CALB2	-4.61676	1.82247e-06	-2.11721	0.00211218
23406	COTL1	0.799204	1.40092e-09	0.470065	1.67298e-06
79007	DBNDD1	1.92059	2.56561e-24	0.677224	0.00110839
9212	AURKB	-1.23997	0.00228745	-1.19637	0.00163232
9423	NTN1	1.48546	2.61875e-12	0.655849	0.00666925
9953	HS3ST3B1	-0.78623	0.000191134	-0.418747	0.00767074
5376	PMP22	0.557232	0.0031082	0.480281	0.00167051
125144	SNHG29	-0.533126	0.0065659	-0.283594	0.0247593
7153	TOP2A	-0.97219	1.99378e-11	-0.823918	1.22293e-15
284119	CAVIN1	1.06117	0.000112509	0.618592	0.0465653
2670	GFAP	1.06908	1.55329e-30	0.260478	0.00464158
6426	SRSF1	-0.9521	2.6845e-06	-0.578397	0.0006609
54549	SDK2	-0.944592	0.0468497	-0.841288	0.0412506
283991	UBALD2	0.556975	3.22873e-05	0.37965	0.00417545
332	BIRC5	-1.27815	0.000457283	-0.741605	0.000860692
284184	NDUFAF8	0.849427	4.40021e-12	0.347353	0.00812202
11031	RAB31	0.32456	0.00232158	0.250953	0.0133859
1000	CDH2	0.247827	0.0266634	0.319487	5.5027e-08
115106	HAUS1	-1.6974	0.00166072	-0.965581	0.00864936
4645	MYO5B	-1.48144	0.00995868	-0.809219	0.0358313
5596	MAPK4	-1.16399	0.00399812	-0.912617	0.019836
976	ADGRE5	1.55631	2.05243e-10	0.969975	0.000247594
9518	GDF15	1.7737	2.56561e-24	0.91107	2.96892e-08
348	APOE	2.03681	6.91442e-20	1.23796	7.17124e-11
83987	CCDC8	-2.75197	0.000503879	-2.14415	0.000299482
27113	BBC3	1.50175	3.07469e-09	1.11347	4.97654e-06
23645	PPP1R15A	0.798811	0.000368166	0.517809	0.0328866
79784	MYH14	-3.2161	5.02217e-07	-3.3862	9.35976e-10
151354	LRATD1	0.997383	3.28171e-09	0.806825	5.5027e-08
6432	SRSF7	-0.530811	0.0177051	-0.488524	0.0302738
91461	PKDCC	-0.513136	0.0002365	-0.413427	6.3728e-05
25927	CNRIP1	-6.699	0.00120562	-5.2262	0.00225555
3099	HK2	-1.79242	0.00376312	-1.11439	0.00384775
343990	CRACDL	1.55138	0.000904828	1.50509	5.24454e-06
164832	LONRF2	0.806266	0.00101676	0.614345	0.0106198
4175	MCM6	-1.19845	0.0124893	-1.04002	0.00665539
130574	LYPD6	-1.26062	0.045966	-1.61743	0.00928933
114793	FMNL2	0.839016	1.6879e-08	0.5688	1.36151e-05
55854	ZC3H15	-0.606061	0.0114438	-0.432672	0.0365329
26010	SPATS2L	0.404318	0.0413121	0.523444	0.00072036
389073	C2orf80	-0.685772	3.14184e-05	-0.399804	0.00401457
1373	CPS1	-2.40691	0.0332991	-1.53771	0.0112195
2637	GBX2	0.926152	0.00432599	0.666295	0.0250779
10267	RAMP1	1.37259	8.22216e-12	0.850406	2.69039e-05
5834	PYGB	1.07178	1.27335e-07	0.608073	0.0245603
22974	TPX2	-1.32445	0.000928786	-0.795934	0.00528638
1299	COL9A3	0.576342	4.89452e-05	0.28365	0.00771857
3785	KCNQ2	-0.612223	0.00201756	-0.61795	3.19169e-05
140578	CHODL	-2.80271	0.000536152	-1.53364	0.0206719
116448	OLIG1	0.934163	1.78101e-05	0.587613	0.0149366
5121	PCP4	-1.56779	0.00798207	-1.18808	0.0448136
1826	DSCAM	1.57718	0.000735496	2.10206	2.81005e-11
80781	COL18A1	1.3186	2.37195e-07	0.80899	0.00665539
1312	COMT	0.510657	1.0099e-05	0.32311	0.00879651
23467	NPTXR	1.12179	9.40415e-13	0.542608	0.000957157
10752	CHL1	-1.05076	2.03905e-12	-0.493849	1.00895e-05
23171	GPD1L	-1.66728	0.000868636	-1.25314	0.000899142
56992	KIF15	-1.14605	0.0135067	-1.3062	0.0109728
151887	CCDC80	0.78691	4.24532e-08	0.54354	4.78698e-06
2596	GAP43	1.63644	2.24304e-59	1.0799	1.17612e-32
11343	MGLL	0.92082	4.82723e-05	0.61247	0.00890719
5947	RBP1	-0.467606	0.0206576	-0.746562	2.22979e-07
440982		3.07246	0.0329984	3.50224	0.00131311
10051	SMC4	-1.33104	1.62693e-13	-0.580103	0.00129322
8646	CHRD	1.68693	0.0329984	1.75782	0.00213544
6480	ST6GAL1	-4.28513	0.016468	-7.14148	0.000471706
131583	FAM43A	1.76	8.9701e-05	1.26401	0.00529586
347	APOD	-1.98621	0.0017607	-1.93883	0.00652602
10460	TACC3	-0.905363	0.0159323	-0.937538	6.55325e-05
80333	KCNIP4	-2.12312	7.42988e-05	-1.28533	0.0336781
5099	PCDH7	-2.6026	0.00618586	-1.58283	0.0201391
5156	PDGFRA	-0.955162	3.87982e-08	-0.43856	0.000497144
3490	IGFBP7	1.48583	1.0436e-18	1.82783	1.74789e-53
79966	SCD5	0.405075	0.000202639	0.700874	2.37224e-28
8404	SPARCL1	2.17657	5.74911e-10	2.15139	3.91876e-16
3015	H2AZ1	-0.706488	1.62126e-07	-0.499366	1.89899e-05
1062	CENPE	-2.17559	1.27581e-19	-0.572435	0.00465845
55013	MCUB	-0.828934	0.00511069	-0.641936	0.00116642
2983	GUCY1B1	-1.93329	0.0107733	-1.34673	0.0187356
4889	NPY5R	-1.20888	0.0380417	-1.32798	0.00109529
3148	HMGB2	-1.4513	1.14085e-07	-0.587244	0.000176341
55714	TENM3	-2.53441	2.02689e-13	-0.55539	0.0243282
1767	DNAH5	5.81652	0.0363663	5.65334	0.0452513
7204	TRIO	0.706673	0.00819976	0.562937	0.00752483
6507	SLC1A3	-0.512803	3.89067e-07	-0.389937	5.50683e-07
102467080		-2.20946	0.0447042	-2.77737	0.00441288
728723		7.33325	0.000943098	6.38533	0.0215055
22836	RHOBTB3	-0.428317	0.034175	-0.369492	0.00060716
4001	LMNB1	-1.23669	5.89229e-11	-0.698721	4.36596e-06
2201	FBN2	-1.33034	0.00613169	-1.17809	0.00949205
10112	KIF20A	-1.36584	8.55579e-05	-1.07503	0.000437642
84418	CYSTM1	0.722691	0.00185442	0.464759	0.0296755
113829	SLC35A4	1.23509	5.39647e-06	0.632248	0.0353827
57717	PCDHB16	-1.30288	0.000553059	-0.786778	0.0140286
2246	FGF1	0.733211	8.55579e-05	0.673146	6.55175e-05
202374	STK32A	1.64629	0.00248599	1.29996	0.00682369
6678	SPARC	0.74306	6.70053e-26	0.610719	8.26194e-23
9232	PTTG1	-0.667942	0.00172307	-0.53359	4.55395e-06
221749	PXDC1	0.520245	0.0148357	0.426782	0.0394358
51299	NRN1	2.8346	0.000304843	2.73403	0.000144131
10590	SCGN	-3.29598	0.00540965	-1.01643	2.30236e-06
222698	NKAPL	3.59413	0.0149932	3.58318	0.000256366
7726	TRIM26	6.57045	0.00216853	6.53873	0.00278584
221491	SMIM29	0.942502	0.000171871	0.482117	0.0473846
1026	CDKN1A	1.74538	8.6865e-79	0.892827	5.94082e-32
3910	LAMA4	0.407723	0.0463476	0.438166	0.013369
57224	NHSL1	1.45925	0.0054937	1.20168	0.0272392
6196	RPS6KA2	0.847599	3.71441e-07	0.474506	0.00465845
221833	SP8	-0.989868	5.39647e-06	-0.613247	0.00168393
55536	CDCA7L	-0.778062	0.000235248	-0.50312	0.0164444
10457	GPNMB	1.51608	0.000174839	1.24957	0.000979387
4852	NPY	-1.66355	2.16092e-08	-1.30493	1.0694e-07
64409	GALNT17	2.43044	4.41813e-06	1.43062	0.0315361
23089	PEG10	0.363403	0.0183846	0.50736	9.95806e-09
5054	SERPINE1	1.24765	9.02996e-15	1.20307	1.86359e-18
5764	PTN	0.346223	0.00165267	0.325658	8.726e-07
8795	TNFRSF10B	0.780166	0.0276775	0.805239	0.00203825
4741	NEFM	1.82452	0.000271872	1.47687	0.00167562
4747	NEFL	1.30435	1.35613e-07	0.837361	0.00057664
2185	PTK2B	1.84321	1.9838e-13	1.04014	8.11753e-05
1191	CLU	0.634614	2.84243e-18	0.318894	5.764e-10
157570	ESCO2	-2.33928	0.0215074	-1.56609	0.000983671
5327	PLAT	0.576312	0.000447884	0.454085	0.00149705
10434	LYPLA1	-1.23029	0.00158957	-0.614257	0.0397612
11075	STMN2	-4.76889	0.0177218	-4.35253	0.0183898
5375	PMP2	-1.3011	1.82307e-46	-0.256303	0.00261395
1345	COX6C	0.402803	0.000228821	0.236562	0.0026162
29028	ATAD2	-1.31855	0.000648914	-0.852392	0.0112195
114907	FBXO32	0.75029	0.0156315	0.91319	8.21692e-06
169044	COL22A1	1.02081	0.00833735	0.988035	0.00144355
340371	NRBP2	0.888436	4.93003e-06	0.551326	0.0451372
11168	PSIP1	-0.756422	5.8431e-05	-0.347871	0.0176762
6194	RPS6	-0.472729	1.53655e-07	-0.195662	0.0283371
9568	GABBR2	1.88365	4.22859e-19	1.76907	2.52429e-26
10592	SMC2	-1.54984	8.6352e-07	-0.749685	0.0126256
2934	GSN	0.95959	0.00392836	0.853932	7.81137e-05
64855	NIBAN2	1.00397	4.03871e-07	0.446176	0.0157505
56262	LRRC8A	1.01134	4.04329e-15	0.368981	0.00643699
5730	PTGDS	1.38602	1.9838e-13	0.778877	2.69039e-05
4571		0.982872	7.40972e-07	0.837903	2.85574e-06
100189191		-6.6852	0.0133582	-5.72682	0.037192
51186	TCEAL9	0.950641	8.10225e-13	0.398634	5.34072e-05
27018	BEX3	0.23141	0.0160742	0.241686	0.000162964
1641	DCX	-0.898946	1.73998e-07	-0.703433	1.19695e-05
5358	PLS3	0.607045	0.0137785	0.792668	6.01811e-08
10178	TENM1	-1.23412	0.000617071	-1.11532	2.02632e-05

## Sheet: NTCnoRAPAPROLIFRAPA
entrezgene	genname	log2FC_2.1	fdr_2.1	log2FC_2.2	fdr_2.2
375790	AGRN	-0.78306	3.29547e-07	-0.505192	0.0439195
2023	ENO1	0.992587	6.68946e-07	0.648281	0.0247911
56998	CTNNBIP1	0.581186	0.00251902	0.550733	0.00663589
10630	PDPN	1.44191	5.91965e-11	0.973897	4.91639e-05
3925	STMN1	-0.644976	1.81117e-05	-0.696405	0.00024099
83667	SESN2	1.44044	1.12982e-14	1.27287	6.81479e-08
8565	YARS1	1.21128	0.00010893	0.99946	0.0137735
4725	NDUFS5	0.847249	1.03747e-09	0.494965	0.0318066
6202	RPS8	-0.275317	0.0281323	-0.456157	0.00244466
8503	PIK3R3	1.57604	6.87435e-20	1.23951	1.81862e-09
9077	DIRAS3	1.71768	6.60229e-18	1.28392	2.44918e-07
81849	ST6GALNAC5	-1.04785	1.65548e-13	-0.976085	1.8119e-09
64123	ADGRL4	1.40203	0.00117106	1.20173	0.0236123
2633	GBP1	3.9062	0.00168161	4.40537	3.80724e-05
6125	RPL5	-0.682816	9.14797e-11	-0.481154	0.000298114
1301	COL11A1	0.85629	0.00230574	1.15867	7.57432e-08
26227	PHGDH	1.91949	8.30737e-22	2.31369	1.10636e-29
10628	TXNIP	-1.12703	0.00778361	-1.76635	1.78019e-07
140576	S100A16	0.753476	7.9461e-06	0.572299	0.0351715
9181	ARHGEF2	-0.46343	0.0234105	-0.670894	0.00161054
10763	NES	0.707257	3.28244e-08	0.529556	0.000288884
9507	ADAMTS4	0.942175	0.019969	1.12333	0.0332464
2212	FCGR2A	-2.37119	5.3426e-05	-2.28183	0.000694622
387597	ILDR2	0.487524	0.016971	0.783352	2.75322e-05
6004	RGS16	1.13118	8.26065e-10	1.07531	6.79837e-05
116496	NIBAN1	2.04576	7.10217e-07	1.91444	7.08567e-05
824	CAPN2	0.619776	0.0157731	0.772669	0.002421
149111	CNIH3	1.57322	1.2361e-07	1.41702	5.18303e-05
3020	H3-3A	-0.539021	0.00483061	-0.604006	0.00539422
183	AGT	0.807249	0.000800523	0.828095	0.000232884
4811	NID1	-1.50163	0.00286695	-1.50608	0.0108157
7431	VIM	-0.593242	1.20503e-06	-0.548591	0.00389904
8325	FZD8	-0.941701	0.016332	-1.19757	0.01054
219699	UNC5B	0.816332	4.04702e-08	0.926424	1.95753e-08
54541	DDIT4	1.91273	2.16322e-11	1.64342	1.95753e-08
23234	DNAJC9	0.734955	0.0313813	0.826181	0.0279464
219654	ZCCHC24	-0.543133	0.000898928	-0.57142	0.000299127
9124	PDLIM1	1.22582	2.6054e-06	1.05958	0.00135654
80019	UBTD1	1.22742	0.0139689	1.22994	0.0305495
83742	MARVELD1	-1.34852	3.26709e-06	-0.973582	0.00814066
644511	RPL13AP6	-0.738287	0.000238976	-0.597815	0.0197329
10581	IFITM2	-1.98562	8.95384e-17	-2.25785	8.36947e-18
10410	IFITM3	-0.516441	0.000126092	-0.560988	0.00380174
977	CD151	0.767135	2.01522e-06	0.631669	0.0301809
8665	EIF3F	-0.548093	0.00121936	-0.663592	0.00136885
4004	LMO1	-2.57974	4.04702e-08	-2.60401	6.12811e-15
6157	RPL27A	-0.379331	0.000188124	-0.431537	0.0201288
10335	IRAG1	1.78773	0.00426407	1.55551	0.0426567
5080	PAX6	-0.843689	0.0142838	-0.933071	0.0188497
90993	CREB3L1	0.981265	0.00245686	1.325	1.48246e-05
8525	DGKZ	0.779405	0.000850947	0.78127	0.01054
254263	CNIH2	0.749631	0.0109741	0.847791	0.0187494
595	CCND1	2.1437	2.45056e-06	1.93656	7.1809e-06
23201	FAM168A	-0.761292	0.00345741	-0.85983	0.000451034
871	SERPINH1	0.443062	0.000288249	0.516501	0.00603025
143686	SESN3	1.23482	2.36007e-07	1.31931	4.83955e-08
57562	CEP126	1.56302	0.00941743	1.4567	0.038553
114908	TMEM123	-0.85432	0.00264606	-0.702891	0.0432622
1410	CRYAB	0.741932	0.00011953	0.798617	3.59058e-05
4684	NCAM1	0.542635	0.00103466	0.601548	0.000663019
6876	TAGLN	-0.506751	2.95305e-05	-0.429198	0.0236123
57453	DSCAML1	1.64316	0.0332993	1.67311	0.0444001
50937	CDON	-3.78293	0.0315717	-5.25494	0.00262706
84623	KIRREL3	-3.72481	0.0416868	-7.51683	0.000240441
2113	ETS1	-7.93665	2.38855e-05	-4.34695	0.00960023
27087	B3GAT1	-0.559796	0.00301578	-0.681109	0.00424573
894	CCND2	0.89347	1.99229e-12	1.01706	2.70364e-11
2	A2M	-0.679905	5.81983e-07	-0.890281	7.02917e-08
9976	CLEC2B	4.81203	0.000131574	5.66213	1.39172e-08
2012	EMP1	-1.49494	1.31895e-07	-1.51881	3.49268e-06
3709	ITPR2	2.00805	7.92221e-10	2.01339	2.09613e-08
81539	SLC38A1	2.4705	0.0319846	2.85162	0.00333989
1280	COL2A1	-1.71082	1.66398e-10	-1.09523	3.16759e-06
10376	TUBA1B	0.688925	2.47159e-06	0.446847	0.0108952
7846	TUBA1A	0.832623	9.14326e-16	0.443658	0.00288905
84790	TUBA1C	1.11623	6.93867e-15	1.06121	5.72095e-07
1975	EIF4B	-0.528099	0.0434187	-0.871731	0.0123971
3178	HNRNPA1	-0.880455	7.74949e-10	-0.716188	1.9622e-05
84324	SARNP	1.41413	0.00251902	1.72373	1.34532e-05
23344	ESYT1	0.914553	0.0249938	1.23796	0.002421
4666	NACA	-0.36193	0.0256533	-0.430397	0.0246046
6472	SHMT2	1.18822	0.0047487	1.45698	0.000408225
144453	BEST3	1.71092	1.00933e-09	1.69669	6.97985e-08
4673	NAP1L1	-0.545807	0.0365432	-0.527629	0.00344117
160335	TMTC2	-1.13589	9.90777e-05	-1.43237	4.23518e-05
1848	DUSP6	-0.816338	3.22472e-10	-0.657863	4.23518e-05
50515	CHST11	-0.403513	0.0281323	-0.453717	0.0222751
6311	ATXN2	-0.468289	0.0340356	-0.628319	0.0141523
51499	TRIAP1	1.29395	3.26709e-06	1.17789	0.00020914
5027	P2RX7	8.88027	2.0283e-08	9.22322	1.27596e-08
8848	TSC22D1	0.595527	3.86924e-05	0.699771	0.000146931
9445	ITM2B	-0.57936	3.85015e-06	-0.474179	0.00189961
5100	PCDH8	-1.93716	4.99048e-08	-2.0083	8.932e-06
8874	ARHGEF7	1.12013	4.6318e-09	1.15198	1.86448e-09
2621	GAS6	1.92987	0.0444301	2.07294	0.0488868
4860	PNP	1.81557	0.000476345	1.34421	0.0486743
28526		2.12317	2.86189e-10	2.05656	4.00095e-09
10278	EFS	1.5948	0.000310218	1.47959	0.0138494
9985	REC8	1.52324	8.19304e-20	1.57468	2.49527e-13
4053	LTBP2	-2.85393	1.68117e-07	-1.28311	0.015243
55384	MEG3	1.06672	1.74271e-06	1.00114	0.000262642
3320	HSP90AA1	0.430465	0.000120612	0.402992	0.00472491
1152	CKB	0.909757	4.4797e-16	0.815513	4.00095e-09
113146	AHNAK2	1.73724	0.00594916	1.59499	0.0260615
64397	ZNF106	0.898149	1.29591e-07	0.729159	0.000476526
51065	RPS27L	0.421437	0.00048734	0.430098	0.00584633
57611	ISLR2	-1.55514	0.000330572	-1.49508	0.000661758
23205	ACSBG1	1.11266	1.16643e-06	0.928	0.000509032
10509	SEMA4B	-0.674351	0.00861501	-0.781377	0.0155084
56963	RGMA	1.38365	7.00473e-18	1.25603	1.47447e-06
7023	TFAP4	-2.10334	0.0307517	-2.55267	0.00603025
2013	EMP2	-1.35643	8.2486e-14	-1.01986	1.693e-06
124152	IQCK	-0.570823	0.0209098	-0.820002	0.000298114
26471	NUPR1	2.78629	8.30737e-22	1.86592	1.20468e-06
11273	ATXN2L	-1.24754	0.0148604	-1.13338	0.0414906
643911		2.56055	0.00139043	2.78463	4.23518e-05
2775	GNAO1	-0.96386	1.20313e-05	-0.729616	0.00696656
23406	COTL1	0.672666	4.75823e-05	0.584559	0.00024157
10381	TUBB3	0.337172	0.0364894	0.499263	0.00209832
79007	DBNDD1	1.3741	1.49022e-09	1.10937	0.00592916
482	ATP1B2	-0.491822	2.01522e-06	-0.570896	1.14763e-05
9423	NTN1	1.28397	9.80462e-11	0.98442	0.00024157
9953	HS3ST3B1	-0.997367	0.000357628	-1.08812	7.57432e-08
256302	NATD1	-1.26284	0.00163993	-1.56127	0.00463531
8153	RND2	0.922102	0.00105757	0.725836	0.035275
4830	NME1	1.04165	5.81466e-07	1.19399	3.27053e-06
9902	MRC2	-0.512996	0.0178352	-0.430577	0.0144242
27092	CACNG4	-0.66769	0.000130261	-0.751114	0.000298114
23580	CDC42EP4	0.668519	0.000400623	0.539062	0.0210849
54549	SDK2	-1.38021	0.00253685	-1.09615	0.022459
51155	JPT1	0.494454	0.000266352	0.699634	2.20777e-05
643008	SMIM5	6.92883	0.00530326	6.92034	0.0116843
283991	UBALD2	-0.711927	5.63122e-05	-0.811525	1.67747e-05
146664	MGAT5B	-2.52345	7.10217e-07	-1.92414	3.49846e-05
9021	SOCS3	-0.913827	0.0019473	-0.90738	0.000907017
7077	TIMP2	-0.455164	0.000113552	-0.412948	0.0087463
284184	NDUFAF8	0.91306	7.3015e-07	0.696273	0.00502926
71	ACTG1	-0.46209	5.10047e-05	-0.646783	6.81479e-08
5831	PYCR1	0.982452	0.000841786	0.761202	0.0442902
23253	ANKRD12	-0.579111	0.0167808	-0.524025	0.0347944
361	AQP4	0.689446	3.69157e-05	0.753713	0.000223806
64762	GAREM1	-2.08898	4.43925e-05	-1.45889	0.00355213
115701	ALPK2	-0.611039	0.0234878	-0.611212	0.0427235
23239	PHLPP1	-0.660903	0.0354568	-0.742634	0.0170512
92126	DSEL	0.907964	0.00286695	0.984974	0.022131
1265	CNN2	-1.13067	7.40877e-09	-1.35778	1.32911e-10
1938	EEF2	-0.438713	0.0111227	-0.509179	0.00881257
57153	SLC44A2	-0.795464	2.85014e-06	-1.03222	9.27521e-07
976	ADGRE5	0.952193	0.0015008	1.05125	0.00559968
4713	NDUFB7	0.801225	0.029221	0.942614	0.0488868
1463	NCAN	0.455764	1.75528e-05	0.440043	0.0251606
163175	LGI4	-0.881153	0.0122961	-0.935554	0.0193773
4793	NFKBIB	1.08868	0.0157731	1.42096	0.00020475
115290	FBXO17	4.98367	0.00135001	4.56575	0.0388417
10683	DLL3	1.12173	1.12489e-05	1.20704	5.3874e-07
348	APOE	1.42341	9.14797e-11	1.3682	6.81479e-08
27113	BBC3	1.39598	2.02279e-08	1.41537	0.00197489
29997	NOP53	-0.423762	0.0287718	-0.503745	0.0308255
2014	EMP3	1.65072	0.000622296	1.49419	0.0087463
10856	RUVBL2	0.882574	0.0166652	0.999335	0.0207667
23040	MYT1L	-6.4618	0.0171158	-6.33189	0.0421237
129642	MBOAT2	-0.841343	0.0011927	-0.766025	0.0201417
28951	TRIB2	-0.565925	0.000531985	-0.3724	0.0152698
151354	LRATD1	1.2191	9.22123e-13	1.27492	2.49527e-13
81553	CYRIA	1.28782	0.00246803	1.41053	0.00154042
91461	PKDCC	-0.682696	3.28244e-08	-0.617708	0.00049752
23433	RHOQ	0.804085	0.000833847	0.998266	3.81033e-06
618	BCYRN1	2.66936	2.17269e-38	2.59165	5.3526e-05
53335	BCL11A	-1.46886	8.53154e-05	-1.0771	0.0107576
94097	SFXN5	0.934146	0.00735033	0.936524	0.00763532
9168	TMSB10	-0.689694	7.2227e-12	-0.730742	1.33744e-10
56910	STARD7	0.548866	0.00202433	0.460782	0.0266477
100506421	PANTR1	-0.718015	2.85014e-06	-0.629321	0.000153236
1622	DBI	0.728118	4.07644e-12	0.480796	0.000773147
6328	SCN3A	1.45162	7.3294e-11	1.41913	2.16419e-05
6326	SCN2A	2.00805	0.0060629	1.80936	0.0298356
165215	FAM171B	0.765522	0.00118911	0.671502	0.035512
3329	HSPD1	0.446881	0.00790596	0.675364	0.000264758
26010	SPATS2L	0.645349	0.00202433	0.570686	0.0257342
389073	C2orf80	-0.881978	6.62777e-09	-0.567143	0.0066298
7857	SCG2	1.57954	1.26994e-13	1.28935	1.5522e-07
81618	ITM2C	-1.15694	9.8845e-16	-0.58853	0.0210849
2817	GPC1	0.636879	0.00222611	0.63425	0.00782692
2280	FKBP1A	0.541486	0.000800523	0.535248	0.00521852
5332	PLCB4	-1.91575	0.000985695	-1.37693	0.0423924
3397	ID1	3.24669	5.39687e-05	3.13252	0.000271186
4826	NNAT	0.784197	0.0471457	1.48714	3.87162e-06
9334	B4GALT5	0.529917	0.028607	0.584784	0.0397583
3785	KCNQ2	-0.959128	4.09632e-06	-0.567544	0.0195815
1826	DSCAM	2.1434	4.69132e-08	2.58501	7.2379e-14
6285	S100B	-0.383934	0.00735033	-0.483325	0.000481615
440823	MIAT	1.27066	4.19878e-06	0.969297	0.00755495
83999	KREMEN1	-1.39187	0.00108564	-1.39888	0.002421
4627	MYH9	-0.506299	0.00516568	-0.500179	0.00752885
6122	RPL3	-0.388684	0.00122874	-0.458855	0.0132797
10752	CHL1	-0.889842	2.59247e-10	-0.775962	5.72095e-07
6138	RPL15	-0.75319	2.9297e-12	-0.37879	0.0349354
57060	PCBP4	0.948773	0.0081768	0.956094	0.0316031
7086	TKT	0.687885	0.000330572	0.972744	1.77635e-05
54756	IL17RD	-0.935554	3.81124e-12	-0.942708	4.12514e-10
100506621		1.69371	0.00109129	2.07282	4.02056e-06
151887	CCDC80	1.15346	1.11695e-21	0.968693	6.86173e-07
2596	GAP43	1.85807	2.4777e-66	1.46256	4.8775e-32
4171	MCM2	0.805913	0.00228828	0.785903	0.0234483
2047	EPHB1	2.74844	4.8737e-08	2.97782	7.22165e-09
5947	RBP1	-0.495754	0.0130552	-0.653359	0.00324367
64393	ZMAT3	0.732345	1.00753e-05	0.828567	8.06609e-06
2049	EPHB3	-0.812683	0.00301578	-1.0064	2.78148e-05
3280	HES1	-0.588647	0.000241407	-0.546566	0.00993274
347	APOD	-3.0954	4.0345e-07	-2.27126	0.0217772
6165	RPL35A	-0.358013	0.00516568	-0.426655	0.00197489
57537	SORCS2	-0.645086	0.0246138	-0.898937	0.00345892
23231	SEL1L3	-0.520782	0.0281323	-0.573971	0.0201417
5156	PDGFRA	-0.939224	1.1863e-09	-0.966509	4.02056e-06
3490	IGFBP7	1.15344	2.34464e-12	1.2543	4.78272e-12
55752	SEPTIN11	0.485182	0.0106382	0.467939	0.0401748
79966	SCD5	0.327227	0.0184446	0.410257	0.0190673
8404	SPARCL1	2.80872	1.90533e-14	1.83855	8.62614e-07
6164	RPL34	-0.432902	0.000160155	-0.603514	0.000451034
4889	NPY5R	-1.50877	0.00802703	-1.63762	0.00860347
55714	TENM3	-2.21386	1.44907e-09	-1.07676	0.00544199
10409	BASP1	-0.834055	0.0209098	-0.873913	0.00732923
6897	TARS1	0.789014	0.00201653	0.804356	0.00014025
689	BTF3	-0.844469	1.85551e-06	-0.445993	0.0474866
22836	RHOBTB3	-0.483804	0.000476932	-0.46306	0.00881469
401207	C5orf63	1.69851	3.64614e-14	1.89871	1.02637e-17
84466	MEGF10	-1.42017	1.90123e-07	-1.5195	4.7751e-09
9547	CXCL14	1.61893	2.18971e-09	1.6658	9.43924e-09
56662	VTRNA1-3	6.80553	0.0109743	7.25681	0.00195964
81848	SPRY4	-1.51459	4.0345e-07	-1.15299	0.000481615
202374	STK32A	1.68369	0.00253685	2.12664	1.00276e-06
85027	SMIM3	1.12327	3.80699e-05	0.934678	0.00100016
10569	SLU7	-0.687842	0.0159093	-0.71791	0.00518169
3779	KCNMB1	-1.64712	0.0261852	-2.7078	0.00301735
100113407	TMEM170B	-1.41963	0.000714136	-1.20767	0.01054
7726	TRIM26	5.87065	0.0241597	6.39244	0.00638111
1026	CDKN1A	1.37141	1.56251e-37	1.13339	5.81053e-19
1915	EEF1A1	-0.608763	2.44638e-10	-0.713803	0.000200139
5570	PKIB	1.38499	0.0075637	1.88093	1.40453e-07
1490	CCN2	-3.05187	3.05998e-15	-2.90081	2.39352e-15
6624	FSCN1	-0.326598	0.0185495	-0.450611	0.00861334
221833	SP8	-1.00117	2.22369e-06	-0.783269	0.00020914
4852	NPY	-1.64838	1.81918e-06	-1.30187	0.000135203
3181	HNRNPA2B1	-0.400526	0.031931	-0.578081	0.00136885
9586	CREB5	0.893677	0.00971343	0.784419	0.0356576
9865	TRIL	-0.967594	0.00159446	-0.785262	0.0417614
107	ADCY1	-1.21564	0.00293251	-1.1683	0.0287758
2970		0.56223	0.000523652	0.511646	0.00863588
2791	GNG11	0.748007	0.00349764	0.999819	0.00254605
23089	PEG10	0.882756	4.79569e-10	0.903723	7.57432e-08
1749	DLX5	-2.15368	1.70671e-05	-1.71306	0.00343608
25798	BRI3	-0.552448	1.0826e-05	-0.648629	8.91917e-06
11333	PDAP1	0.644661	0.00148531	0.506378	0.0397583
5054	SERPINE1	-1.53762	1.51285e-09	-1.35739	8.32588e-08
7425	VGF	0.94651	0.00695813	0.811352	0.0211737
4232	MEST	-0.674452	0.00780053	-0.845841	0.0023545
26958	COPG2	-2.23043	0.000224774	-1.61237	0.0240244
5420	PODXL	-0.572186	0.00251902	-0.626891	0.00470831
5799	PTPRN2	-0.926856	9.98547e-08	-0.940525	0.000251468
4023	LPL	-1.25825	0.000777382	-1.83847	3.83429e-05
4741	NEFM	3.00959	3.97306e-18	2.247	9.72494e-07
4747	NEFL	1.58658	3.49151e-15	1.6748	3.71001e-14
665	BNIP3L	-0.718886	0.00647507	-0.706236	0.00535073
81551	STMN4	2.68419	6.87435e-20	2.70151	5.81053e-19
2185	PTK2B	1.6216	3.57448e-11	1.35095	4.95502e-06
55893	ZNF395	-1.05836	0.000354511	-0.971035	0.00420273
5327	PLAT	0.56225	0.000914448	0.547746	0.00473841
6224	RPS20	-0.251425	0.0489807	-0.447076	0.00293927
6386	SDCBP	-0.661044	3.87341e-05	-0.582311	0.000475349
286183	NKAIN3	0.630403	0.0167808	0.606912	0.0423924
79776	ZFHX4	-0.858016	0.000190482	-0.975428	0.00913575
11075	STMN2	-5.45187	0.00918429	-7.12463	0.00185446
5375	PMP2	-0.854161	7.40877e-09	-0.52636	0.0366212
1666	DECR1	0.614964	0.00216166	0.678957	0.0272843
6156	RPL30	-0.430457	0.000450211	-0.51181	3.22988e-05
26986	PABPC1	-0.931823	6.66693e-23	-0.424666	0.00286966
3646	EIF3E	-0.899693	3.83152e-05	-0.56213	0.00743396
55638	SYBU	2.59718	7.92221e-10	1.61745	0.0207071
123	PLIN2	0.482953	0.0108288	0.529521	0.0221886
6194	RPS6	-0.508368	4.22949e-06	-0.380545	0.03141
152007	GLIPR2	0.956574	2.10936e-05	0.883872	0.000942065
9568	GABBR2	1.87967	7.5883e-22	1.71566	2.49527e-13
114299		2.70994	0.0212243	2.46051	0.0206745
114991	ZNF618	-1.56091	2.35311e-07	-1.04194	0.00105207
85301	COL27A1	-0.974119	4.8737e-08	-0.798736	0.000758688
3371	TNC	1.10529	8.09448e-08	0.811292	0.00189181
23245	ASTN2	2.19176	0.0130552	2.40617	0.00720285
1620	BRINP1	-5.67821	4.2921e-07	-2.27622	0.0393479
445	ASS1	1.01185	1.29455e-06	0.695796	0.0136957
10439	OLFM1	-1.14285	0.0263265	-2.17906	0.00293857
4571		0.890457	0.000463329	0.973877	1.20468e-06
6303	SAT1	-0.683172	6.66215e-06	-0.66461	0.0020413
8406	SRPX	1.12229	0.024245	1.10123	0.0308255
3476	IGBP1	-0.922856	0.00253685	-0.869071	0.00129085
6191	RPS4X	-0.559457	1.60596e-07	-0.357359	0.0347128
56062	KLHL4	1.17329	0.00268342	1.46762	4.57116e-06
56849	TCEAL7	1.35367	1.95344e-06	1.4711	3.72823e-07
51186	TCEAL9	1.00099	2.68403e-20	0.855753	4.82756e-07
5631	PRPS1	1.37663	2.06848e-05	1.11678	0.00603025
10178	TENM1	-1.01666	0.00159446	-1.06128	0.0317133

## Sheet: NTCnoRAPADIFFnoRAPA
entrezgene	genname	log2FC_2.1	fdr_2.1	log2FC_2.2	fdr_2.2
375790	AGRN	-0.409537	0.0454194	-0.819377	0.00294074
51150	SDF4	-0.504501	0.00201652	-0.613032	0.000112615
64856	VWA1	-0.571188	0.00296931	-1.42923	5.57356e-15
1953	MEGF6	-1.0514	0.0166715	-2.66369	7.10026e-05
26038	CHD5	-1.21889	0.00889076	-1.29089	0.0255745
5351	PLOD1	-0.603369	0.00204106	-0.511449	0.039828
9249	DHRS3	-1.31904	8.75153e-16	-1.2467	2.72819e-18
126917	IFFO2	-0.380999	0.0473075	-1.25355	8.07009e-09
2048	EPHB2	-0.873376	2.14206e-09	-1.11592	8.22579e-13
3925	STMN1	0.785459	3.99286e-07	1.40924	4.30221e-25
2537	IFI6	-0.852695	2.87372e-06	-0.839273	0.000108269
10657	KHDRBS1	0.460705	0.00785443	0.441476	0.0316419
65108	MARCKSL1	0.49113	0.0422375	0.980772	2.05992e-06
6421	SFPQ	0.442498	0.0196322	0.495307	0.0227475
63967	CLSPN	1.50502	0.0299413	1.61421	0.0466259
84879	MFSD2A	0.967488	1.11595e-05	1.80642	2.23903e-20
6513	SLC2A1	-0.539367	0.02497	-0.785905	0.00212653
1996	ELAVL4	3.25261	5.78467e-06	4.04719	5.26582e-09
5865	RAB3B	3.57928	2.09744e-05	4.36091	4.84243e-08
3725	JUN	0.720711	3.07184e-08	0.536494	0.0065578
4774	NFIA	0.508412	0.000970419	0.711519	2.44248e-05
91624	NEXN	0.993362	0.00106481	1.20082	4.90518e-05
3491	CCN1	1.11958	8.49626e-14	1.21064	1.26728e-12
9411	ARHGAP29	1.75454	0.0186687	1.85315	0.0349982
84722	PSRC1	-0.388049	0.0212408	-0.541612	0.00575472
3752	KCND3	4.46149	0.0109125	4.73136	0.0153881
7482	WNT2B	-1.46417	0.00329272	-3.15339	0.0347384
54879	ST7L	-1.19759	0.00285528	-2.08939	8.78275e-08
389	RHOC	-0.713182	0.000410047	-0.808671	0.000137599
476	ATP1A1	-1.10908	4.41389e-09	-0.635135	0.00743322
10628	TXNIP	-1.02422	0.00760197	-1.57282	0.000834971
25832	NBPF14	-0.596426	0.0112547	-0.717945	0.0071023
4170	MCL1	0.579188	0.00971103	0.531578	0.0402208
10962	MLLT11	0.671676	0.00418381	0.967458	0.000471739
6282	S100A11	-0.671011	0.000198046	-1.4509	1.14772e-08
112770	GLMP	-1.16389	0.000157517	-0.828796	0.0136266
10485	MIR9-1HG	0.383164	0.00238168	0.385945	0.0267357
93183	PIGM	-0.861806	0.00176372	-0.951501	0.00169496
477	ATP1A2	1.43007	5.25265e-05	2.00304	1.8426e-09
5999	RGS4	1.47554	0.0131052	1.79941	0.00506749
387597	ILDR2	-0.756619	0.000303009	-0.909092	0.000115574
481	ATP1B1	1.05345	0.00640121	1.2794	0.00146907
23057	NMNAT2	3.4079	0.000927818	3.5039	0.00406767
23127	COLGALT2	-0.654493	0.00348973	-1.02077	1.73402e-06
5997	RGS2	2.34623	0.00311778	2.39899	0.0122613
23046	KIF21B	1.39414	0.0420167	2.88234	3.84966e-10
23612	PHLDA3	-1.00706	6.5589e-08	-0.58091	0.0190229
89796	NAV1	0.909664	9.39746e-05	1.20452	2.77966e-08
55220	KLHDC8A	0.42219	0.0444709	1.16801	2.40156e-12
254428	SLC41A1	-0.67334	0.0117038	-1.03315	0.000444511
50486	G0S2	-1.2865	0.035517	-3.76789	6.5542e-37
1063	CENPF	0.958469	0.000152461	0.680908	0.024382
3930	LBR	1.15958	0.000266062	1.16489	0.00181683
7044	LEFTY2	-1.90628	0.0197343	-5.50538	1.29928e-06
56776	FMN2	1.81264	2.13085e-05	1.43817	0.0134342
5214	PFKP	-0.717774	0.0036358	-0.98696	0.000982526
1316	KLF6	0.449905	0.0456632	0.94635	3.67002e-06
5209	PFKFB3	0.893213	1.72215e-06	0.641621	0.0078413
56243	KIAA1217	-1.01821	0.0135776	-1.65494	0.000332504
57512	GPR158	6.24375	0.0106983	6.17802	0.0421754
3185	HNRNPF	0.483328	0.012238	0.524672	0.0464412
118738	ZNF488	-1.36843	1.5127e-05	-1.52209	2.64326e-05
100507008		-1.07747	0.0155088	-1.1999	0.0228037
84159	ARID5B	1.09765	1.04087e-09	0.700589	0.00132153
55680	RUFY2	1.45783	0.0248689	1.7757	0.0120057
140766	ADAMTS14	-1.06824	0.0247735	-1.94813	0.000107229
64115	VSIR	-1.65618	0.000147409	-2.51082	7.58983e-08
5660	PSAP	-0.598555	5.89391e-10	-0.648597	8.40569e-09
9806	SPOCK2	-0.709701	6.2733e-07	-0.957765	7.54257e-10
5328	PLAU	-0.720062	0.0182933	-1.74104	9.08304e-12
132	ADK	0.836321	0.0408334	1.21356	0.00388646
23522	KAT6B	0.710174	0.012341	1.17433	0.000120656
311	ANXA11	-0.880636	7.78431e-05	-1.05626	0.000566809
27063	ANKRD1	-1.42709	0.00115343	-2.04269	0.000303078
9124	PDLIM1	-0.466242	0.00376109	-1.84206	1.34991e-20
10580	SORBS1	0.785523	0.0288697	1.21666	0.000718323
83742	MARVELD1	-1.02868	0.00717448	-3.02592	1.52771e-05
84171	LOXL4	-1.09122	0.00499611	-2.01876	3.42604e-05
25911	DPCD	1.10677	0.00133804	0.970461	0.0375877
9118	INA	2.29449	2.35707e-09	3.04936	2.31303e-18
63877	FAM204A	1.23937	0.00448508	1.13103	0.0414535
9531	BAG3	-0.623369	0.0257107	-0.817885	0.00202662
64787	EPS8L2	-1.89351	0.0234066	-2.56633	0.00185884
6181	RPLP2	-0.717481	2.21044e-12	-0.474154	3.47698e-05
977	CD151	-0.868108	7.5889e-08	-0.735763	0.000842351
54472	TOLLIP	-0.498252	0.0357469	-0.649855	0.00274533
1509	CTSD	-1.39354	4.40719e-11	-1.17225	1.07183e-11
975	CD81	-0.698956	1.53477e-10	-0.528978	1.68252e-05
1200	TPP1	-0.84883	3.00973e-09	-0.685873	2.65387e-06
283298	OLFML1	-2.60036	0.000350875	-4.40321	1.44761e-11
8495	PPFIBP2	-1.94659	0.00402466	-2.67825	0.0237285
6157	RPL27A	-0.457616	1.13845e-05	-0.573921	4.01384e-08
56672	AKIP1	-0.868626	0.000232537	-1.03896	0.0117795
100463486		-0.567003	1.67743e-05	-0.765217	1.67854e-11
10335	IRAG1	2.76824	0.00135793	3.44384	2.44248e-05
10418	SPON1	2.32803	3.48703e-25	2.84786	1.01816e-36
100126784		-1.10316	0.0359776	-2.07698	0.000491154
90139	TSPAN18	-1.24464	0.00847095	-3.20979	1.03423e-07
4192	MDK	-0.749407	3.00357e-10	-1.31089	5.25924e-23
54972	TMEM132A	-1.57761	1.97755e-06	-1.21614	0.0181595
1937	EEF1G	-0.708517	1.95888e-08	-0.363293	0.0236976
6094	ROM1	-0.730841	0.00622127	-0.748874	0.0221901
51035	UBXN1	-0.66092	0.0049917	-0.619611	0.0100633
6520	SLC3A2	-0.988957	1.61862e-12	-1.01152	2.88827e-09
5920	PLAAT4	-0.868505	5.43482e-07	-0.679606	7.98363e-06
402	ARL2	-1.1011	8.832e-07	-0.735807	0.00401663
4054	LTBP3	-0.906385	9.82204e-05	-1.45192	2.50827e-09
54961	SSH3	-0.919808	0.00939996	-1.2848	0.00208924
80194	TMEM134	-0.810706	0.000421266	-0.809987	0.0237285
1374	CPT1A	-0.560065	0.0354943	-0.811783	0.000746768
55191	NADSYN1	-1.26281	0.000426054	-1.06901	0.0347073
6188	RPS3	-0.522088	5.92026e-07	-0.464842	2.59892e-05
2893	GRIA4	1.17066	0.0298575	1.35182	0.0169408
1410	CRYAB	-0.915695	1.65239e-06	-1.06531	4.71406e-09
10525	HYOU1	-0.488301	0.0117187	-0.476177	0.0415877
403312		-3.07102	0.0212408	-6.44393	0.00309368
50937	CDON	-1.28611	0.0141075	-2.09789	9.13779e-05
334	APLP2	-0.686481	5.44805e-07	-0.598069	3.63351e-08
84318	CCDC77	1.95596	0.0184652	2.15119	0.0371636
2597	GAPDH	-0.6744	8.1903e-11	-0.386704	0.00114312
2	A2M	1.34746	0.000385038	1.36294	0.00431788
53919	SLCO1C1	2.18913	0.00420259	3.5137	9.99159e-10
51474	LIMA1	1.36162	9.93836e-26	0.900462	6.72494e-08
3164	NR4A1	1.92966	0.00814153	2.90654	2.53099e-06
84926	SPRYD3	-0.900592	0.00107438	-1.11356	0.000303395
3489	IGFBP6	-1.61587	2.77185e-09	-2.82547	3.1599e-19
967	CD63	-0.631938	1.72259e-10	-0.314651	0.045816
4327	MMP19	-1.02994	0.0350905	-2.37821	0.00163248
1606	DGKA	-0.84249	0.00761212	-1.70991	1.20974e-07
10956	OS9	-0.544532	0.00098624	-0.395494	0.0273277
4193	MDM2	-0.88676	8.46204e-07	-0.768766	7.9256e-06
10576	CCT2	0.645744	2.42562e-05	0.498946	0.02578
6857	SYT1	1.65532	6.65301e-16	1.71709	1.1039e-11
1848	DUSP6	0.938146	1.81077e-05	0.807871	0.00540391
694	BTG1	0.858576	0.000268266	1.51068	1.36823e-10
7112	TMPO	1.16882	0.00928251	1.27655	0.0101945
429	ASCL1	-2.47232	6.53786e-09	-1.53248	0.00119178
51559	NT5DC3	-1.65876	0.000102596	-2.57547	4.17459e-07
5992	RFX4	0.802437	0.0374811	1.10555	0.00567248
9921	RNF10	-0.893953	2.53534e-10	-0.549139	0.00230606
100293704		4.1564	2.82537e-05	3.43503	0.0275724
9612	NCOR2	-0.760251	9.84806e-06	-0.571001	0.0010219
100507206	LINC00943	6.26701	0.0104163	7.34141	0.000965993
219287	AMER2	2.29637	0.00646547	2.59131	0.00362691
2963	GTF2F2	-0.605029	0.0160193	-0.841155	0.00336077
1948	EFNB2	0.710139	0.000107157	0.916073	4.87407e-05
1284	COL4A2	-0.84865	1.0033e-08	-0.858154	8.48569e-09
4323	MMP14	-1.52787	3.18331e-05	-0.947122	0.0292074
26020	LRP10	-0.712506	1.21256e-05	-0.571842	0.000965997
5720	PSME1	-0.547421	0.00143651	-0.596157	0.00253907
9472	AKAP6	1.72997	0.00741345	1.83514	0.0438311
64067	NPAS3	-0.425719	0.0202783	-0.527029	0.00892081
6235	RPS29	-0.741961	1.25084e-11	-0.398857	0.00337598
54331	GNG2	1.73695	1.85418e-06	2.36579	2.16359e-12
10979	FERMT2	0.444835	0.0117492	0.613238	0.000568738
652	BMP4	3.42395	0.0244795	3.9283	0.0179448
1033	CDKN3	1.41179	0.0175487	1.57619	0.0206267
5015	OTX2	-3.85674	0.000152276	-8.78255	4.55287e-08
23002	DAAM1	0.566321	0.0130321	0.630434	0.015245
6252	RTN1	1.20461	1.29598e-10	2.00682	1.88559e-24
57570	TRMT5	0.538309	0.0199671	0.727572	0.00199464
3306	HSPA2	1.00343	0.0100062	1.45172	0.000515293
87	ACTN1	-0.504107	2.24857e-05	-0.633617	6.00178e-06
10577	NPC2	-0.53486	0.00283245	-0.627826	0.000275553
83694	RPS6KL1	3.82017	0.0236754	4.37085	0.00795502
7043	TGFB3	-1.77552	6.62582e-05	-1.60104	0.000649843
9369	NRXN3	1.2077	0.0260585	2.41146	3.79062e-08
145508	CEP128	7.12952	0.000377879	6.87276	0.00390965
10516	FBLN5	1.37686	1.0033e-08	2.74331	3.7781e-29
4707	NDUFB1	-0.990284	3.07427e-17	-0.334196	0.0388242
90050	FAM181A	0.661966	0.0147518	0.868671	0.00142533
83982	IFI27L2	-0.720289	0.000152461	-0.850988	0.000515293
283596	SNHG10	-0.992773	0.0408334	-1.374	0.0313512
64919	BCL11B	3.13712	0.00352718	3.62543	0.000577457
1778	DYNC1H1	-0.548567	0.000264347	-0.691038	0.000722618
7127	TNFAIP2	-1.24722	1.3148e-07	-1.89527	9.76403e-13
26153	KIF26A	1.5368	0.00162741	2.55525	4.66613e-12
7057	THBS1	1.13228	0.047254	2.31202	1.52625e-07
388115	CCDC9B	-0.970716	0.00939095	-0.980001	0.0309124
825	CAPN3	-2.50491	0.00699671	-2.70965	0.00906674
10169	SERF2	-0.509508	0.000400822	-0.443771	0.0107734
2628	GATM	1.00418	0.00012774	2.13624	7.14646e-22
9768	PCLAF	1.05489	0.0402369	1.47514	0.000818903
6176	RPLP1	-0.618412	1.48946e-07	-0.458842	2.53849e-05
5315	PKM	-0.946218	1.3358e-13	-1.19469	1.51532e-20
3073	HEXA	-0.674524	0.000409345	-0.978056	4.44003e-06
80381	CD276	-1.20803	9.71068e-12	-0.721291	0.000451771
4016	LOXL1	-1.16219	9.5915e-12	-2.23086	1.47584e-19
57611	ISLR2	-1.56104	9.39746e-05	-1.50803	0.000976608
1512	CTSH	-0.958326	0.00630271	-2.5144	6.51003e-08
64782	AEN	-0.712599	0.0184167	-0.663891	0.0452568
9055	PRC1	0.842024	0.0144531	1.12618	0.00052753
6627	SNRPA1	0.928273	0.0162891	0.952464	0.0178512
146330	FBXL16	1.25188	0.00737212	1.1795	0.0347073
1186	CLCN7	-0.991324	0.000158196	-0.9764	0.00180493
100507303		-1.68053	4.22044e-15	-0.512186	0.0452001
9235	IL32	-0.68185	0.0184247	-1.58795	1.42043e-07
84662	GLIS2	-0.824725	0.00232084	-0.792224	0.0217428
2903	GRIN2A	2.20273	0.0011869	2.30381	0.00316099
8303	SNN	0.445579	0.0464485	0.522126	0.0409626
51704	GPRC5B	-0.468024	0.0123978	-0.598905	0.00314527
388228	SBK1	0.688215	0.0338852	1.31965	1.75681e-05
25970	SH2B1	-0.582969	0.0292192	-0.638642	0.0434219
4502	MT2A	-0.868489	2.12685e-13	-0.740836	1.65501e-07
6236	RRAD	-1.29544	5.17041e-08	-1.62019	2.26465e-10
8824	CES2	-0.659746	0.000216516	-0.649587	0.00287155
5699	PSMB10	-0.943393	0.0014575	-0.902667	0.0129077
6560	SLC12A4	-1.21081	0.000100384	-1.19176	2.16724e-05
999	CDH1	-2.6913	0.00367548	-2.70096	0.00978102
794	CALB2	1.45634	2.08854e-14	2.7326	4.23375e-48
497190	CLEC18B;CLEC18C	-1.74664	1.4061e-05	-2.35786	1.13482e-09
57687	VAT1L	1.0463	5.38971e-10	1.34161	9.01807e-15
55839	CENPN	1.90905	0.00047581	1.89375	0.00315592
80790	CMIP	0.625915	0.0122073	1.00327	8.04788e-05
23199	GSE1	0.650042	0.00349589	0.898231	0.000996036
8140	SLC7A5	-1.08247	7.85896e-22	-2.24525	1.5472e-54
6137	RPL13	-0.715623	2.31692e-06	-0.373799	0.0392673
10381	TUBB3	0.50104	0.00241699	0.988976	1.19973e-10
79007	DBNDD1	-1.21283	0.000488214	-1.34017	0.000181246
11337	GABARAP	-0.834807	7.71574e-08	-0.363479	0.0490242
5187	PER1	0.765146	0.0314967	1.71245	6.58234e-10
4628	MYH10	0.46128	0.0137242	0.466479	0.0473791
9423	NTN1	-0.813281	1.36938e-05	-0.532318	0.011668
5376	PMP22	0.582485	0.0042646	0.575067	0.0136191
201161	CENPV	1.21264	2.23682e-07	2.05941	2.65475e-23
51655	RASD1	0.919869	0.00351578	1.58835	1.71652e-08
146691	TOM1L2	-0.607975	0.000670666	-0.600608	0.00314527
8851	CDK5R1	0.719415	0.031381	1.41914	2.6301e-07
124842	TMEM132E	-1.122	4.7945e-05	-0.990048	0.00335614
7153	TOP2A	0.651157	0.0113743	1.19357	2.06682e-08
60681	FKBP10	-0.47836	0.00928251	-0.837342	9.94226e-06
4669	NAGLU	-1.18489	2.04963e-05	-0.764888	0.0244742
10493	VAT1	-0.483094	0.0180574	-0.64987	0.0012312
8153	RND2	-0.93881	0.000732721	-0.715364	0.0369079
10900	RUNDC3A	3.42325	0.00103706	4.21687	2.48797e-06
51629	SLC25A39	-0.771094	0.000553654	-0.662003	0.0164408
2896	GRN	-0.873118	6.20019e-10	-1.03634	3.51691e-10
23131	GPATCH8	0.985978	0.00895112	1.02188	0.0244742
2535	FZD2	-0.860995	0.00581249	-0.785591	0.0236231
2670	GFAP	-0.888052	2.92431e-14	-0.631667	1.68994e-12
4836	NMT1	-1.17232	1.03015e-14	-0.654025	0.000332504
113026	PLCD3	-0.655578	0.000974761	-1.04113	1.97863e-07
4804	NGFR	-1.9056	0.000151838	-2.08543	5.77409e-05
9902	MRC2	-0.476694	0.000226934	-0.80656	5.34963e-08
2232	FDXR	-1.10884	0.000224995	-0.914235	0.00747928
3021	H3-3B	0.438814	0.0163948	0.552063	0.00260654
91107	TRIM47	-0.561107	0.0397009	-1.10711	0.000227949
6427	SRSF2	0.6481	0.00103884	0.756079	0.00113374
57690	TNRC6C	0.922988	0.00203268	1.24086	4.86407e-05
7077	TIMP2	-0.554388	1.20429e-05	-0.53147	0.00352474
3959	LGALS3BP	-1.08987	5.87891e-11	-1.012	6.98822e-10
2548	GAA	-1.11022	0.000294117	-1.12302	0.00195442
57674	RNF213	-0.838192	0.00100469	-0.819723	0.00906674
284184	NDUFAF8	-0.789643	2.77954e-07	-0.403624	0.0183863
124565	SLC38A10	-0.92875	1.548e-06	-0.767092	0.00822376
5034	P4HB	-0.490402	0.000442244	-0.453166	0.0133235
23136	EPB41L3	0.795273	0.0197018	1.22317	5.82026e-05
361	AQP4	1.97441	1.88468e-21	2.46058	5.19215e-20
8715	NOL4	2.55882	5.45786e-05	2.35824	0.00411908
56853	CELF4	2.82097	0.0139329	3.65779	0.000180387
5596	MAPK4	2.15241	1.61814e-05	3.17607	8.64787e-15
51320	MEX3C	0.712543	0.00160652	0.709742	0.0158089
6925	TCF4	0.513369	0.00941744	0.680814	0.00329896
51046	ST8SIA3	1.71495	0.00557571	2.00687	0.00140119
115701	ALPK2	-0.37349	0.0100945	-0.916422	3.60279e-06
90701	SEC11C	0.630071	0.0102642	0.695496	0.015662
22850	ADNP2	0.929012	0.0321109	1.0547	0.038695
10272	FSTL3	-1.9232	1.24214e-08	-2.42615	9.12694e-09
2879	GPX4	-0.803202	9.13111e-05	-0.557417	0.00778607
60680	CELF5	1.63063	0.000111151	2.81282	2.64345e-18
10362	HMG20B	-0.579526	0.0220161	-0.649592	0.0378147
1938	EEF2	-0.748151	8.74356e-11	-0.657002	1.29928e-06
80700	UBXN6	-1.34119	3.08627e-07	-0.562143	0.0347073
25873	RPL36	-1.19733	1.07714e-23	-0.497231	0.000969864
126328	NDUFA11	-0.877532	1.95888e-08	-0.435559	0.0413695
3383	ICAM1	-0.547567	0.0304392	-0.974724	0.00611533
7297	TYK2	-0.844155	0.00348251	-0.85715	0.00841484
1995	ELAVL3	1.59152	4.203e-14	2.93842	2.62897e-63
51398	WDR83OS	-0.671272	4.63923e-06	-0.501499	0.00789537
4784	NFIX	-0.586555	0.0117187	-0.698432	0.00741926
9592	IER2	0.781812	0.00131255	0.837818	0.0102539
23025	UNC13A	1.97153	0.0398997	2.95827	0.0005511
54858	PGPEP1	-1.19034	3.07393e-11	-1.2048	6.06533e-09
1463	NCAN	0.537229	0.000550816	1.35876	3.01078e-20
57616	TSHZ3	2.19664	0.00100372	2.71149	2.71969e-05
1054	CEBPG	2.48545	7.84309e-11	1.89223	0.000309569
9710	GARRE1	-0.655583	0.014563	-0.832166	0.00592418
7392	USF2	-0.996261	3.82528e-06	-0.533106	0.0380495
826	CAPNS1	-0.924018	7.65506e-10	-0.664859	0.000181868
7538	ZFP36	2.09656	8.06171e-05	2.10727	0.00137764
645	BLVRB	-1.04256	0.00106186	-1.11432	0.000396132
602	BCL3	-0.641594	0.0144531	-1.50722	5.26582e-09
27113	BBC3	-1.33968	1.44422e-14	-1.15197	1.14083e-09
8605	PLA2G4C	-1.3647	0.0379879	-1.69075	0.0425721
10945	KDELR1	-0.325925	0.0342582	-0.540337	0.00429563
6141	RPL18	-0.401515	0.00097834	-0.335143	0.0135781
51171	HSD17B14	-2.44756	7.58737e-06	-3.06545	8.32399e-07
4924	NUCB1	-0.88989	4.39661e-08	-0.529542	0.00611533
581	BAX	-1.50186	1.47243e-13	-0.755389	7.96527e-06
2512	FTL	-0.503357	0.00207184	-0.685768	6.85188e-09
2217	FCGRT	-0.887435	0.000621098	-1.05409	0.00173742
6237	RRAS	-1.0584	1.81485e-05	-1.76035	2.46526e-06
2109	ETFB	-0.917233	8.04317e-06	-0.542674	0.0259817
147807	ZNF524	-1.70475	0.0303963	-1.74913	0.0494157
101060391		2.47158	0.0142743	3.70367	2.62168e-06
6664	SOX11	0.631176	3.54849e-05	1.84737	4.63277e-31
57498	KIDINS220	0.607934	0.00452464	0.665752	0.00717644
6382	SDC1	-1.33821	0.00379471	-1.77514	0.00296011
5500	PPP1CB	-0.356635	0.0176459	-1.01578	1.40147e-10
6432	SRSF7	0.913443	0.000409345	0.883985	0.00238785
9378	NRXN1	3.24665	0.000122595	4.3585	4.1107e-10
55704	CCDC88A	1.37887	2.38974e-20	1.12025	2.65355e-08
51255	RNF181	-0.609809	0.00112888	-0.725956	0.000872748
51652	CHMP3	-1.07007	1.7373e-05	-0.900294	0.00135119
400986	ANKRD36C	1.04333	0.0010659	0.914755	0.0238832
57730	ANKRD36B	0.992387	0.00026876	0.882533	0.0209279
9486	CHST10	-0.908559	1.47383e-07	-0.938819	3.34274e-08
84417	ECRG4	1.01568	0.00255255	1.16576	0.00105594
3625	INHBB	-1.15625	1.36474e-05	-1.62286	0.00010023
2863	GPR39	-1.658	0.00206607	-2.26194	0.000189052
4249	MGAT5	0.735411	0.0106318	0.965642	0.00118564
3800	KIF5C	0.455629	0.0176376	0.719953	0.000427778
114793	FMNL2	-0.798779	1.17156e-05	-0.871797	2.71969e-05
56475	RPRM	2.63933	0.0269238	3.74204	0.000367997
90	ACVR1	1.24205	0.0189994	1.58718	0.00302361
220988	HNRNPA3	0.638988	0.000596446	0.647336	0.00281555
91404	SESTD1	1.66002	0.000111151	1.53518	0.00906674
51602	NOP58	1.20251	2.86482e-06	1.05144	0.00114312
8828	NRP2	-0.531723	0.00242523	-0.976499	4.36134e-09
8609	KLF7	0.993624	1.32552e-06	0.986664	0.000451771
2066	ERBB4	2.23964	0.000410047	2.89918	1.16772e-07
79582	SPAG16	0.619075	0.00470088	0.770548	0.00195582
6168	RPL37A	-0.939632	8.68018e-19	-0.384096	0.00416348
3488	IGFBP5	-1.48964	8.07282e-13	-2.6455	5.65267e-27
5798	PTPRN	6.87265	0.000908354	7.78715	3.47698e-05
79586	CHPF	-1.02464	5.00393e-08	-0.540725	0.0436207
7857	SCG2	2.60214	7.7063e-10	3.71488	2.19329e-25
5270	SERPINE2	-1.00183	8.02652e-08	-1.44604	4.55287e-08
151473	SLC16A14	6.88851	0.00090392	7.19408	0.00159326
5757	PTMA	0.742813	0.000165284	0.770769	0.000144243
3635	INPP5D	-2.26788	0.00520867	-2.83739	0.000666989
2637	GBX2	-2.7098	0.00429388	-6.30887	0.000134261
2817	GPC1	-0.710565	0.0014575	-0.707524	0.00302868
83959	SLC4A11	-1.81937	0.0123369	-2.38515	0.0464412
57506	MAVS	-0.934044	4.12475e-05	-0.876592	0.00020857
6238	RRBP1	-0.877993	2.02039e-05	-0.918033	0.00025928
2937	GSS	-0.753416	0.00857603	-1.0893	0.000811172
4826	NNAT	3.15811	1.19452e-16	5.32552	1.20674e-19
84969	TOX2	-1.15489	0.000637365	-1.3513	0.000968922
51604	PIGT	-0.508244	0.0311018	-0.703123	0.00698209
11065	UBE2C	1.32721	0.00348251	1.78749	0.000325755
5740	PTGIS	-2.77108	0.0189029	-7.07847	9.72867e-05
100462983		-0.991005	0.0036095	-1.1828	0.00165684
56937	PMEPA1	-0.532066	0.00302242	-0.945458	1.83635e-07
3911	LAMA5	-0.61442	0.00842053	-1.26633	1.40931e-08
6227	RPS21	-0.568523	1.77594e-06	-0.427878	0.00160081
79144	PPDPF	-0.67615	2.61838e-06	-0.411802	0.018904
4661	MYT1	5.80989	0.00766817	7.56899	1.15835e-05
140578	CHODL	0.854039	0.0212408	1.2471	0.00194334
10600	USP16	1.28087	6.49206e-09	0.783895	0.015662
56245	C21orf62	0.884523	0.000676903	0.991106	0.000189052
1827	RCAN1	1.60772	4.5281e-32	1.79485	5.21188e-32
5211	PFKL	-1.0086	5.13581e-06	-0.810615	0.00178263
80781	COL18A1	-0.651916	0.00348968	-1.41938	4.07264e-11
1291	COL6A1	-0.742465	2.47497e-07	-0.675007	2.26409e-05
1292	COL6A2	-1.32571	0.0008242	-1.47168	0.00137036
114044	MCM3AP-AS1	4.83451	0.0211702	5.14038	0.028587
9993	DGCR2	-0.748496	6.68544e-07	-0.476451	0.0148823
652968	CASTOR1	-0.905417	0.00939459	-1.07218	0.00589198
6948	TCN2	-1.3809	0.000377412	-1.2594	0.00552137
8542	APOL1	-2.44462	0.00346952	-2.72189	0.000415916
4627	MYH9	-0.377897	0.00418372	-0.697179	5.06659e-05
29775	CARD10	-0.949161	0.00652718	-1.31162	0.0232078
27350	APOBEC3C	-1.97123	5.06048e-06	-2.60405	1.5889e-06
6122	RPL3	-0.405334	0.000322753	-0.476635	0.000281609
468	ATF4	0.725115	0.000281681	0.618631	0.00199464
55964	SEPTIN3	0.64453	0.000146919	0.944764	4.1428e-08
112885	PHF21B	1.54583	0.00435077	2.226	8.29466e-06
55007	FAM118A	-1.03902	0.0101499	-1.34075	0.039625
375323	LHFPL4	3.29145	0.0110014	5.02767	2.91913e-09
7508	XPC	-0.719766	0.00714059	-0.739274	0.0292836
9975	NR1D2	-1.29993	0.0052632	-1.18043	0.0299012
7068	THRB	5.00643	0.00227057	6.08665	1.30947e-05
116135	LRRC3B	1.14656	0.00102104	1.47983	0.000181868
27303	RBMS3	-2.07551	0.00766817	-1.98653	0.0431719
91392	ZNF502	2.13245	0.0433759	2.78122	0.00334279
10675	CSPG5	0.835369	0.0160193	1.57844	1.186e-06
4134	MAP4	-0.339057	0.0043752	-0.29402	0.0358765
2771	GNAI2	-0.463603	8.56964e-05	-0.49446	2.4083e-05
7869	SEMA3B	-1.65649	3.86231e-08	-1.45136	0.00017457
440957	SMIM4	-0.595851	0.000511777	-0.544962	0.00226512
7086	TKT	-0.901713	4.61031e-12	-1.13915	8.48253e-15
2317	FLNB	-0.684534	0.0398434	-1.18578	0.00274533
11170	FAM107A	1.10093	0.00270919	2.43212	5.94746e-17
132204	SYNPR	3.16831	7.36129e-13	3.13516	8.66684e-12
9223	MAGI1	0.488612	0.0166035	0.696932	0.024382
56650	CLDND1	1.07129	0.000199071	0.879893	0.0372513
961	CD47	0.823831	1.93061e-05	0.818395	0.00013971
55081	IFT57	1.08697	3.82179e-05	0.982575	0.00930648
29114	TAGLN3	0.821549	0.00370023	1.92593	6.78092e-15
79858	NEK11	1.33264	0.0199609	1.44798	0.0333336
7018	TF	-3.32329	2.40528e-35	-2.63894	1.15566e-27
5806	PTX3	1.85013	1.75463e-11	1.41007	0.00247762
6657	SOX2	-0.522092	5.26307e-05	-0.467795	0.019992
84002	B3GNT5	3.16852	0.000104712	2.96782	0.00421106
6480	ST6GAL1	5.28	0.0358357	6.4016	0.00226512
6165	RPL35A	-0.35204	0.0101556	-0.337546	0.0489705
53834	FGFRL1	-0.861094	0.000410986	-1.06608	0.000113851
10417	SPON2	-2.31825	1.54377e-08	-4.29361	9.94673e-14
285489	DOK7	-1.68488	0.0277321	-3.31498	0.00259701
4043	LRPAP1	-0.477639	0.00180029	-0.620224	0.000242595
27065	NSG1	1.45474	0.00153826	2.56163	3.94158e-12
57537	SORCS2	-0.796387	0.0422348	-1.69088	0.000101255
8532	CPZ	-0.781728	0.000558315	-1.14417	6.43495e-06
79730	NSUN7	3.19258	0.00809132	3.71297	0.00117739
9662	CEP135	2.3716	0.0039014	2.36748	0.0208598
57482	CRACD	1.40488	0.00153453	1.33864	0.0347384
2926	GRSF1	0.616341	0.0397398	0.75759	0.0187857
9508	ADAMTS3	1.24871	0.0321943	1.8042	0.00556614
9987	HNRNPDL	0.757662	1.22274e-09	0.845038	5.99788e-11
8404	SPARCL1	3.44218	0.0189029	5.68333	1.58116e-09
6164	RPL34	-0.281842	0.00938407	-0.423552	0.000691652
5188	GATB	-0.643437	0.00880931	-1.07476	0.000309569
84057	MND1	6.35957	0.000831296	5.76831	0.0222894
2982	GUCY1A1	-2.56155	0.0307318	-2.45404	0.0359648
3148	HMGB2	1.54861	4.13121e-07	1.79032	1.32009e-06
79682	CENPU	1.74895	0.0235866	1.99731	0.0159937
134121	C5orf49	1.27969	0.0231088	1.63681	0.00155213
100505738	MIR4458HG	-0.682989	0.00038647	-0.998003	1.66515e-07
6167	RPL37	-0.92132	1.40798e-12	-0.359868	0.0359607
3157	HMGCS1	0.816142	0.000161963	1.18732	5.06154e-09
5144	PDE4D	3.01509	0.0127835	3.96884	8.99751e-05
3796	KIF2A	0.711946	0.0229857	0.953335	0.0100023
4131	MAP1B	0.640993	1.3924e-11	0.428504	0.00862984
8507	ENC1	0.710508	0.00841769	1.00759	4.07981e-05
3156	HMGCR	1.19015	1.78847e-06	1.07876	0.000290889
7060	THBS4	1.66255	0.00370023	1.91771	0.00187932
1070	CETN3	-0.772016	0.00355395	-0.585524	0.0494157
7025	NR2F1	-0.533183	0.00433173	-0.746532	0.0138356
1946	EFNA5	1.79761	0.00322195	2.30551	0.000136441
324	APC	0.823685	0.00212741	0.943208	0.000968922
441108		-0.749027	0.0300706	-1.09159	0.0244742
23338	JADE2	-2.15366	0.00184952	-1.88475	0.0160738
9879	DDX46	0.431661	0.0375535	0.688591	0.00344983
9547	CXCL14	-1.15929	2.26414e-15	-2.3883	1.74883e-08
6695	SPOCK1	-1.43233	2.98506e-06	-1.77716	1.56405e-08
1958	EGR1	2.25744	0.000410047	2.48151	0.00119581
1839	HBEGF	0.706077	0.0321913	1.28491	0.000213706
2246	FGF1	0.614388	0.0316707	1.0137	0.00162954
11346	SYNPO	-1.20613	4.32963e-09	-1.20588	8.53074e-06
10318	TNIP1	-1.13921	3.35115e-08	-1.20691	1.31395e-05
6678	SPARC	-0.308568	0.0464485	-0.590939	2.44248e-05
345630	FBLL1	1.01569	0.0372026	1.45198	0.00233992
64901	RANBP17	7.31936	0.000102596	6.17208	0.0419007
1843	DUSP1	2.32899	0.00139095	2.54805	0.00313316
8992	ATP6V0E1	-0.346848	0.0302407	-0.627527	0.00030334
51617	NSG2	1.79561	0.00971109	4.10121	1.09776e-18
10814	CPLX2	1.6186	0.00104317	3.49593	7.25156e-29
11282	MGAT4B	-0.760303	1.19549e-05	-0.786743	0.000107835
54898	ELOVL2	0.789125	0.00570322	1.1113	0.000387606
84062	DTNBP1	-1.14677	2.70237e-05	-0.725797	0.0414535
3400	ID4	1.31462	3.36963e-14	0.940995	7.38205e-06
10590	SCGN	2.425	7.03778e-26	3.16882	5.65246e-49
100129195	ZSCAN16-AS1	-0.991978	0.00231876	-0.987423	0.0237285
10537	UBD	-1.36059	0.000156892	-3.75663	2.60001e-15
3105	HLA-A	-0.772155	0.0236754	-1.19995	0.000608145
3106	HLA-B	-0.701261	0.000385639	-0.962235	3.89108e-06
6892	TAPBP	-1.10183	1.25313e-09	-0.893329	2.20612e-07
221491	SMIM29	-0.921888	0.000276823	-0.815533	0.0182163
6428	SRSF3	0.581509	0.00192532	0.532733	0.0333336
1026	CDKN1A	-0.744517	2.95859e-09	-1.03898	9.99448e-13
221477	C6orf89	-0.438318	0.0311946	-0.617669	0.00296861
4188	MDFI	-1.70361	3.8459e-07	-1.4214	0.00545197
6722	SRF	0.494568	0.0392592	0.654379	0.0232078
5429	POLH	-0.857263	0.00499611	-0.852375	0.0311138
441151	TMEM151B	2.47146	0.0224621	3.85189	1.66168e-06
10492	SYNCRIP	0.645631	0.000114663	0.667336	0.000566809
10690	FUT9	1.61356	0.0449689	2.03359	0.0147894
100133941	CD24	0.77363	0.000406145	1.03463	5.66848e-06
2534	FYN	0.566255	0.00244553	0.503267	0.030614
2697	GJA1	0.776901	2.14206e-09	0.674504	2.25254e-07
1490	CCN2	1.75765	4.7406e-38	1.48486	0.00202662
51696	HECA	2.22132	0.00825349	2.05336	0.0492761
168090	C6orf118	6.53709	9.91232e-06	7.10981	7.34038e-07
51660	MPC1	1.37717	1.17944e-16	0.887396	0.00226512
392617	ELFN1	-0.772358	0.0136122	-0.929729	0.0111924
29886	SNX8	-0.819545	0.00101237	-0.799948	0.00525436
2115	ETV1	1.68795	7.61434e-28	1.68736	3.75496e-16
8701	DNAH11	6.60676	0.00361052	7.33248	0.0010057
4852	NPY	1.30657	2.22122e-06	2.33095	5.1288e-28
441204		-1.54958	0.0424155	-3.87735	0.000175241
79017	GGCT	1.20053	5.25053e-06	0.992026	0.0156475
64759	TNS3	-0.674786	0.015691	-1.29487	1.03939e-05
7378	UPP1	-0.684736	0.00532308	-0.943995	0.000802441
64409	GALNT17	-1.03307	5.7659e-06	-1.92423	0.00728161
11257		-0.884671	0.0315758	-1.23907	0.0128081
5244	ABCB4	-0.802997	0.0100091	-1.76396	1.44311e-08
1750	DLX6	1.68769	0.00107438	2.96175	2.57709e-16
1749	DLX5	2.14035	3.33003e-05	3.62864	3.35578e-22
25798	BRI3	-0.569704	2.52894e-05	-0.49787	0.00119581
245812	CNPY4	-0.688234	0.036772	-1.03334	0.0136408
7205	TRIP6	-0.561065	0.00112888	-0.488018	0.0147671
5054	SERPINE1	2.84282	3.70412e-19	2.622	4.06196e-14
2861	GPR37	1.9525	0.000242545	2.62242	2.3544e-09
9296	ATP6V1F	-0.629769	0.0036033	-0.508623	0.026197
4232	MEST	1.09974	9.94904e-06	1.82224	1.56363e-15
26958	COPG2	2.02794	3.07184e-08	2.37782	7.10755e-09
155066	ATP6V0E2	-0.938741	4.90149e-10	-0.534273	0.000486057
54480	CHPF2	-0.681624	0.0342582	-0.832702	0.0213818
349136	WDR86	-1.14485	1.56116e-09	-1.13173	0.000166176
79660	PPP1R3B	1.45155	0.0015551	1.84455	5.40873e-05
10395	DLC1	1.86666	2.28081e-16	1.71537	5.99788e-11
4747	NEFL	-1.94997	7.4118e-07	-2.83811	5.43774e-10
1808	DPYSL2	0.793818	4.52679e-10	0.969989	2.98922e-14
1191	CLU	-0.353601	0.00825815	-0.674047	2.715e-07
80223	RAB11FIP1	-1.72523	1.77785e-05	-2.87278	3.10975e-05
286183	NKAIN3	-0.909535	1.61918e-06	-1.09334	2.55989e-05
8836	GGH	-0.444619	0.0496145	-1.42537	3.88382e-10
5569	PKIA	1.23027	0.00454502	1.2067	0.0292196
11075	STMN2	5.01787	0.00403996	6.19786	0.00039665
862	RUNX1T1	2.35342	9.06772e-06	3.30895	1.11952e-13
7381	UQCRB	-0.313018	0.0423292	-0.355541	0.0124238
79870	BAALC	0.515689	0.000256977	0.433669	0.00165684
4062	LY6H	2.32814	0.000932722	3.52233	2.75472e-10
1936	EEF1D	-1.11172	2.70411e-05	-0.660054	0.0090229
113655	MFSD3	-1.26946	0.000188668	-0.902051	0.0444636
6132	RPL8	-0.700893	8.2957e-13	-0.547078	4.29266e-06
6595	SMARCA2	-0.500596	0.0212813	-0.716851	0.00123766
11168	PSIP1	1.03112	7.65506e-10	0.498064	0.04167
92949	ADAMTSL1	-1.57472	0.0117859	-2.31566	0.00555392
10210	TOPORS	0.861284	0.0225722	0.882808	0.046676
2683	B4GALT1	-0.711026	0.0031764	-1.53395	1.55809e-05
7094	TLN1	-0.559599	0.010572	-0.684331	0.00155213
389765		5.41672	0.0213307	5.90186	0.0155015
8013	NR4A3	1.6926	0.00565333	1.72102	0.0173475
19	ABCA1	-0.354543	0.0492944	-1.16333	8.7049e-14
5998	RGS3	-0.4205	0.0433759	-0.737165	0.00157308
3371	TNC	1.48877	0.0256874	1.98366	0.0025498
5069	PAPPA	-2.27943	0.00957117	-3.78503	0.00291813
1620	BRINP1	2.24803	1.62758e-07	3.01118	2.50556e-15
6136	RPL12	-0.39826	0.00317938	-0.601417	4.94346e-06
64855	NIBAN2	-0.568962	0.0271478	-0.791796	0.0079402
10044	SH2D3C	2.6864	0.0272997	3.41684	0.00195261
114789	SLC25A25	0.956524	0.000785195	0.988516	0.00160081
5524	PTPA	-0.65169	0.00289461	-0.814178	0.000664819
100506119	LINC01503	-1.12694	0.0131766	-1.7672	0.000488028
1289	COL5A1	-1.21123	0.00380409	-2.02078	6.25512e-07
4851	NOTCH1	-0.543573	0.0301358	-0.768859	0.00592418
4558		-0.439086	0.00112888	-0.383936	0.00933888
4577		-1.33865	7.08732e-15	-1.24984	5.28032e-11
4567		-1.42403	4.07891e-27	-0.538331	0.00132125
4578		-0.684037	0.034847	-1.04167	0.000976608
1654	DDX3X	1.14142	1.04234e-06	0.821401	0.00676553
4129	MAOB	0.905778	0.000152461	1.4594	1.65921e-12
57477	SHROOM4	-1.39166	0.0468055	-2.00992	0.0207671
170685	NUDT10	1.40533	0.029963	1.9829	0.00118104
28986	MAGEH1	1.25577	0.00470157	1.7791	4.27169e-05
4675	NAP1L3	1.76537	0.000423024	1.88707	0.00226512
6173	RPL36A	-0.710646	0.00726268	-0.801851	0.00867204
11013	TMSB15A	1.52815	3.46845e-05	2.72619	1.11387e-23
55859	BEX1	0.378189	0.0171616	0.387848	0.0293957
51186	TCEAL9	-0.389261	0.00366258	-0.346486	0.0104125
5063	PAK3	1.45757	0.00380409	1.54922	0.010597
1641	DCX	1.73786	1.80693e-19	3.07359	4.55433e-68
3597	IL13RA1	-0.685206	0.0414692	-1.11064	0.0193613
6170	RPL39	-0.489149	3.41802e-05	-0.473782	0.00108063
3897	L1CAM	0.930793	0.0452137	1.31519	0.00489415
2316	FLNA	-0.632222	4.88881e-07	-0.528331	0.0012512
8270	LAGE3	-0.594894	0.0204478	-0.890198	0.00289458
2539	G6PD	-0.566994	0.0402369	-0.864573	0.00778478

## Sheet: NTCnoRAPADIFFRAPA
entrezgene	genname	log2FC_2.1	fdr_2.1	log2FC_2.2	fdr_2.2
9249	DHRS3	-0.870205	9.7947e-06	-1.04013	0.000190879
10630	PDPN	-0.642098	0.00132838	-0.916684	0.000278274
126917	IFFO2	-0.709588	0.00132838	-1.09986	0.00180833
400745	SH2D5	6.64219	0.0163622	7.60785	0.000237915
1889	ECE1	-1.28794	0.00544895	-1.396	0.00370776
2048	EPHB2	-0.811904	2.07431e-06	-1.14281	5.14604e-07
57134	MAN1C1	-0.617428	0.0277868	-1.17267	2.00363e-05
57190	SELENON	-0.817462	0.000104837	-1.08546	5.79046e-05
27245	AHDC1	-0.701167	0.0478916	-1.10587	0.00396782
2537	IFI6	-0.915406	1.73371e-07	-0.995871	6.20936e-05
83667	SESN2	-0.869828	0.033483	-1.29701	0.000168373
1912	PHC2	-0.662903	0.0276139	-0.710135	0.0310814
127687	C1orf122	-0.551217	0.0230909	-0.603371	0.0301699
84879	MFSD2A	1.52803	1.53522e-09	2.05511	6.81142e-17
6513	SLC2A1	-0.711906	0.0234586	-0.827729	0.0221327
8503	PIK3R3	-0.711949	0.0457113	-1.14588	0.00363972
5865	RAB3B	4.57717	3.57162e-10	5.41448	0.000125912
8613	PLPP3	0.575094	0.0144219	0.940433	0.000153458
4774	NFIA	0.612849	0.00230282	0.797008	0.00221587
79971	WLS	0.915872	1.02147e-09	1.32174	8.55443e-11
3491	CCN1	1.71664	1.48814e-23	1.5766	1.35869e-10
23285		4.50602	0.0330999	5.06474	0.0160685
54874	FNBP1L	0.91938	0.0464288	1.52315	0.00190478
9890	PLPPR4	-3.15924	0.000226074	-2.52166	0.00357565
127003	CFAP276	1.22416	0.00595796	1.99549	6.63382e-06
1117	CHI3L2	-2.39282	2.13058e-06	-2.53962	9.31977e-08
7482	WNT2B	-1.77035	0.00467329	-2.79792	9.68356e-07
54879	ST7L	-1.25241	0.00333267	-1.49587	0.00693272
389	RHOC	-0.679507	0.0109445	-0.884224	0.0104779
476	ATP1A1	-0.872354	0.00096948	-0.859071	0.0205516
5738	PTGFRN	-0.813926	0.00479981	-1.16773	8.16761e-05
647135	SRGAP2B	1.07155	0.00625677	1.66859	4.77765e-06
6282	S100A11	-0.971951	3.17755e-06	-1.59459	7.48466e-11
140576	S100A16	-1.05543	6.37503e-05	-0.996963	0.00231979
6284	S100A13	-0.980462	0.00206092	-1.17776	0.000269771
63827	BCAN	-1.16564	8.71575e-08	-0.70866	0.00898485
93183	PIGM	-0.981693	0.00255505	-0.769214	0.0441238
50848	F11R	-1.18509	0.0230584	-1.72232	0.000657479
257177	CFAP126	3.02712	0.00248638	3.99772	2.44677e-07
8490	RGS5	0.987104	0.000189939	1.37136	1.68043e-07
23127	COLGALT2	-0.733343	0.0093246	-0.858279	0.00356003
116496	NIBAN1	-1.04464	0.0162579	-1.46919	0.00204172
51377	UCHL5	1.59057	0.0455655	1.81412	0.0396137
23612	PHLDA3	-0.628857	0.041598	-0.911804	0.0155242
89796	NAV1	0.8887	0.00527126	0.794813	0.0137618
134	ADORA1	-1.3186	0.00414464	-1.41147	0.005096
1116	CHI3L1	-2.6115	0.0120869	-2.16743	0.0261159
947	CD34	-2.54313	0.0295021	-3.82197	0.00147091
50486	G0S2	-2.42603	2.3255e-16	-3.06342	1.06829e-20
7044	LEFTY2	-2.00642	2.0324e-05	-3.37362	3.77135e-10
56776	FMN2	2.14496	4.80708e-06	2.11497	2.03702e-05
1316	KLF6	1.19724	2.19659e-08	1.13306	0.000162459
2665	GDI2	3.18008	0.0301817	3.23551	0.0350906
7431	VIM	1.06159	2.93236e-11	0.932858	1.89273e-07
10529	NEBL	1.11419	0.000298535	1.65298	1.14744e-06
22852	ANKRD26	0.900582	0.0418148	1.16336	0.00967913
118738	ZNF488	-1.55893	0.000702856	-1.6931	0.00104467
8505	PARG	2.29883	0.00229895	2.68188	0.000989945
84159	ARID5B	1.45614	1.81883e-15	1.60193	7.38989e-10
221037	JMJD1C	1.14137	0.0487313	1.45714	0.0300783
5660	PSAP	-0.543696	0.000189939	-0.593028	0.00443619
54541	DDIT4	-1.89996	1.27954e-18	-1.5618	1.55846e-10
25961	NUDT13	6.82275	0.00712089	6.88235	0.00708949
5328	PLAU	-1.80515	1.42424e-07	-2.41613	3.0882e-15
142891	SAMD8	1.21673	0.0380786	1.43768	0.00726436
27063	ANKRD1	-2.11954	4.4746e-05	-2.40066	0.000147144
1592	CYP26A1	-4.85961	6.31215e-11	-2.42811	0.000499277
9124	PDLIM1	-0.522908	0.00539284	-1.31111	1.81116e-10
10580	SORBS1	0.891682	0.0439811	1.31135	0.00272762
9849	ZNF518A	1.54012	0.0256227	1.78906	0.0146807
84171	LOXL4	-1.19628	0.0371818	-2.3243	5.58715e-06
3257	HPS1	-1.13985	0.00078119	-0.979415	0.016886
9748	SLK	1.24097	0.00728095	1.47406	0.00144292
120	ADD3	1.02709	2.29596e-05	1.11012	0.00190478
9126	SMC3	0.829903	0.0317966	1.06989	0.0147637
3983	ABLIM1	0.805803	0.00068186	0.793372	0.0265419
975	CD81	-0.52121	0.00588169	-0.76852	0.000133074
283298	OLFML1	-3.12632	0.000783113	-3.00367	7.66516e-07
7003	TEAD1	1.17808	9.7947e-06	1.62391	9.02023e-09
10418	SPON1	2.17415	6.75555e-15	2.55907	1.06829e-20
100126784		-1.4015	0.0190154	-1.44784	0.018535
24147	FJX1	1.11441	6.12013e-09	0.876049	0.000173564
90139	TSPAN18	-1.83842	0.00040463	-2.30543	7.97225e-06
90993	CREB3L1	-1.27352	0.00621065	-1.29363	0.0136619
55626	AMBRA1	-0.992775	0.0489535	-1.21277	0.0350906
79026	AHNAK	0.888419	0.000487848	1.02784	0.000549969
256364	EML3	-1.37848	0.0216672	-1.42817	0.0164036
6094	ROM1	-0.946486	0.0435976	-1.82719	0.000946067
6520	SLC3A2	-0.601013	0.0113676	-0.851339	0.00300479
5920	PLAAT4	-1.58643	2.07776e-16	-1.64015	4.84534e-11
11145	PLAAT3	-0.719669	4.05653e-05	-0.796324	0.00913479
26472	PPP1R14B	-0.924721	0.0165014	-1.21027	0.00252627
4054	LTBP3	-0.854056	0.00210574	-1.28061	0.000338523
80227	PAAF1	-1.16757	0.0159973	-1.62119	0.00601492
871	SERPINH1	-0.482261	0.0356523	-0.981909	2.71696e-05
5058	PAK1	-0.755419	0.0183534	-0.837843	0.00593408
60494	CCDC81	2.28058	0.0429455	2.7536	0.00238866
120114	FAT3	1.07655	5.32678e-05	1.68431	5.48921e-06
79659	DYNC2H1	1.19832	0.00750067	1.48979	0.00450425
2893	GRIA4	1.54481	0.00584323	2.35738	3.54978e-06
7070	THY1	-1.95153	8.94388e-06	-1.99715	2.5884e-05
50937	CDON	-2.19787	8.4124e-05	-2.83312	4.76969e-07
84623	KIRREL3	-2.00061	0.00338114	-2.08263	0.0325663
334	APLP2	-0.659662	5.59239e-05	-0.604105	0.00886675
65125	WNK1	0.667529	0.0357442	0.861629	0.044561
2597	GAPDH	-0.524869	0.0213631	-0.619991	0.00711924
7167	TPI1	-1.12683	3.46428e-05	-1.10515	0.000259196
9746	CLSTN3	-1.13956	0.00505148	-1.35096	0.00114879
2	A2M	1.38349	3.88923e-09	1.28663	2.71062e-05
2012	EMP1	1.60139	8.6184e-05	2.00491	2.38862e-06
11228	RASSF8	1.37702	0.0299115	1.54376	0.0119596
636	BICD1	0.772361	0.0450274	0.92482	0.0310474
440097	DBX2	4.12367	0.0276139	4.21299	0.0178304
1280	COL2A1	3.97361	0.00212101	4.03629	0.000263782
51474	LIMA1	1.35228	3.14107e-10	1.30888	0.000102906
3164	NR4A1	2.36213	0.00310702	2.50756	0.00147111
3489	IGFBP6	-3.16844	9.88416e-35	-3.66505	5.02115e-35
3679	ITGA7	-0.772056	0.0355168	-0.764614	0.0365251
1606	DGKA	-1.14185	0.00252084	-2.06408	6.92057e-07
6866	TAC3	-4.40183	9.00821e-05	-2.2011	5.33777e-05
1019	CDK4	-0.853594	0.0186894	-0.718419	0.0207691
10576	CCT2	0.518507	0.0250422	0.72084	0.00515794
6857	SYT1	1.35793	0.000159091	1.51305	2.82045e-05
160335	TMTC2	-1.2323	0.0248589	-1.45521	0.00472467
84125	LRRIQ1	1.61901	0.0188263	2.17571	0.00219242
80184	CEP290	1.39546	0.000679582	1.36882	0.0108419
1848	DUSP6	1.28809	4.09571e-07	1.35621	3.28559e-05
429	ASCL1	-1.20014	0.0209258	-1.50987	0.00153782
51559	NT5DC3	-1.39718	0.0131961	-2.45645	8.00411e-05
4938	OAS1	-6.06555	3.96196e-05	-4.37616	0.000720231
9921	RNF10	-0.675347	0.00171031	-0.697764	0.0165745
9612	NCOR2	-0.770923	0.000244864	-1.09689	0.000117458
53342	IL17D	1.42719	0.0311773	1.4869	0.0366042
26524	LATS2	1.97382	2.63167e-12	2.10517	1.17716e-11
55213	RCBTB1	2.40267	0.0474519	2.55345	0.037782
10150	MBNL2	1.19886	8.02535e-07	1.08496	0.000680336
1948	EFNB2	0.893044	0.000114227	1.03799	0.000219116
1284	COL4A2	-0.752242	7.23462e-06	-0.81329	0.00193451
9985	REC8	-0.881112	3.79053e-05	-0.914654	0.000501919
54813	KLHL28	1.58782	0.0435976	1.82796	0.019574
10979	FERMT2	0.866875	2.00908e-05	0.858708	0.000521647
652	BMP4	5.22395	1.03477e-06	4.5812	0.000378709
57161	PELI2	1.0099	0.0127968	1.80895	0.000141515
5015	OTX2	-4.17244	0.000601475	-7.7514	6.78015e-06
3306	HSPA2	1.1032	0.038162	1.78317	9.82139e-06
87	ACTN1	-0.47156	0.0032301	-0.653076	0.00718963
89932	PAPLN	-2.0435	0.00378812	-2.43965	0.0012406
91748	MIDEAS	1.84377	0.000259606	1.4098	0.0307861
91750	LIN52	7.35868	0.000755812	6.79299	0.0367617
7043	TGFB3	-2.38061	0.000357942	-1.64249	0.00157349
1734	DIO2	-2.87875	0.0039344	-2.85792	0.00027333
10516	FBLN5	2.12031	2.33944e-21	2.66727	1.06829e-20
4707	NDUFB1	-0.637175	0.0161354	-0.688055	0.00374167
90050	FAM181A	0.702677	0.0325798	0.831766	0.0146392
83982	IFI27L2	-0.785818	0.00378812	-0.955401	0.00866309
12	SERPINA3	-1.09281	5.43573e-07	-2.16597	5.3837e-08
317762	CCDC85C	-1.14154	0.00019601	-0.926837	0.0208598
7453	WARS1	-1.11379	0.00740389	-1.18773	0.000384024
1778	DYNC1H1	-0.859998	3.64468e-05	-0.712765	0.0166696
23186	RCOR1	1.5421	0.0331233	1.78812	0.00898485
7127	TNFAIP2	-2.03717	1.0865e-23	-2.223	2.53101e-10
7057	THBS1	1.70839	0.00218963	2.41166	5.35747e-06
2628	GATM	1.63052	6.98842e-10	1.7249	2.52971e-09
80031	SEMA6D	0.902564	0.0400724	1.14771	0.0105421
55329	MNS1	1.08714	0.0221331	1.31004	0.0238515
51495	HACD3	0.698559	0.00145948	0.773356	0.021375
5315	PKM	-1.06509	6.4103e-11	-1.49378	7.64307e-14
80381	CD276	-1.04792	6.73142e-05	-1.33053	6.04092e-05
4016	LOXL1	-1.1952	5.64261e-10	-2.14376	7.61754e-11
64220	STRA6	-1.55586	1.02229e-08	-2.03788	6.06625e-12
55272	IMP3	-1.19752	0.000140719	-0.875805	0.0184373
49855	SCAPER	1.26318	0.0225585	1.40561	0.00156527
1512	CTSH	-1.3915	0.000990634	-1.80416	0.00198921
64782	AEN	-0.78779	0.0289993	-1.09364	0.00748497
56963	RGMA	-0.91493	0.000399869	-1.3496	1.63273e-08
18	ABAT	0.670771	0.0248998	0.934175	0.00115595
2903	GRIN2A	2.7357	1.58572e-05	2.59219	0.000235536
2013	EMP2	0.859832	0.0142274	1.61003	3.29262e-08
26471	NUPR1	-1.47915	0.000193493	-1.53641	0.0400914
27324	TOX3	-0.819982	0.00114741	-0.938292	0.00435133
54947	LPCAT2	1.23089	0.0275867	1.2648	0.0302762
4502	MT2A	-0.844791	1.11163e-05	-0.747609	0.0112429
4498	MT1JP	4.95813	0.00252084	5.06039	0.00238866
6236	RRAD	-1.48644	1.43893e-06	-1.64881	0.000234292
10204	NUTF2	-0.619816	0.0372585	-0.791768	0.0123773
5699	PSMB10	-1.1419	0.0131961	-1.03381	0.0233639
6560	SLC12A4	-0.83751	0.0280844	-1.24952	0.00161879
54921	CHTF8	-0.828112	0.0481267	-0.922888	0.0465345
497190	CLEC18B;CLEC18C	-1.81304	0.000344217	-1.56042	0.00866309
57687	VAT1L	1.25382	6.31215e-11	1.30337	1.34214e-07
4094	MAF	0.910108	0.0147518	1.5247	8.00411e-05
54758	KLHDC4	-1.85378	0.0358271	-1.96473	0.037782
8140	SLC7A5	-0.739413	0.00118119	-1.53402	1.5596e-12
79007	DBNDD1	-2.02517	5.26368e-08	-1.72063	7.9797e-05
1107	CHD3	-1.13907	0.00490869	-1.05625	0.00346772
9423	NTN1	-0.786273	0.00365821	-0.814953	0.0231292
5376	PMP22	0.696742	0.00341742	1.08859	0.000108586
4642	MYO1D	6.40945	0.0404568	7.10557	0.00242409
124842	TMEM132E	-3.10371	7.02906e-17	-3.22301	0.0296622
60681	FKBP10	-0.905279	8.38215e-06	-1.2544	4.74601e-06
4836	NMT1	-0.602368	0.0338052	-0.904199	0.0213074
113026	PLCD3	-0.745088	0.00341742	-0.865245	0.0059237
55073		3.46697	0.00542145	3.31047	0.0301458
55163	PNPO	-1.10462	0.00206092	-1.2146	0.0274105
4804	NGFR	-1.30654	0.00611028	-1.24896	0.0420721
1655	DDX5	0.471722	0.0484629	0.60972	0.035567
3759	KCNJ2	1.97279	0.0146813	2.71005	8.00411e-05
6662	SOX9	0.645792	0.0350288	1.16465	0.00192547
2232	FDXR	-1.21205	0.00848682	-1.86889	3.75756e-05
51155	JPT1	-0.55366	0.0148871	-0.741421	0.00693272
91107	TRIM47	-2.00171	1.07593e-10	-2.38275	3.44683e-08
284184	NDUFAF8	-0.670643	0.00159815	-0.844014	0.000820395
348262	MCRIP1	-0.752371	0.0446556	-1.04466	0.016886
5034	P4HB	-0.454385	0.0214226	-0.507833	0.0420721
2194	FASN	-0.72358	0.0151518	-0.936088	0.0124279
114876	OSBPL1A	1.30578	2.10406e-06	1.5147	9.82139e-06
361	AQP4	1.05575	0.00252084	1.83908	3.45907e-05
4645	MYO5B	-1.40804	0.0265289	-1.80514	0.00376103
5596	MAPK4	2.33322	0.000244372	2.66475	4.37122e-07
23239	PHLPP1	0.89082	0.00030124	1.23085	8.57799e-07
596	BCL2	1.32815	0.0387402	1.75176	0.000270257
10272	FSTL3	-1.348	0.00133273	-1.53642	0.000661694
10975	UQCR11	-0.473601	0.0266287	-0.717241	0.0235852
2872	MKNK2	-0.736217	0.00670919	-1.03708	0.000924674
4616	GADD45B	1.19749	0.000168095	1.05937	0.0295784
91039	DPP9	-1.41297	0.00378812	-1.57454	0.0199767
126328	NDUFA11	-0.66629	0.00648769	-0.716551	0.0110289
1264	CNN1	-1.03023	0.000124944	-1.50889	6.86111e-07
54858	PGPEP1	-1.12971	0.000174242	-0.793029	0.0320717
1054	CEBPG	1.72124	0.0139978	1.90761	0.00273707
826	CAPNS1	-0.714571	0.0079699	-1.01908	0.0088819
7538	ZFP36	2.70615	1.41797e-07	1.98805	0.00800765
126299	ZNF428	-0.516454	0.0295021	-0.615289	0.0427976
602	BCL3	-0.756238	0.0161969	-1.3403	0.00047053
27113	BBC3	-0.847877	0.000115505	-1.27659	2.01019e-08
51171	HSD17B14	-1.93479	0.00473016	-2.25234	0.00151582
581	BAX	-1.16546	7.6265e-07	-1.09254	7.49321e-05
2109	ETFB	-0.910638	5.32678e-05	-0.955831	0.00579711
84787	KMT5C	-2.01105	0.00239072	-1.3856	0.0382484
9741	LAPTM4A	-0.510474	0.0234586	-0.889187	5.33777e-05
6382	SDC1	-1.94264	0.00465229	-2.72045	0.000401532
5500	PPP1CB	-0.570586	0.00279099	-1.01257	0.000170339
81606	LBH	1.19633	0.00173585	1.11035	0.015902
51232	CRIM1	1.08571	1.05725e-05	1.34698	6.93866e-05
618	BCYRN1	-1.16014	9.08118e-05	-1.16137	7.81996e-06
6711	SPTBN1	0.634367	0.020606	0.813139	0.00361394
55704	CCDC88A	0.629315	0.0466784	0.880313	0.0201514
400986	ANKRD36C	0.992908	0.0275867	1.07791	0.0320451
9486	CHST10	-0.998691	0.000591465	-0.912561	0.000258105
84417	ECRG4	1.04478	0.0101708	1.18992	0.0114077
3625	INHBB	-0.933341	0.00611028	-1.61821	4.31692e-06
2995	GYPC	-1.78907	0.0114789	-1.57619	0.0154605
56475	RPRM	4.35575	9.19461e-08	4.75052	9.77771e-10
129881	CFAP210	2.44411	0.000240451	2.49754	0.0011497
6741	SSB	1.07865	0.00292942	1.0547	0.00489
1123	CHN1	0.638094	0.00030124	0.938399	0.00216489
151246	SGO2	1.98235	0.0457113	1.90115	0.0441238
10152	ABI2	0.900457	0.000431837	1.08014	6.52564e-05
8609	KLF7	1.35613	5.53254e-09	1.16917	5.33777e-05
10314	LANCL1	1.7969	0.000152963	1.57789	0.00396712
2066	ERBB4	2.47378	0.00113981	3.75104	1.5596e-12
79582	SPAG16	0.663702	0.0425548	0.871644	0.00366128
3485	IGFBP2	-0.778566	1.46911e-06	-0.816011	0.0106637
3488	IGFBP5	-2.13999	3.37535e-18	-2.22271	4.19612e-14
5270	SERPINE2	-0.937506	0.000393281	-0.799801	0.0272377
3667	IRS1	1.25642	0.0161354	1.35557	0.0116135
92737	DNER	0.729654	0.0481256	0.940044	0.0104275
257407	C2orf72	1.66715	0.00510221	1.99738	0.000125054
3769	KCNJ13	2.64974	0.00122332	3.33535	1.11934e-06
2817	GPC1	-1.1264	1.59262e-05	-0.954279	0.00242409
4826	NNAT	2.70924	1.98155e-08	3.22114	4.56897e-11
84969	TOX2	-1.1107	0.018673	-1.60888	0.0133315
55959	SULF2	-1.70972	0.00094327	-2.05937	0.00275429
655	BMP7	0.651686	0.0234586	0.806201	0.0103707
56937	PMEPA1	-0.718549	0.000442739	-0.797341	0.00564051
11047	ADRM1	-0.83616	0.0104257	-1.05528	0.00114333
140578	CHODL	1.51787	3.76585e-05	1.60722	2.11685e-05
10600	USP16	1.12216	0.00182284	1.14209	0.0148196
1827	RCAN1	1.10343	1.38843e-08	1.32097	7.27652e-10
7267	TTC3	0.535333	0.0373081	0.761649	0.0191104
5211	PFKL	-0.855096	0.00882445	-1.02131	0.0377981
51586	MED15	-0.746311	0.0299115	-0.72164	0.0434322
6948	TCN2	-1.83653	0.00934829	-1.81218	0.000291416
7078	TIMP3	0.730888	0.0183269	1.23758	3.28559e-05
8542	APOL1	-3.64894	0.000152963	-3.96932	6.52615e-05
114904	C1QTNF6	-1.16701	0.0394041	-1.29963	0.0139011
23616	SH3BP1	-1.49655	0.00465478	-2.83403	4.74601e-06
11078	TRIOBP	-0.460725	0.0371062	-0.769142	0.00696402
27350	APOBEC3C	-2.75798	4.80708e-06	-2.50209	9.50929e-05
2847	MCHR1	-2.90479	0.000853103	-3.00861	0.00116814
2917	GRM7	6.85589	0.00950441	7.20092	0.00287475
100505641	FGD5-AS1	0.740684	0.0269246	0.892974	0.0315499
25907	TMEM158	-1.23927	7.28338e-05	-1.24086	0.000278661
79442	LRRC2	4.80324	0.000756267	5.01528	0.000125008
51246	SHISA5	-0.902102	0.00195816	-0.928979	0.000664164
57060	PCBP4	-1.09181	0.012771	-1.28129	0.0059237
11344	TWF2	-0.803545	0.00629799	-1.26988	0.000108241
7086	TKT	-0.943868	2.13058e-06	-1.47248	1.954e-07
55079	FEZF2	-1.38197	0.00267348	-1.365	0.000911772
23429	RYBP	1.19866	0.0173199	1.30758	0.00987376
253559	CADM2	1.61304	0.00252155	2.07036	0.000168373
56650	CLDND1	1.14242	0.00139932	1.2242	0.00346603
961	CD47	0.749694	0.00237314	0.669267	0.0320717
55081	IFT57	1.06778	0.00550011	1.13812	0.00129569
151887	CCDC80	0.689724	0.00747914	0.828453	0.000360335
2596	GAP43	-0.586082	0.0034652	-0.683378	0.0066432
54437	SEMA5B	-0.622185	0.0188263	-0.830134	0.0319048
79858	NEK11	1.55909	0.034446	2.42137	1.76099e-06
7018	TF	-1.89273	1.81883e-15	-1.01157	0.000682835
51421	AMOTL2	1.21074	0.000680685	1.40626	0.000164669
5947	RBP1	-1.58656	2.015e-26	-1.2966	1.2259e-07
5806	PTX3	1.84629	7.19957e-06	2.04056	6.34305e-09
10417	SPON2	-3.36093	3.53295e-06	-3.72373	1.11878e-07
57537	SORCS2	-0.976223	0.0348619	-1.47982	0.000758306
85460	ZNF518B	1.80471	0.00418302	1.76013	0.00489
259282	BOD1L1	0.520194	0.0475914	0.761662	0.0256665
22998	LIMCH1	0.5965	0.000990634	0.613685	0.026011
9508	ADAMTS3	1.56683	0.0272228	1.80806	0.0130775
79960	JADE1	1.25618	0.00425729	1.05576	0.0396137
57575	PCDH10	1.48424	0.000244205	1.83551	2.06543e-05
80854	SETD7	-0.818546	0.0490042	-1.43059	0.000362999
2549	GAB1	0.893399	0.00996883	1.17633	0.00533643
5188	GATB	-0.969681	0.0112824	-0.814834	0.026011
6307	MSMO1	0.820221	0.00306357	0.990414	0.000400827
23022	PALLD	0.820348	0.00334371	0.651711	0.040267
3148	HMGB2	1.39023	0.000935861	1.49644	0.00346603
80014	WWC2	1.50773	0.00556987	1.63379	0.00047053
8470	SORBS2	0.777495	0.000302811	0.629417	0.0238515
2195	FAT1	0.813107	0.00505148	1.39786	0.000270257
23379	ICE1	1.08534	0.0311773	1.32967	0.037782
134121	C5orf49	1.53272	0.00965152	2.30535	8.70244e-07
3157	HMGCS1	0.739188	0.00267348	1.00372	0.00252627
55914	ERBIN	0.827298	0.0183534	1.45386	0.000371887
3156	HMGCR	0.905511	0.00834695	1.06006	0.0113456
133746	JMY	0.908168	0.0217785	1.14226	0.00761669
7060	THBS4	2.34436	6.88559e-06	2.33028	0.000627478
7025	NR2F1	-0.806626	0.000679582	-0.926934	0.00219242
1105	CHD1	1.22426	0.011891	1.60283	0.00441997
1946	EFNA5	2.44081	3.09e-05	2.48044	6.6484e-05
324	APC	1.04109	0.00111181	1.53157	0.000229758
1456	CSNK1G3	1.47328	0.00731852	1.88322	0.00243096
57507	ZNF608	1.17722	0.0441982	1.2536	0.0107718
401207	C5orf63	-0.715295	0.0124115	-0.913193	0.00219242
84466	MEGF10	1.80923	3.54464e-06	1.17333	0.0352284
8572	PDLIM4	-0.804273	0.0259205	-1.02605	0.00129569
27089	UQCRQ	-0.536112	0.00363777	-0.663901	0.0342073
9547	CXCL14	-1.86875	1.77047e-32	-2.5656	1.49594e-39
6695	SPOCK1	-1.66828	7.72058e-06	-2.71122	2.01276e-12
1958	EGR1	2.45982	0.000179544	2.54669	0.000567
51247	PAIP2	0.872159	0.000584169	0.86623	0.0132622
1809	DPYSL3	-0.969683	8.5899e-08	-0.903573	1.33888e-05
11346	SYNPO	-1.52381	1.21118e-09	-1.75705	3.6641e-08
55568	GALNT10	0.789655	0.00544895	0.707935	0.0311616
26999	CYFIP2	-0.751137	0.00696138	-0.731587	0.0335875
9232	PTTG1	-0.998944	0.00495262	-0.964633	0.00526694
23286	WWC1	0.8085	0.0145297	1.08871	0.00047053
1843	DUSP1	2.52686	0.00371809	2.54021	0.00330783
8614	STC2	-1.85781	0.000420629	-1.85235	0.000263782
84851	TRIM52	6.36173	0.0044178	6.97329	0.00041664
221749	PXDC1	0.901145	7.28338e-05	1.10858	0.000107786
4739	NEDD9	1.27381	9.7947e-06	1.06962	0.003708
84830	ADTRP	1.66562	0.0137899	2.31371	1.16137e-05
3400	ID4	1.57501	1.10433e-15	1.58696	3.77135e-10
10537	UBD	-2.08732	7.45573e-08	-2.80055	6.24141e-09
3105	HLA-A	-1.524	4.83824e-06	-0.996818	0.0210885
3106	HLA-B	-1.03576	8.56305e-07	-1.05856	0.000885217
6892	TAPBP	-0.887131	4.19967e-05	-1.0759	0.000220424
1026	CDKN1A	-0.831681	8.38461e-08	-1.50545	9.77989e-15
2739	GLO1	0.692846	0.0313123	0.767574	0.0445149
4188	MDFI	-2.20862	2.25737e-09	-1.77747	5.59104e-05
5429	POLH	-1.17846	0.0044178	-1.10812	0.00980419
667	DST	1.26297	1.42424e-07	1.95342	0.0472649
79940	LINC00472	1.44449	0.0386532	2.89628	3.07667e-07
1915	EEF1A1	0.627118	0.00288785	0.636824	0.0465345
100133941	CD24	1.19349	1.14476e-06	1.32402	1.98137e-07
285755	PPIL6	1.88274	0.00816994	2.04781	0.00231007
3910	LAMA4	0.718857	0.0387402	0.819853	0.0491603
2697	GJA1	1.37658	7.10544e-23	1.46241	1.58215e-14
154214	RNF217	2.4103	1.26812e-05	2.19001	0.00100718
1490	CCN2	2.25754	1.77047e-32	2.02567	1.06829e-20
51696	HECA	2.36732	0.0184291	2.20355	0.0415806
6648	SOD2	-0.701583	0.00747914	-0.880455	0.00784156
168090	C6orf118	6.25919	0.000355113	7.06567	2.27559e-06
2115	ETV1	1.36076	2.07431e-06	1.58854	8.56796e-12
6424	SFRP4	-1.08737	1.22441e-10	-1.65062	3.34955e-14
10652	YKT6	-0.610549	0.0392532	-0.750984	0.028085
3486	IGFBP3	1.92526	8.71575e-08	1.58365	0.000235536
51119	SBDS	1.17846	0.00595796	1.05237	0.0396137
64409	GALNT17	-1.10731	3.64468e-05	-1.86574	2.17828e-08
155370		1.7222	0.0163622	1.59722	0.0406788
3984	LIMK1	-0.740669	0.0429992	-1.41737	0.000319372
9988	DMTF1	2.78441	0.0140248	3.20861	0.00097022
1021	CDK6	0.771889	0.0435976	1.15864	0.0175574
7980	TFPI2	0.841843	0.000591465	1.04918	7.49321e-05
2791	GNG11	0.835878	0.0162846	0.849637	0.0296622
222865	TMEM130	-2.32719	0.000832052	-2.15811	0.0178304
10095	ARPC1B	-1.17167	0.00267392	-1.00932	0.0108573
79690	GAL3ST4	-1.50388	4.59074e-05	-1.3642	0.0011264
5054	SERPINE1	1.94846	4.80505e-07	1.52189	0.00199533
1174	AP1S1	-0.868641	0.0324591	-1.09472	0.00489
136227	COL26A1	0.985684	0.0161354	1.23083	0.00374649
10234	LRRC17	-2.83522	0.0295996	-5.0414	3.78807e-09
50640	PNPLA8	1.79652	0.00500449	1.63046	0.023466
858	CAV2	-1.4533	0.0044178	-2.02329	0.00121816
2861	GPR37	2.92706	2.60816e-12	3.38698	4.15348e-14
7328	UBE2H	-0.453921	0.0286613	-0.700331	0.00323874
4708	NDUFB2	-0.781839	0.00202616	-0.813765	0.0192216
26047	CNTNAP2	-2.92354	0.000369094	-2.76903	0.00381155
155066	ATP6V0E2	-0.642564	0.010213	-1.03168	5.96646e-05
51667	NUB1	1.21205	0.0219097	1.42869	0.0249048
349136	WDR86	-0.67937	0.0109445	-0.878069	0.00983094
10395	DLC1	1.77007	1.2304e-10	1.58145	2.26627e-07
57509	MTUS1	1.32798	0.0397104	1.75151	0.0020298
5108	PCM1	0.629656	0.0261378	1.09441	0.000371887
4747	NEFL	-2.46973	3.85882e-07	-2.42685	2.4272e-06
1808	DPYSL2	0.871242	1.42424e-07	0.922232	5.41049e-06
81551	STMN4	-2.17605	5.18882e-11	-2.52558	3.0882e-15
80139	ZNF703	-1.63182	0.00145948	-1.9408	0.000153098
80223	RAB11FIP1	-1.85147	0.000188305	-2.15523	0.00069451
5327	PLAT	-0.942686	9.1558e-05	-1.22876	6.63674e-06
9821	RB1CC1	1.60787	4.34983e-06	1.38051	0.019026
286183	NKAIN3	-0.916484	1.56942e-05	-0.900367	0.0184373
8836	GGH	-0.882053	0.000505573	-1.34036	0.000175111
83690	CRISPLD1	1.54389	1.38671e-16	1.06292	5.79046e-05
51101	ZC2HC1A	0.919791	0.0408716	1.02669	0.046856
6383	SDC2	1.06769	2.67982e-07	0.979286	0.000202372
25897	RNF19A	1.10854	0.0086243	1.30822	0.0152859
114907	FBXO32	0.817865	3.43072e-07	0.588489	0.0467982
157638	LRATD2	0.817102	0.00259241	0.746501	0.0185972
10655	DMRT2	-7.31947	0.00142726	-4.97657	0.0262809
8777	MPDZ	0.94381	0.0348733	1.31122	0.000573233
11168	PSIP1	0.844156	0.00141712	1.00807	0.00346772
92949	ADAMTSL1	-2.47439	0.000240451	-2.50835	0.0014805
1029	CDKN2A	-1.0699	0.0026938	-1.08091	0.00531851
2683	B4GALT1	-0.805015	0.0178609	-1.55592	1.73137e-05
23137	SMC5	0.868032	0.0256559	1.03741	0.0428393
687	KLF9	1.34921	2.00754e-07	1.53789	5.09622e-07
5727	PTCH1	1.98531	0.00597016	1.96178	0.00595483
8013	NR4A3	2.49041	6.90898e-06	3.17467	1.19672e-09
54566	EPB41L4B	1.88529	4.46956e-05	1.82311	8.63707e-05
401548	SNX30	2.94479	0.00719763	2.68298	0.0342455
5998	RGS3	-0.584086	0.0487738	-0.771531	0.016389
399665	FAM102A	-0.73787	0.0184733	-0.796926	0.024736
80142	PTGES2	-1.16902	0.0495714	-1.35317	0.0124374
5524	PTPA	-0.729344	0.0351005	-0.950871	0.00170095
389792	IER5L	-0.728443	0.00941322	-1.16083	0.000125008
84814	PLPP7	-6.80094	0.0383215	-6.75393	0.0402517
1289	COL5A1	-1.88048	3.71244e-07	-2.05324	6.81452e-05
29085	PHPT1	-0.776743	0.00356373	-0.654089	0.0352284
5730	PTGDS	-1.52361	2.33423e-07	-1.4156	0.000371887
4571		-1.20771	0.00192621	-1.12406	0.0019057
1756	DMD	0.888056	0.00912245	1.42766	0.000304179
83604	TMEM47	1.71043	6.31215e-11	1.86147	1.60674e-09
7317	UBA1	-0.539018	0.0286714	-0.701536	0.0148534
5127	CDK16	-0.868802	0.00633414	-0.848838	0.0324176
83692	CD99L2	-0.825256	0.00459511	-0.79578	0.0136619
1069	CETN2	0.525922	0.027127	0.831661	0.000204296
633	BGN	-1.41534	0.0101961	-2.32684	8.24204e-07
537	ATP6AP1	-1.14335	8.34623e-05	-0.959037	0.047864
