# Supplementary material for: The transcriptomic signature of DEPDC5 KO induced mTOR hyperactivation in human neurons and its response to rapamycin treatment
Source: Epilepsia. 2025 Jul 24;66(11):4538–53. doi: 10.1111/epi.18549 (PMC12661282; doi:10.1111/epi.18549)
Supplement: Supplementary file 6 — Table S5. [file EPI-66-4538-s006.xlsx]

## Sheet: Readme
Foldchanges and adjusted p-values for the comparison NTC versus DEPDC5KOs for the detected 13731 genes
Sheet	Analysis
noDIFF_refnoRAPA	FC and adj.p for all detected genes; comparison PROLIF: NTC vs KO
DIFF_refnoRAPA	FC and adj.p for all detected genes; comparison DIFF: NTC vs KO

## Sheet: noDIFF_refnoRAPA
ENTREZ_ID	SYMBOL	REPLICATED	sg2.1_noDIFF_noRAPA_FC	sg2.1_noDIFF_noRAPA_adjP	sg2.2_noDIFF_noRAPA_FC	sg2.2_noDIFF_noRAPA_adjP	sgAVG_noDIFF_noRAPA_FC	sgMax_noDIFF_noRAPA_adjP	sg2.1_noDIFF_RAPA_FC	sg2.1_noDIFF_RAPA_adjP	sg2.2_noDIFF_RAPA_FC	sg2.2_noDIFF_RAPA_adjP	sgAVG_noDIFF_RAPA_FC	sgMax_noDIFF_RAPA_adjP	sg2.1_noDIFF_RAPA_rapantc_FC	sg2.1_noDIFF_RAPA_rapantc_adjP	sg2.2_noDIFF_RAPA_rapantc_FC	sg2.2_noDIFF_RAPA_rapantc_adjP	sgAVG_noDIFF_RAPA_rapantc_FC	sgMax_noDIFF_RAPA_rapantc_adjP	01_Swaminathan2018_DEPDC5KO	02_TSC2_KO_Grabole_2016	03_TSC2_Grabole-2016	04_TSC2-tuber-Martin2017	05_TSC2-SEN_SEGA-Martin2017	06_all_EpilepsyGene	07_high_conf_EpilepsyGene	08_ASD_Epilepsy_EpilepsyGene	09_Epi25_dataset	10_SFARI_all	11_SFARI_score4plus	12_DeRubeis_RDNV	13_Iossifov_RDNV	14_FMRP_Darnell	15_Voineagu_M12	16_Voineagu_M16	17_ID_genes_Neel	18_ID_genes_pinto2014	19_Fromer_SCZ_FunDN	20_Cocchi_Pruning
653635		FALSE	0.715349	0.430094	-1.02255	0.511283	-0.153602	0.511283	-0.87171	0.495738	-0.665761	0.890413	-0.768736	0.890413	-1.22074	0.550786	-1.01395	0.966881	-1.11735	0.966881	FALSE	FALSE	FALSE	FALSE	FALSE	FALSE	FALSE	FALSE	FALSE	FALSE	FALSE	FALSE	FALSE	FALSE	FALSE	FALSE	FALSE	FALSE	FALSE	FALSE
102723897		FALSE	0.288153	0.557396	0.593955	0.118619	0.441054	0.557396	0.110759	0.920208	0.130137	0.948385	0.120448	0.948385	-0.102287	0.99	-0.08275	0.999174	-0.0925183	0.999174	FALSE	FALSE	FALSE	FALSE	FALSE	FALSE	FALSE	FALSE	FALSE	FALSE	FALSE	FALSE	FALSE	FALSE	FALSE	FALSE	FALSE	FALSE	FALSE	FALSE
100132287		FALSE	-0.497877	0.836874	0.148531	0.971887	-0.174673	0.971887	-0.415775	0.850222	0.26824	0.956794	-0.0737674	0.956794	-0.234771	0.98855	0.449019	0.999174	0.107124	0.999174	FALSE	FALSE	FALSE	FALSE	FALSE	FALSE	FALSE	FALSE	FALSE	FALSE	FALSE	FALSE	FALSE	FALSE	FALSE	FALSE	FALSE	FALSE	FALSE	FALSE
102465432		FALSE	-0.917861	0.678636	-0.876122	0.827316	-0.896992	0.827316	-1.1948	0.640913	-0.516968	0.93535	-0.855883	0.93535	0.598764	0.984008	1.27264	0.986864	0.9357	0.986864	FALSE	FALSE	FALSE	FALSE	FALSE	FALSE	FALSE	FALSE	FALSE	FALSE	FALSE	FALSE	FALSE	FALSE	FALSE	FALSE	FALSE	FALSE	FALSE	FALSE
79854		FALSE	-3.04214	0.394086	-1.73424	0.756188	-2.38819	0.756188	-1.03079	0.838125	-1.25606	0.881299	-1.14342	0.881299	-2.24104	0.722225	-2.46835	0.734723	-2.3547	0.734723	FALSE	FALSE	FALSE	FALSE	FALSE	FALSE	FALSE	FALSE	FALSE	FALSE	FALSE	FALSE	FALSE	FALSE	FALSE	FALSE	FALSE	FALSE	FALSE	FALSE
643837	LINC01128	FALSE	-1.45757	0.308308	-1.22311	0.279436	-1.34034	0.308308	-1.1429	0.328448	-0.821239	0.60236	-0.982071	0.60236	-0.704104	0.935203	-0.380056	0.999174	-0.54208	0.999174	FALSE	FALSE	FALSE	FALSE	FALSE	FALSE	FALSE	FALSE	FALSE	FALSE	FALSE	FALSE	FALSE	FALSE	FALSE	FALSE	FALSE	FALSE	FALSE	FALSE
26155	NOC2L	FALSE	-0.539979	0.885858	-0.777451	0.936594	-0.658715	0.936594	-4.07919	0.283809	-0.702378	0.953241	-2.39078	0.953241	-4.08051	0.621116	-0.699464	0.999174	-2.38999	0.999174	FALSE	FALSE	TRUE	FALSE	FALSE	FALSE	FALSE	FALSE	FALSE	FALSE	FALSE	FALSE	FALSE	FALSE	FALSE	FALSE	FALSE	FALSE	FALSE	FALSE
339451	KLHL17	FALSE	-0.51867	0.836882	-0.0202653	0.999193	-0.269468	0.999193	0.133459	0.96958	-0.250646	0.978175	-0.0585934	0.978175	-0.214881	0.99076	-0.598269	0.999174	-0.406575	0.999174	FALSE	TRUE	TRUE	FALSE	FALSE	FALSE	FALSE	FALSE	FALSE	FALSE	FALSE	FALSE	FALSE	FALSE	FALSE	FALSE	FALSE	FALSE	TRUE	FALSE
57801	HES4	FALSE	0.0321078	0.976577	0.0597141	0.977177	0.045911	0.977177	-0.238133	0.840682	0.166874	0.941313	-0.0356297	0.941313	-0.623179	0.746369	-0.218349	0.999174	-0.420764	0.999174	FALSE	FALSE	FALSE	FALSE	FALSE	FALSE	FALSE	FALSE	FALSE	FALSE	FALSE	FALSE	FALSE	FALSE	FALSE	FALSE	FALSE	FALSE	FALSE	FALSE
9636	ISG15	FALSE	0.966256	0.0317744	-0.0435833	0.986778	0.461336	0.986778	0.357901	0.72818	0.383339	0.77417	0.37062	0.77417	0.0297298	0.998409	0.055449	0.999174	0.0425894	0.999174	FALSE	TRUE	TRUE	FALSE	FALSE	FALSE	FALSE	FALSE	FALSE	FALSE	FALSE	FALSE	FALSE	FALSE	FALSE	FALSE	FALSE	FALSE	FALSE	FALSE
375790	AGRN	FALSE	0.0203565	0.957334	-0.0399987	0.946075	-0.00982111	0.957334	-0.78306	3.29547e-07	-0.505192	0.0439195	-0.644126	0.0439195	-0.21835	0.816427	0.059236	0.999174	-0.0795568	0.999174	FALSE	FALSE	FALSE	FALSE	FALSE	FALSE	FALSE	FALSE	FALSE	FALSE	FALSE	FALSE	FALSE	TRUE	FALSE	FALSE	FALSE	FALSE	FALSE	FALSE
54991	C1orf159	FALSE	0.136784	0.954441	-1.39522	0.67836	-0.62922	0.954441	0.676805	0.7512	-1.15648	0.802895	-0.239836	0.802895	-0.122227	0.995213	-1.95424	0.715425	-1.03823	0.995213	FALSE	TRUE	TRUE	FALSE	FALSE	FALSE	FALSE	FALSE	FALSE	FALSE	FALSE	FALSE	FALSE	FALSE	FALSE	FALSE	FALSE	FALSE	FALSE	FALSE
254099	LINC01342	FALSE	-0.40161	0.869623	-1.31799	0.494315	-0.859798	0.869623	-2.07028	0.288038	-2.44844	0.223464	-2.25936	0.288038	-0.993063	0.96253	-1.37154	0.994023	-1.1823	0.994023	FALSE	FALSE	FALSE	FALSE	FALSE	FALSE	FALSE	FALSE	FALSE	FALSE	FALSE	FALSE	FALSE	FALSE	FALSE	FALSE	FALSE	FALSE	FALSE	FALSE
51150	SDF4	FALSE	0.427357	0.00798287	-0.0143757	0.98562	0.206491	0.98562	-0.108648	0.736227	-0.0432467	0.978825	-0.0759471	0.978825	-0.054743	0.984008	0.0106149	0.999174	-0.022064	0.999174	FALSE	TRUE	TRUE	FALSE	FALSE	FALSE	FALSE	FALSE	FALSE	FALSE	FALSE	FALSE	FALSE	FALSE	FALSE	FALSE	FALSE	FALSE	TRUE	FALSE
126792	B3GALT6	FALSE	0.224323	0.42671	-0.0705042	0.937496	0.0769096	0.937496	-0.265576	0.387177	-0.342492	0.396304	-0.304034	0.396304	-0.0413661	0.992999	-0.118139	0.999174	-0.0797526	0.999174	FALSE	FALSE	FALSE	FALSE	FALSE	FALSE	FALSE	FALSE	FALSE	FALSE	FALSE	FALSE	FALSE	FALSE	FALSE	FALSE	FALSE	FALSE	FALSE	FALSE
118424	UBE2J2	FALSE	0.0776964	0.893431	-0.216151	0.789198	-0.0692272	0.893431	0.471173	0.210419	0.544561	0.187443	0.507867	0.210419	0.428894	0.590554	0.502311	0.507841	0.465603	0.590554	FALSE	TRUE	TRUE	FALSE	FALSE	FALSE	FALSE	FALSE	FALSE	FALSE	FALSE	FALSE	FALSE	FALSE	FALSE	FALSE	FALSE	FALSE	FALSE	FALSE
6339	SCNN1D	FALSE	1.4299	0.0399384	0.644477	0.706335	1.03719	0.706335	0.826388	0.480256	-0.0159676	0.997809	0.40521	0.997809	0.364437	0.963848	-0.478317	0.999174	-0.0569402	0.999174	FALSE	FALSE	FALSE	FALSE	FALSE	FALSE	FALSE	FALSE	FALSE	FALSE	FALSE	FALSE	FALSE	FALSE	FALSE	FALSE	FALSE	FALSE	FALSE	FALSE
116983	ACAP3	FALSE	0.204199	0.864689	0.0367738	0.986778	0.120487	0.986778	0.551114	0.379151	0.640759	0.473192	0.595936	0.473192	0.0223483	0.998409	0.112089	0.999174	0.0672187	0.999174	FALSE	FALSE	TRUE	FALSE	FALSE	FALSE	FALSE	FALSE	FALSE	FALSE	FALSE	FALSE	FALSE	FALSE	FALSE	FALSE	FALSE	FALSE	FALSE	FALSE
126789	PUSL1	FALSE	1.77839	0.406213	-0.108202	0.988374	0.835093	0.988374	1.60579	0.527986	0.106358	0.994922	0.856072	0.994922	0.954376	0.934836	-0.537194	0.999174	0.208591	0.999174	FALSE	TRUE	TRUE	FALSE	FALSE	FALSE	FALSE	FALSE	FALSE	FALSE	FALSE	FALSE	FALSE	FALSE	FALSE	FALSE	FALSE	FALSE	FALSE	FALSE
54973	INTS11	FALSE	0.720159	0.164475	-0.234898	0.914263	0.242631	0.914263	0.487508	0.54546	-0.15448	0.961804	0.166514	0.961804	0.419001	0.935567	-0.221981	0.999174	0.0985098	0.999174	FALSE	FALSE	FALSE	FALSE	FALSE	FALSE	FALSE	FALSE	FALSE	FALSE	FALSE	FALSE	FALSE	FALSE	TRUE	FALSE	FALSE	FALSE	FALSE	FALSE
80772	CPTP	FALSE	0.435135	0.595241	-0.226751	0.908893	0.104192	0.908893	-0.159164	0.901215	0.0751344	0.988569	-0.042015	0.988569	0.00269594	0.999817	0.237078	0.999174	0.119887	0.999817	FALSE	FALSE	FALSE	FALSE	FALSE	FALSE	FALSE	FALSE	FALSE	FALSE	FALSE	FALSE	FALSE	FALSE	FALSE	FALSE	FALSE	FALSE	FALSE	FALSE
1855	DVL1	FALSE	0.419155	0.247111	-0.031231	0.984777	0.193962	0.984777	0.0498722	0.952438	0.121291	0.954731	0.0855816	0.954731	0.246735	0.932029	0.318457	0.987119	0.282596	0.987119	FALSE	TRUE	TRUE	FALSE	FALSE	FALSE	FALSE	FALSE	FALSE	FALSE	FALSE	FALSE	FALSE	FALSE	FALSE	FALSE	FALSE	FALSE	TRUE	FALSE
54587	MXRA8	FALSE	0.15519	0.813019	0.0844986	0.954217	0.119844	0.954217	0.33087	0.584829	0.680256	0.287059	0.505563	0.584829	0.39075	0.809384	0.740378	0.490989	0.565564	0.809384	FALSE	FALSE	TRUE	FALSE	TRUE	FALSE	FALSE	FALSE	FALSE	FALSE	FALSE	FALSE	FALSE	FALSE	FALSE	FALSE	FALSE	FALSE	FALSE	FALSE
54998	AURKAIP1	FALSE	0.556655	0.0199923	-0.00815504	0.991213	0.27425	0.991213	0.306913	0.276067	0.0633936	0.957618	0.185153	0.957618	0.0640106	0.987665	-0.179351	0.994966	-0.0576704	0.994966	FALSE	FALSE	TRUE	FALSE	FALSE	FALSE	FALSE	FALSE	FALSE	FALSE	FALSE	FALSE	FALSE	FALSE	FALSE	FALSE	FALSE	FALSE	FALSE	FALSE
81669	CCNL2	FALSE	-0.0682274	0.862665	0.0134849	0.986778	-0.0273712	0.986778	-0.12919	0.732043	0.072264	0.952426	-0.0284629	0.952426	-0.0554696	0.991297	0.145825	0.999174	0.0451777	0.999174	FALSE	TRUE	TRUE	FALSE	FALSE	FALSE	FALSE	FALSE	FALSE	FALSE	FALSE	FALSE	FALSE	FALSE	FALSE	FALSE	FALSE	FALSE	FALSE	FALSE
148413	MRPL20-AS1	FALSE	1.67735	0.0137785	0.098616	0.979962	0.887983	0.979962	1.02471	0.25636	0.584056	0.878067	0.804381	0.878067	0.322362	0.974355	-0.116225	0.999174	0.103068	0.999174	FALSE	FALSE	FALSE	FALSE	FALSE	FALSE	FALSE	FALSE	FALSE	FALSE	FALSE	FALSE	FALSE	FALSE	FALSE	FALSE	FALSE	FALSE	FALSE	FALSE
55052	MRPL20	FALSE	0.482652	0.169799	0.0467813	0.969325	0.264717	0.969325	0.606965	0.054131	-0.134423	0.934709	0.236271	0.934709	0.495465	0.422531	-0.24584	0.994023	0.124812	0.994023	FALSE	FALSE	FALSE	FALSE	FALSE	FALSE	FALSE	FALSE	FALSE	FALSE	FALSE	FALSE	FALSE	FALSE	FALSE	FALSE	FALSE	FALSE	FALSE	FALSE
441869	ANKRD65	FALSE	-0.172943	0.955318	-0.810238	0.806264	-0.491591	0.955318	0.424641	0.847233	-0.799801	0.896211	-0.18758	0.896211	1.74179	0.709922	0.512515	0.999174	1.12715	0.999174	FALSE	FALSE	FALSE	FALSE	FALSE	FALSE	FALSE	FALSE	FALSE	FALSE	FALSE	FALSE	FALSE	FALSE	FALSE	FALSE	FALSE	FALSE	FALSE	FALSE
102724312		FALSE	0.179323	0.933446	-0.376595	0.936824	-0.0986358	0.936824	-2.89026	0.0444015	-0.956086	0.842954	-1.92317	0.842954	-1.39848	0.94101	0.531773	0.999174	-0.433354	0.999174	FALSE	FALSE	FALSE	FALSE	FALSE	FALSE	FALSE	FALSE	FALSE	FALSE	FALSE	FALSE	FALSE	FALSE	FALSE	FALSE	FALSE	FALSE	FALSE	FALSE
64856	VWA1	TRUE	1.08928	3.07556e-12	0.72851	3.33599e-06	0.908897	3.33599e-06	0.113344	0.810985	0.167576	0.82675	0.14046	0.82675	0.803025	0.0146052	0.857336	0.0237903	0.83018	0.0237903	FALSE	FALSE	TRUE	FALSE	FALSE	FALSE	FALSE	FALSE	FALSE	FALSE	FALSE	FALSE	FALSE	FALSE	FALSE	FALSE	FALSE	FALSE	FALSE	FALSE
219293	ATAD3C	FALSE	1.49934	0.101857	0.0320781	0.994611	0.765708	0.994611	-1.46807	0.443684	-0.348114	0.953372	-0.908091	0.953372	0.532889	0.987665	1.65115	0.929218	1.09202	0.987665	FALSE	TRUE	TRUE	FALSE	FALSE	FALSE	FALSE	FALSE	FALSE	FALSE	FALSE	FALSE	FALSE	FALSE	FALSE	FALSE	FALSE	FALSE	FALSE	FALSE
83858	ATAD3B	FALSE	-0.213308	0.955318	0.0541175	0.994884	-0.0795953	0.994884	0.525696	0.851801	0.400227	0.954731	0.462961	0.954731	-1.16248	0.831033	-1.28786	0.912001	-1.22517	0.912001	FALSE	TRUE	TRUE	FALSE	FALSE	FALSE	FALSE	FALSE	FALSE	FALSE	FALSE	FALSE	FALSE	FALSE	FALSE	FALSE	FALSE	FALSE	FALSE	FALSE
55210	ATAD3A	FALSE	1.02779	0.126017	0.0347549	0.989864	0.531274	0.989864	0.669459	0.471845	1.15481	0.246273	0.912136	0.471845	-0.270146	0.974355	0.215133	0.999174	-0.0275067	0.999174	FALSE	FALSE	TRUE	FALSE	FALSE	FALSE	FALSE	FALSE	FALSE	FALSE	FALSE	FALSE	FALSE	FALSE	FALSE	FALSE	FALSE	FALSE	FALSE	FALSE
339453	TMEM240	FALSE	-1.19585	0.723435	-0.941982	0.854205	-1.06892	0.854205	-0.480895	0.908778	0.10563	0.990718	-0.187632	0.990718	-0.587962	0.984008	-0.00357292	0.999411	-0.295768	0.999411	TRUE	TRUE	TRUE	FALSE	TRUE	FALSE	FALSE	FALSE	FALSE	FALSE	FALSE	FALSE	FALSE	FALSE	FALSE	FALSE	FALSE	FALSE	FALSE	FALSE
29101	SSU72	FALSE	0.23467	0.58266	-0.0910882	0.942471	0.0717907	0.942471	-0.0379051	0.961705	-0.0838153	0.960001	-0.0608602	0.961705	0.00982302	0.999019	-0.0357597	0.999174	-0.0129683	0.999174	FALSE	FALSE	FALSE	FALSE	FALSE	FALSE	FALSE	FALSE	FALSE	FALSE	FALSE	FALSE	FALSE	FALSE	FALSE	FALSE	FALSE	FALSE	FALSE	FALSE
643988	FNDC10	FALSE	0.204399	0.762813	-0.468707	0.585949	-0.132154	0.762813	-0.466611	0.507507	-0.542013	0.70335	-0.504312	0.70335	-0.278523	0.959236	-0.353472	0.999174	-0.315997	0.999174	FALSE	TRUE	TRUE	FALSE	TRUE	FALSE	FALSE	FALSE	FALSE	FALSE	FALSE	FALSE	FALSE	FALSE	FALSE	FALSE	FALSE	FALSE	FALSE	FALSE
142678	MIB2	FALSE	0.712869	0.526226	0.43921	0.824062	0.576039	0.824062	0.418567	0.761046	0.334235	0.938572	0.376401	0.938572	0.461869	0.949755	0.378001	0.999174	0.419935	0.999174	TRUE	TRUE	TRUE	FALSE	FALSE	FALSE	FALSE	FALSE	FALSE	FALSE	FALSE	FALSE	FALSE	FALSE	FALSE	FALSE	FALSE	FALSE	FALSE	FALSE
984	CDK11B	FALSE	0.315555	0.612544	0.313482	0.677753	0.314518	0.677753	0.94862	0.00170947	0.235481	0.869907	0.592051	0.869907	0.186496	0.954559	-0.526516	0.796167	-0.17001	0.954559	FALSE	FALSE	FALSE	FALSE	FALSE	FALSE	FALSE	FALSE	FALSE	FALSE	FALSE	FALSE	FALSE	FALSE	FALSE	FALSE	FALSE	FALSE	FALSE	FALSE
728661	SLC35E2B	FALSE	0.0452829	0.945735	0.136756	0.922299	0.0910193	0.945735	-0.192754	0.760078	-0.317115	0.719071	-0.254935	0.760078	0.13009	0.984008	0.00590694	0.999174	0.0679985	0.999174	FALSE	TRUE	TRUE	FALSE	FALSE	FALSE	FALSE	FALSE	FALSE	FALSE	FALSE	FALSE	FALSE	FALSE	FALSE	FALSE	FALSE	FALSE	FALSE	FALSE
728642	CDK11A	FALSE	0.124813	0.839715	0.0742234	0.955942	0.0995184	0.955942	0.593286	0.114431	-0.0135895	0.995272	0.289848	0.995272	0.101934	0.984008	-0.504891	0.615883	-0.201478	0.984008	FALSE	FALSE	FALSE	FALSE	FALSE	FALSE	FALSE	FALSE	FALSE	FALSE	FALSE	FALSE	FALSE	FALSE	FALSE	FALSE	FALSE	FALSE	FALSE	FALSE
9906		FALSE	-0.657145	0.15077	-0.342425	0.65013	-0.499785	0.65013	-0.273999	0.708293	-0.486009	0.448715	-0.380004	0.708293	-0.222882	0.957777	-0.434934	0.887226	-0.328908	0.957777	FALSE	FALSE	FALSE	FALSE	FALSE	FALSE	FALSE	FALSE	FALSE	FALSE	FALSE	FALSE	FALSE	FALSE	FALSE	FALSE	FALSE	FALSE	FALSE	FALSE
65220	NADK	FALSE	-0.076241	0.898546	0.251282	0.640465	0.0875206	0.898546	0.120802	0.839111	-0.0618962	0.971979	0.029453	0.971979	0.0822792	0.986862	-0.10047	0.999174	-0.00909555	0.999174	FALSE	FALSE	FALSE	FALSE	FALSE	FALSE	FALSE	FALSE	FALSE	FALSE	FALSE	FALSE	FALSE	FALSE	FALSE	FALSE	FALSE	FALSE	FALSE	FALSE
2782	GNB1	FALSE	0.41294	0.00196295	-0.013028	0.983156	0.199956	0.983156	0.270531	0.107571	0.163757	0.697157	0.217144	0.697157	0.233659	0.613954	0.126998	0.996163	0.180328	0.996163	FALSE	FALSE	FALSE	FALSE	FALSE	FALSE	FALSE	FALSE	FALSE	FALSE	FALSE	FALSE	FALSE	TRUE	FALSE	FALSE	FALSE	FALSE	FALSE	FALSE
105378949	GNB1-DT	FALSE	2.25335	0.374378	-0.0132432	0.999193	1.12005	0.999193	1.25383	0.777255	-2.75635	0.789244	-0.751257	0.789244	-0.746221	0.974355	-4.75507	0.362679	-2.75064	0.974355	FALSE	FALSE	FALSE	FALSE	FALSE	FALSE	FALSE	FALSE	FALSE	FALSE	FALSE	FALSE	FALSE	FALSE	FALSE	FALSE	FALSE	FALSE	FALSE	FALSE
100506504	PRKCZ-AS1	FALSE	-0.942546	0.755324	0.646797	0.880569	-0.147875	0.880569	0.489848	0.861119	1.31961	0.482381	0.904729	0.861119	-0.0306495	0.999019	0.798303	0.965299	0.383827	0.999019	FALSE	FALSE	FALSE	FALSE	FALSE	FALSE	FALSE	FALSE	FALSE	FALSE	FALSE	FALSE	FALSE	FALSE	FALSE	FALSE	FALSE	FALSE	FALSE	FALSE
199990	FAAP20	FALSE	0.239873	0.644638	-0.0661563	0.966536	0.0868585	0.966536	-0.228682	0.796678	0.205697	0.883276	-0.0114923	0.883276	-0.239457	0.957671	0.195193	0.999174	-0.022132	0.999174	FALSE	TRUE	TRUE	FALSE	FALSE	FALSE	FALSE	FALSE	FALSE	FALSE	FALSE	FALSE	FALSE	FALSE	FALSE	FALSE	FALSE	FALSE	FALSE	FALSE
6497	SKI	FALSE	0.0612179	0.870046	0.236113	0.424624	0.148665	0.870046	-0.338675	0.189816	-0.338664	0.373349	-0.338669	0.373349	-0.304799	0.558908	-0.304749	0.741673	-0.304774	0.741673	FALSE	FALSE	FALSE	FALSE	FALSE	FALSE	FALSE	FALSE	FALSE	FALSE	FALSE	FALSE	FALSE	TRUE	FALSE	FALSE	FALSE	TRUE	FALSE	FALSE
79906	MORN1	FALSE	1.30865	0.665974	0.751356	0.944212	1.03	0.944212	0.759733	0.912594	-1.03096	0.941969	-0.135612	0.941969	0.358429	0.995083	-1.43189	0.999174	-0.536731	0.999174	FALSE	FALSE	FALSE	FALSE	FALSE	FALSE	FALSE	FALSE	FALSE	FALSE	FALSE	FALSE	FALSE	FALSE	FALSE	FALSE	FALSE	FALSE	FALSE	FALSE
100129534		FALSE	0.650135	0.688246	-0.604991	0.855551	0.0225715	0.855551	-0.608242	0.769188	0.479376	0.882424	-0.0644332	0.882424	-0.59575	0.957159	0.490597	0.999174	-0.0525764	0.999174	FALSE	FALSE	FALSE	FALSE	FALSE	FALSE	FALSE	FALSE	FALSE	FALSE	FALSE	FALSE	FALSE	FALSE	FALSE	FALSE	FALSE	FALSE	FALSE	FALSE
11079	RER1	FALSE	0.0266903	0.966175	0.158449	0.836415	0.0925697	0.966175	-0.0446653	0.95087	0.0859434	0.948385	0.020639	0.95087	0.00848086	0.999019	0.138987	0.999174	0.073734	0.999174	FALSE	TRUE	TRUE	FALSE	FALSE	FALSE	FALSE	FALSE	FALSE	FALSE	FALSE	FALSE	FALSE	FALSE	FALSE	FALSE	FALSE	FALSE	FALSE	FALSE
5192	PEX10	FALSE	0.458891	0.885858	-0.497555	0.95883	-0.0193319	0.95883	0.637952	0.808071	0.975641	0.794254	0.806797	0.808071	0.115446	0.997868	0.453069	0.999174	0.284258	0.999174	FALSE	FALSE	FALSE	FALSE	FALSE	FALSE	FALSE	FALSE	FALSE	FALSE	FALSE	FALSE	FALSE	FALSE	FALSE	FALSE	TRUE	FALSE	FALSE	FALSE
9651	PLCH2	FALSE	5.57295	0.296934	3.85179	0.811288	4.71237	0.811288	3.56772		4.32133	0.761064	3.94452		-2.46312	0.86023	-1.71234	0.999174	-2.08773	0.999174	FALSE	TRUE	TRUE	FALSE	TRUE	FALSE	FALSE	FALSE	FALSE	FALSE	FALSE	FALSE	FALSE	TRUE	FALSE	FALSE	FALSE	FALSE	FALSE	FALSE
55229	PANK4	FALSE	-0.323535	0.846028	-0.05708	0.98748	-0.190307	0.98748	-1.23158	0.40535	-0.922724	0.73821	-1.07715	0.73821	-0.34346	0.984008	-0.0347678	0.999174	-0.189114	0.999174	FALSE	TRUE	TRUE	FALSE	FALSE	FALSE	FALSE	FALSE	FALSE	FALSE	FALSE	FALSE	FALSE	FALSE	TRUE	FALSE	FALSE	FALSE	FALSE	FALSE
388585	HES5	FALSE	0.652699	0.246669	-0.424625	0.762122	0.114037	0.762122	0.9738	0.0255408	0.537607	0.705155	0.755703	0.705155	0.320905	0.905544	-0.115867	0.999174	0.102519	0.999174	FALSE	TRUE	TRUE	FALSE	TRUE	FALSE	FALSE	FALSE	FALSE	FALSE	FALSE	FALSE	FALSE	FALSE	FALSE	FALSE	FALSE	FALSE	FALSE	FALSE
8764	TNFRSF14	FALSE	-4.54425		0.558367	0.96501	-1.99294		-3.64154		0.0789466	0.99737	-1.7813		-3.71213	0.873233	0.00904763	0.999297	-1.85154	0.999297	FALSE	FALSE	TRUE	FALSE	FALSE	FALSE	FALSE	FALSE	FALSE	FALSE	FALSE	FALSE	FALSE	FALSE	FALSE	FALSE	FALSE	FALSE	FALSE	FALSE
127281	PRXL2B	FALSE	0.883858	0.12698	-0.120581	0.948858	0.381638	0.948858	0.36874	0.641801	-0.187244	0.953372	0.0907476	0.953372	0.507103	0.830358	-0.0481093	0.999174	0.229497	0.999174	FALSE	TRUE	TRUE	FALSE	FALSE	FALSE	FALSE	FALSE	FALSE	FALSE	FALSE	FALSE	FALSE	FALSE	FALSE	FALSE	FALSE	FALSE	FALSE	FALSE
440556	PRDM16-DT	FALSE	0.347914	0.864034	-2.57865	0.272339	-1.11537	0.864034	-0.0795286	0.983743	-3.98607	0.157527	-2.0328	0.983743	0.56137	0.984008	-3.3481	0.739253	-1.39336	0.984008	FALSE	FALSE	FALSE	FALSE	FALSE	FALSE	FALSE	FALSE	FALSE	FALSE	FALSE	FALSE	FALSE	FALSE	FALSE	FALSE	FALSE	FALSE	FALSE	FALSE
63976	PRDM16	FALSE	-2.81481	0.0760183	-2.47778	0.0642779	-2.64629	0.0760183	-1.7021	0.403406	-1.42293	0.570713	-1.56251	0.570713	-1.86002	0.676807	-1.58142	0.784399	-1.72072	0.784399	FALSE	TRUE	TRUE	FALSE	FALSE	FALSE	FALSE	FALSE	FALSE	FALSE	FALSE	FALSE	FALSE	FALSE	FALSE	FALSE	FALSE	FALSE	FALSE	FALSE
1953	MEGF6	FALSE	1.66832	0.67312	1.33226	0.91642	1.50029	0.91642	-1.20149		0.563344	0.979468	-0.319075		-0.967505	0.991783	0.801939		-0.0827829		FALSE	FALSE	FALSE	FALSE	FALSE	FALSE	FALSE	FALSE	FALSE	FALSE	FALSE	FALSE	FALSE	FALSE	FALSE	FALSE	FALSE	FALSE	FALSE	FALSE
127262	TPRG1L	FALSE	0.104108	0.88739	0.103555	0.94451	0.103832	0.94451	0.0392543	0.96958	-0.658796	0.416967	-0.309771	0.96958	0.288155	0.933875	-0.409619	0.964881	-0.0607323	0.964881	TRUE	FALSE	FALSE	FALSE	FALSE	FALSE	FALSE	FALSE	FALSE	FALSE	FALSE	FALSE	FALSE	FALSE	TRUE	FALSE	FALSE	FALSE	FALSE	FALSE
49856	WRAP73	FALSE	-0.310471	0.567811	0.291093	0.756188	-0.00968891	0.756188	-0.462369	0.397321	-0.119942	0.953574	-0.291155	0.953574	-0.703379	0.338236	-0.36095	0.941428	-0.532164	0.941428	FALSE	FALSE	FALSE	FALSE	FALSE	FALSE	FALSE	FALSE	FALSE	FALSE	FALSE	FALSE	FALSE	FALSE	FALSE	FALSE	FALSE	FALSE	FALSE	FALSE
7161	TP73	FALSE	1.62744	0.33057	0.949557	0.850053	1.2885	0.850053	1.12771	0.753792	0.45979	0.962746	0.793751	0.962746	-0.246708	0.9931	-0.914007	0.999174	-0.580358	0.999174	FALSE	FALSE	FALSE	FALSE	FALSE	FALSE	FALSE	FALSE	FALSE	FALSE	FALSE	FALSE	FALSE	FALSE	FALSE	FALSE	FALSE	FALSE	FALSE	FALSE
57212	TP73-AS1	FALSE	0.089206	0.914212	0.17496	0.931916	0.132083	0.931916	0.470499	0.390796	0.042561	0.990045	0.25653	0.990045	0.722203	0.313631	0.295115	0.999174	0.508659	0.999174	FALSE	FALSE	FALSE	FALSE	FALSE	FALSE	FALSE	FALSE	FALSE	FALSE	FALSE	FALSE	FALSE	FALSE	FALSE	FALSE	FALSE	FALSE	FALSE	FALSE
57470	LRRC47	FALSE	-0.091516	0.8368	-0.0749963	0.944409	-0.0832561	0.944409	0.17407	0.726861	0.0723352	0.960001	0.123203	0.960001	0.0939468	0.984008	-0.00767134	0.999174	0.0431377	0.999174	FALSE	FALSE	FALSE	FALSE	FALSE	FALSE	FALSE	FALSE	FALSE	FALSE	FALSE	FALSE	FALSE	FALSE	FALSE	FALSE	FALSE	FALSE	FALSE	FALSE
9731	CEP104	FALSE	-0.0823524	0.919409	-0.375567	0.708487	-0.22896	0.919409	0.308496	0.718264	0.332371	0.824266	0.320433	0.824266	0.400403	0.910343	0.424523	0.975774	0.412463	0.975774	FALSE	FALSE	FALSE	FALSE	FALSE	FALSE	FALSE	FALSE	FALSE	FALSE	FALSE	FALSE	FALSE	FALSE	FALSE	FALSE	FALSE	FALSE	FALSE	FALSE
1677	DFFB	FALSE	-0.84606	0.299923	-1.1566	0.178532	-1.00133	0.299923	-0.224574	0.86415	-0.60758	0.775646	-0.416077	0.86415	-0.132203	0.989199	-0.514285	0.998408	-0.323244	0.998408	FALSE	FALSE	FALSE	FALSE	FALSE	FALSE	FALSE	FALSE	FALSE	FALSE	FALSE	FALSE	TRUE	FALSE	FALSE	FALSE	FALSE	FALSE	FALSE	FALSE
339448	C1orf174	FALSE	-0.139476	0.893977	0.0537267	0.980772	-0.0428748	0.980772	-0.582237	0.470664	-0.0835393	0.981823	-0.332888	0.981823	-0.804991	0.556798	-0.306243	0.999174	-0.555617	0.999174	FALSE	FALSE	FALSE	FALSE	FALSE	FALSE	FALSE	FALSE	FALSE	FALSE	FALSE	FALSE	FALSE	FALSE	FALSE	FALSE	FALSE	FALSE	FALSE	FALSE
55966	AJAP1	FALSE	0.127128	0.863697	0.00426028	0.998439	0.0656943	0.998439	-0.752804	0.264323	-0.571578	0.484071	-0.662191	0.484071	-0.367944	0.935567	-0.186801	0.999174	-0.277372	0.999174	TRUE	TRUE	TRUE	FALSE	TRUE	FALSE	FALSE	FALSE	FALSE	FALSE	FALSE	FALSE	FALSE	FALSE	FALSE	FALSE	FALSE	FALSE	FALSE	FALSE
261734	NPHP4	FALSE	1.18843	0.11367	1.09577	0.118574	1.1421	0.118574	1.51731	0.0114485	0.764059	0.582868	1.14069	0.582868	0.83981	0.694725	0.0863079	0.999174	0.463059	0.999174	FALSE	FALSE	FALSE	FALSE	FALSE	FALSE	FALSE	FALSE	FALSE	FALSE	FALSE	FALSE	FALSE	FALSE	FALSE	FALSE	FALSE	FALSE	FALSE	FALSE
8514	KCNAB2	FALSE	1.28641	0.015004	0.412105	0.791985	0.849258	0.791985	0.358121	0.753783	-0.400257	0.906074	-0.0210679	0.906074	0.171846	0.987568	-0.585377	0.99826	-0.206766	0.99826	TRUE	FALSE	TRUE	FALSE	TRUE	FALSE	FALSE	FALSE	FALSE	FALSE	FALSE	FALSE	FALSE	FALSE	FALSE	FALSE	FALSE	FALSE	FALSE	FALSE
26038	CHD5	TRUE	2.63159	1.41732e-07	1.46092	0.0166874	2.04626	0.0166874	1.56877	0.0289895	0.815035	0.701307	1.1919	0.701307	1.28926	0.293752	0.537019	0.999174	0.913141	0.999174	FALSE	TRUE	TRUE	FALSE	TRUE	FALSE	FALSE	FALSE	FALSE	FALSE	FALSE	FALSE	FALSE	FALSE	FALSE	FALSE	FALSE	FALSE	FALSE	FALSE
6146	RPL22	FALSE	-0.142141	0.329403	-0.0356607	0.936824	-0.0889011	0.936824	0.0304519	0.927365	-0.151378	0.700095	-0.0604628	0.927365	0.172829	0.779695	-0.00902022	0.999174	0.0819046	0.999174	FALSE	TRUE	TRUE	FALSE	FALSE	FALSE	FALSE	FALSE	FALSE	FALSE	FALSE	FALSE	FALSE	FALSE	FALSE	FALSE	FALSE	FALSE	FALSE	FALSE
388591	RNF207	FALSE	6.00512	0.189863	4.83115	0.561622	5.41813	0.561622	5.75763	0.212387	2.07169	0.934279	3.91466	0.934279	2.78673	0.874227	-0.886953		0.949887		FALSE	FALSE	FALSE	FALSE	FALSE	FALSE	FALSE	FALSE	FALSE	FALSE	FALSE	FALSE	FALSE	FALSE	FALSE	FALSE	FALSE	FALSE	FALSE	FALSE
23463	ICMT	FALSE	0.402615	0.160143	-0.0303726	0.984339	0.186121	0.984339	0.347948	0.398007	0.00195234	0.999075	0.17495	0.999075	0.373027	0.74784	0.0270667	0.999174	0.200047	0.999174	FALSE	FALSE	TRUE	FALSE	FALSE	FALSE	FALSE	FALSE	FALSE	FALSE	FALSE	FALSE	FALSE	FALSE	FALSE	FALSE	FALSE	FALSE	FALSE	FALSE
387509	GPR153	FALSE	0.154358	0.780622	-0.0137293	0.991292	0.0703143	0.991292	0.251254	0.667947	0.394174	0.677392	0.322714	0.677392	-0.0872732	0.984817	0.0558322	0.999174	-0.0157205	0.999174	FALSE	TRUE	TRUE	FALSE	TRUE	FALSE	FALSE	FALSE	FALSE	FALSE	FALSE	FALSE	FALSE	FALSE	FALSE	FALSE	FALSE	FALSE	TRUE	FALSE
11332	ACOT7	FALSE	0.765563	0.0534906	-0.357642	0.719434	0.203961	0.719434	1.01346	0.0426919	0.333909	0.820031	0.673686	0.820031	0.315594	0.937438	-0.363854	0.984247	-0.0241299	0.984247	FALSE	TRUE	TRUE	FALSE	TRUE	FALSE	FALSE	FALSE	FALSE	FALSE	FALSE	FALSE	FALSE	FALSE	TRUE	FALSE	FALSE	FALSE	FALSE	FALSE
54626	HES2	FALSE	-0.157543	0.960208	0.610642	0.896707	0.22655	0.960208	0.90228	0.675122	1.07537	0.722922	0.988824	0.722922	3.9277	0.121759	4.10037	0.110528	4.01403	0.121759	FALSE	FALSE	FALSE	FALSE	FALSE	FALSE	FALSE	FALSE	FALSE	FALSE	FALSE	FALSE	FALSE	FALSE	FALSE	FALSE	FALSE	FALSE	FALSE	FALSE
83715	ESPN	FALSE	2.38426	2.00502e-06	1.39538	0.0771559	1.88982	0.0771559	1.63906	0.0112472	0.74493	0.701307	1.19199	0.701307	1.47864	0.323996	0.585018	0.999174	1.03183	0.999174	FALSE	FALSE	FALSE	FALSE	FALSE	FALSE	FALSE	FALSE	FALSE	FALSE	FALSE	FALSE	FALSE	FALSE	FALSE	FALSE	FALSE	FALSE	TRUE	FALSE
8718	TNFRSF25	FALSE	0.0607055	0.978677	0.588885	0.818298	0.324795	0.978677	0.712916	0.655587	0.124164	0.986157	0.41854	0.986157	-0.167924	0.992999	-0.757803	0.987641	-0.462863	0.992999	FALSE	FALSE	FALSE	FALSE	FALSE	FALSE	FALSE	FALSE	FALSE	FALSE	FALSE	FALSE	FALSE	FALSE	FALSE	FALSE	FALSE	FALSE	FALSE	FALSE
57449	PLEKHG5	FALSE	0.228368	0.874002	0.12406	0.973758	0.176214	0.973758	0.915715	0.403406	0.4912	0.890846	0.703458	0.890846	1.08927	0.62421	0.666662	0.994023	0.877965	0.994023	FALSE	FALSE	FALSE	FALSE	FALSE	FALSE	FALSE	FALSE	FALSE	FALSE	FALSE	FALSE	FALSE	FALSE	FALSE	FALSE	FALSE	FALSE	FALSE	FALSE
79707	NOL9	FALSE	-0.115175	0.94396	0.29602	0.888131	0.0904226	0.94396	0.267418	0.827438	0.4737	0.770976	0.370559	0.827438	-0.319765	0.953022	-0.113383	0.999174	-0.216574	0.999174	FALSE	FALSE	FALSE	FALSE	FALSE	FALSE	FALSE	FALSE	FALSE	FALSE	FALSE	FALSE	FALSE	FALSE	FALSE	FALSE	FALSE	FALSE	FALSE	FALSE
3104	ZBTB48	FALSE	1.34355	0.414486	-0.0348772	0.996141	0.654336	0.996141	0.336598	0.931095	1.1058	0.729605	0.721199	0.931095	0.211372	0.992999	0.979212	0.912001	0.595292	0.992999	FALSE	FALSE	FALSE	FALSE	FALSE	FALSE	FALSE	FALSE	FALSE	FALSE	FALSE	FALSE	FALSE	FALSE	FALSE	FALSE	FALSE	FALSE	FALSE	FALSE
9903	KLHL21	FALSE	0.505285	0.199628	-0.0684921	0.963992	0.218396	0.963992	-0.291441	0.66774	-0.183033	0.896184	-0.237237	0.896184	0.249698	0.953171	0.358225	0.955248	0.303961	0.955248	FALSE	FALSE	FALSE	FALSE	FALSE	FALSE	FALSE	FALSE	FALSE	FALSE	FALSE	FALSE	FALSE	FALSE	FALSE	FALSE	FALSE	FALSE	FALSE	FALSE
148479	PHF13	FALSE	0.286164	0.624683	-0.24121	0.836766	0.0224769	0.836766	0.0909193	0.925474	0.379229	0.680306	0.235074	0.925474	-0.314032	0.91096	-0.0257335	0.999174	-0.169883	0.999174	FALSE	FALSE	TRUE	FALSE	FALSE	FALSE	FALSE	FALSE	FALSE	FALSE	FALSE	FALSE	FALSE	FALSE	FALSE	FALSE	FALSE	FALSE	FALSE	FALSE
90326	THAP3	FALSE	0.0793099	0.951764	-0.732041	0.583131	-0.326366	0.951764	0.133169	0.940931	-0.747969	0.684534	-0.3074	0.940931	0.0586997	0.997868	-0.822326	0.909565	-0.381813	0.997868	FALSE	FALSE	FALSE	FALSE	FALSE	FALSE	FALSE	FALSE	FALSE	FALSE	FALSE	FALSE	FALSE	FALSE	FALSE	FALSE	FALSE	FALSE	FALSE	FALSE
55735	DNAJC11	FALSE	-2.28656	0.359926	-0.344806	0.94451	-1.31568	0.94451	-0.930037	0.77107	-0.670911	0.919313	-0.800474	0.919313	-0.957843	0.953022	-0.699688	0.999174	-0.828765	0.999174	TRUE	FALSE	FALSE	FALSE	FALSE	FALSE	FALSE	FALSE	FALSE	FALSE	FALSE	FALSE	FALSE	FALSE	FALSE	FALSE	FALSE	FALSE	FALSE	FALSE
23261	CAMTA1	FALSE	-0.243766	0.294255	-0.0659651	0.929054	-0.154866	0.929054	-0.109857	0.812743	-0.112019	0.883811	-0.110938	0.883811	-0.235825	0.870621	-0.238196	0.943031	-0.23701	0.943031	FALSE	TRUE	TRUE	FALSE	TRUE	FALSE	FALSE	FALSE	FALSE	TRUE	FALSE	FALSE	FALSE	TRUE	FALSE	FALSE	FALSE	FALSE	FALSE	FALSE
9341	VAMP3	FALSE	0.344283	0.33558	0.169529	0.836415	0.256906	0.836415	0.224303	0.617867	0.161158	0.852891	0.192731	0.852891	0.268676	0.847331	0.20558	0.988311	0.237128	0.988311	FALSE	TRUE	TRUE	FALSE	FALSE	FALSE	FALSE	FALSE	FALSE	FALSE	FALSE	FALSE	FALSE	FALSE	FALSE	FALSE	FALSE	FALSE	FALSE	FALSE
8863	PER3	FALSE	0.330376	0.857963	-0.591839	0.771102	-0.130732	0.857963	-0.0636279	0.972441	-0.133625	0.981823	-0.0986267	0.981823	0.0083205	0.99918	-0.0620286	0.999174	-0.026854	0.99918	FALSE	FALSE	FALSE	FALSE	FALSE	FALSE	FALSE	FALSE	FALSE	FALSE	FALSE	FALSE	FALSE	FALSE	FALSE	FALSE	FALSE	FALSE	FALSE	FALSE
11315	PARK7	FALSE	0.503101	0.00185174	-0.235489	0.296383	0.133806	0.296383	0.417503	0.053636	0.0582977	0.962434	0.237901	0.962434	0.159898	0.939019	-0.199177	0.97713	-0.0196394	0.97713	FALSE	FALSE	FALSE	FALSE	FALSE	FALSE	FALSE	FALSE	FALSE	FALSE	FALSE	FALSE	FALSE	FALSE	FALSE	FALSE	FALSE	FALSE	FALSE	FALSE
54206	ERRFI1	FALSE	-0.332119	0.690781	-0.169402	0.944409	-0.250761	0.944409	-1.15016	0.0736627	-0.667204	0.613779	-0.90868	0.613779	-0.933787	0.55625	-0.451173	0.992619	-0.69248	0.992619	FALSE	TRUE	TRUE	FALSE	FALSE	FALSE	FALSE	FALSE	FALSE	FALSE	FALSE	FALSE	FALSE	FALSE	FALSE	FALSE	FALSE	FALSE	FALSE	FALSE
50651	SLC45A1	FALSE	1.59032	0.493573	-3.18632	0.551041	-0.797996	0.551041	-1.63626	0.758908	-2.51437	0.728174	-2.07531	0.758908	2.5042	0.957777	1.61778		2.06099		FALSE	TRUE	TRUE	FALSE	TRUE	FALSE	FALSE	FALSE	FALSE	FALSE	FALSE	FALSE	FALSE	FALSE	FALSE	FALSE	FALSE	FALSE	FALSE	FALSE
473	RERE	FALSE	0.075701	0.787844	-0.211524	0.35012	-0.0679113	0.787844	-0.375315	0.119055	-0.388876	0.237138	-0.382096	0.237138	-0.252142	0.79121	-0.265551	0.911747	-0.258847	0.911747	FALSE	TRUE	TRUE	FALSE	FALSE	FALSE	FALSE	FALSE	FALSE	FALSE	FALSE	FALSE	FALSE	TRUE	FALSE	FALSE	FALSE	FALSE	FALSE	FALSE
2023	ENO1	FALSE	1.35923	2.56465e-34	0.13062	0.703548	0.744924	0.703548	0.992587	6.68946e-07	0.648281	0.0247911	0.820434	0.0247911	0.483266	0.386212	0.139037	0.999174	0.311152	0.999174	TRUE	TRUE	TRUE	FALSE	FALSE	FALSE	FALSE	FALSE	FALSE	FALSE	FALSE	FALSE	FALSE	FALSE	FALSE	FALSE	FALSE	FALSE	FALSE	FALSE
6518	SLC2A5	FALSE	-0.119211	0.973224	0.74598	0.838308	0.313385	0.973224	0.577447	0.880374	1.03035	0.834604	0.803897	0.880374	0.282012	0.993263	0.736694	0.999174	0.509353	0.999174	FALSE	TRUE	TRUE	FALSE	FALSE	FALSE	FALSE	FALSE	FALSE	FALSE	FALSE	FALSE	FALSE	FALSE	FALSE	FALSE	FALSE	FALSE	FALSE	FALSE
9563	H6PD	FALSE	0.759575	0.0939999	0.374092	0.661461	0.566833	0.661461	0.105576	0.921592	-0.371284	0.760833	-0.132854	0.921592	0.0303083	0.998409	-0.446523	0.912001	-0.208107	0.998409	FALSE	FALSE	FALSE	FALSE	FALSE	FALSE	FALSE	FALSE	FALSE	FALSE	FALSE	FALSE	FALSE	FALSE	FALSE	FALSE	FALSE	FALSE	FALSE	FALSE
80176	SPSB1	FALSE	-0.185046	0.961129	1.47037	0.386645	0.642663	0.961129	0.216552	0.955567	-0.0733329	0.994097	0.0716098	0.994097	0.875656	0.973138	0.585118	0.999174	0.730387	0.999174	FALSE	TRUE	TRUE	FALSE	FALSE	FALSE	FALSE	FALSE	FALSE	FALSE	FALSE	FALSE	FALSE	FALSE	FALSE	FALSE	FALSE	FALSE	FALSE	FALSE
100506022	LINC02606	FALSE	-0.704083	0.687303	0.0950531	0.986778	-0.304515	0.986778	0.066995	0.979118	-0.222556	0.97748	-0.0777806	0.979118	0.510074	0.973003	0.220644	0.999174	0.365359	0.999174	FALSE	FALSE	FALSE	FALSE	FALSE	FALSE	FALSE	FALSE	FALSE	FALSE	FALSE	FALSE	FALSE	FALSE	FALSE	FALSE	FALSE	FALSE	FALSE	FALSE
84275	SLC25A33	FALSE	-0.0254049	0.981029	-0.205157	0.94451	-0.115281	0.981029	-0.379191	0.801032	-0.27409	0.900163	-0.32664	0.900163	0.450287	0.957159	0.553963	0.963594	0.502125	0.963594	FALSE	FALSE	TRUE	FALSE	FALSE	FALSE	FALSE	FALSE	FALSE	FALSE	FALSE	FALSE	FALSE	FALSE	FALSE	FALSE	FALSE	FALSE	FALSE	FALSE
199953	TMEM201	FALSE	-0.0249918	0.976577	-0.714452	0.220546	-0.369722	0.976577	-0.0379361	0.96958	0.461675	0.647854	0.211869	0.96958	0.0199888	0.998409	0.519843	0.909565	0.269916	0.998409	FALSE	TRUE	TRUE	FALSE	FALSE	FALSE	FALSE	FALSE	FALSE	FALSE	FALSE	FALSE	FALSE	FALSE	FALSE	FALSE	FALSE	FALSE	TRUE	FALSE
5293	PIK3CD	FALSE	-0.614973	0.725153	-0.567553	0.870194	-0.591263	0.870194	0.799481	0.536052	-0.293358	0.954535	0.253061	0.954535	1.28337	0.675064	0.190322	0.999174	0.736846	0.999174	FALSE	TRUE	TRUE	FALSE	FALSE	FALSE	FALSE	FALSE	FALSE	FALSE	FALSE	FALSE	FALSE	FALSE	FALSE	FALSE	FALSE	FALSE	FALSE	FALSE
101929074	PIK3CD-AS2	FALSE	0.458219	0.864873	0.520602	0.873475	0.489411	0.873475	0.718359	0.658591	-0.0153238	0.998131	0.351518	0.998131	1.0869	0.91096	0.351694	0.999174	0.719297	0.999174	FALSE	FALSE	FALSE	FALSE	FALSE	FALSE	FALSE	FALSE	FALSE	FALSE	FALSE	FALSE	FALSE	FALSE	FALSE	FALSE	FALSE	FALSE	FALSE	FALSE
22883	CLSTN1	FALSE	0.880953	2.99911e-09	0.141986	0.75644	0.51147	0.75644	0.564372	0.00181076	0.106634	0.920233	0.335503	0.920233	0.166543	0.930243	-0.291298	0.912001	-0.0623774	0.930243	FALSE	TRUE	TRUE	FALSE	TRUE	TRUE	FALSE	FALSE	FALSE	FALSE	FALSE	FALSE	FALSE	TRUE	TRUE	FALSE	FALSE	FALSE	FALSE	FALSE
56998	CTNNBIP1	FALSE	0.222625	0.262891	0.0298238	0.967888	0.126224	0.967888	0.581186	0.00251902	0.550733	0.00663589	0.565959	0.00663589	0.284094	0.654808	0.253708	0.814983	0.268901	0.814983	FALSE	TRUE	TRUE	FALSE	FALSE	FALSE	FALSE	FALSE	FALSE	FALSE	FALSE	FALSE	FALSE	FALSE	FALSE	FALSE	FALSE	FALSE	FALSE	FALSE
84328	LZIC	FALSE	-0.32469	0.662165	0.201307	0.911635	-0.0616915	0.911635	-0.144913	0.928363	0.408521	0.776802	0.131804	0.928363	-0.370586	0.953022	0.182092	0.999174	-0.0942472	0.999174	FALSE	FALSE	FALSE	FALSE	FALSE	FALSE	FALSE	FALSE	FALSE	FALSE	FALSE	FALSE	FALSE	FALSE	FALSE	FALSE	FALSE	FALSE	FALSE	FALSE
64802	NMNAT1	FALSE	0.834835	0.13821	0.427341	0.723954	0.631088	0.723954	0.501	0.545921	0.834938	0.342372	0.667969	0.545921	0.101886	0.992636	0.435749	0.974943	0.268818	0.992636	FALSE	FALSE	FALSE	FALSE	FALSE	FALSE	FALSE	FALSE	FALSE	FALSE	FALSE	FALSE	FALSE	FALSE	FALSE	FALSE	FALSE	FALSE	FALSE	TRUE
116362	RBP7	FALSE	-2.75862	0.323995	-1.91321	0.733514	-2.33592	0.733514	-0.301024	0.951866	-0.935318	0.900101	-0.618171	0.951866	0.802917	0.984008	0.173965	0.999174	0.488441	0.999174	FALSE	FALSE	FALSE	FALSE	FALSE	FALSE	FALSE	FALSE	FALSE	FALSE	FALSE	FALSE	FALSE	FALSE	FALSE	FALSE	FALSE	FALSE	FALSE	FALSE
10277	UBE4B	FALSE	-0.010174	0.984878	-0.283569	0.64442	-0.146872	0.984878	-0.0186925	0.982597	-0.388179	0.542994	-0.203436	0.982597	0.355924	0.816427	-0.0135702	0.999174	0.171177	0.999174	FALSE	TRUE	TRUE	FALSE	FALSE	FALSE	FALSE	FALSE	FALSE	FALSE	FALSE	FALSE	FALSE	FALSE	FALSE	FALSE	FALSE	FALSE	FALSE	TRUE
23095	KIF1B	FALSE	-0.123248	0.598782	0.0301614	0.96501	-0.0465432	0.96501	0.063504	0.86246	-0.0170964	0.989487	0.0232038	0.989487	0.0758061	0.984008	-0.00483344	0.999174	0.0354863	0.999174	FALSE	FALSE	FALSE	FALSE	FALSE	FALSE	FALSE	FALSE	FALSE	FALSE	FALSE	FALSE	FALSE	TRUE	FALSE	FALSE	FALSE	FALSE	FALSE	FALSE
5226	PGD	FALSE	0.446436	0.0157503	-0.207079	0.590363	0.119678	0.590363	0.0807891	0.877327	0.193979	0.727302	0.137384	0.877327	-0.0462419	0.992999	0.0670621	0.999174	0.0104101	0.999174	FALSE	FALSE	FALSE	FALSE	FALSE	FALSE	FALSE	FALSE	FALSE	FALSE	FALSE	FALSE	FALSE	FALSE	FALSE	FALSE	FALSE	FALSE	FALSE	FALSE
378708	CENPS	FALSE	-1.46594	0.346868	-0.487663	0.800362	-0.9768	0.800362	-1.08072	0.373587	0.103619	0.982231	-0.488552	0.982231	-1.00914	0.785173	0.17443	0.999174	-0.417353	0.999174	FALSE	FALSE	FALSE	FALSE	FALSE	FALSE	FALSE	FALSE	FALSE	FALSE	FALSE	FALSE	FALSE	FALSE	FALSE	FALSE	FALSE	FALSE	FALSE	FALSE
1676	DFFA	FALSE	0.66246	0.233214	-0.0686222	0.974706	0.296919	0.974706	0.322066	0.722403	0.299857	0.852891	0.310961	0.852891	0.161991	0.984008	0.139868	0.999174	0.15093	0.999174	FALSE	FALSE	FALSE	FALSE	FALSE	FALSE	FALSE	FALSE	FALSE	FALSE	FALSE	FALSE	FALSE	FALSE	FALSE	FALSE	FALSE	FALSE	FALSE	FALSE
5195	PEX14	FALSE	-0.0944569	0.90948	-0.0319028	0.986778	-0.0631799	0.986778	0.0824878	0.936688	0.0323968	0.992328	0.0574423	0.992328	0.463738	0.74999	0.413489	0.95859	0.438614	0.95859	FALSE	TRUE	TRUE	FALSE	FALSE	FALSE	FALSE	FALSE	FALSE	FALSE	FALSE	FALSE	FALSE	FALSE	TRUE	FALSE	FALSE	FALSE	FALSE	FALSE
54897	CASZ1	FALSE	2.18127	0.374807	0.952207	0.901902	1.56674	0.901902	-0.75995	0.921592	2.1075	0.533203	0.673775	0.921592	-2.23405	0.873061	0.640066	0.999174	-0.796994	0.999174	FALSE	TRUE	TRUE	FALSE	FALSE	FALSE	FALSE	FALSE	FALSE	FALSE	FALSE	FALSE	FALSE	FALSE	FALSE	FALSE	FALSE	FALSE	FALSE	FALSE
23435	TARDBP	FALSE	0.0134746	0.978942	0.0808809	0.944212	0.0471777	0.978942	0.273786	0.484463	0.222988	0.800488	0.248387	0.800488	0.0310944	0.995083	-0.0199017	0.999174	0.00559637	0.999174	FALSE	FALSE	TRUE	FALSE	FALSE	FALSE	FALSE	FALSE	FALSE	FALSE	FALSE	FALSE	FALSE	FALSE	FALSE	FALSE	FALSE	FALSE	FALSE	FALSE
10747	MASP2	FALSE	1.50179	0.467754	1.32648	0.796502	1.41413	0.796502	-0.158372	0.977919	-5.57668	0.257652	-2.86753	0.977919	-0.405078	0.992268	-5.82491	0.393473	-3.11499	0.992268	FALSE	FALSE	FALSE	FALSE	FALSE	FALSE	FALSE	FALSE	FALSE	FALSE	FALSE	FALSE	FALSE	FALSE	FALSE	FALSE	FALSE	FALSE	FALSE	FALSE
6723	SRM	FALSE	0.57239	0.0164659	0.0590673	0.940549	0.315729	0.940549	0.400617	0.214323	0.527578	0.13059	0.464097	0.214323	-0.0391232	0.994129	0.0879968	0.999174	0.0244368	0.999174	FALSE	TRUE	TRUE	FALSE	FALSE	FALSE	FALSE	FALSE	FALSE	FALSE	FALSE	FALSE	FALSE	FALSE	FALSE	FALSE	FALSE	FALSE	FALSE	FALSE
5394	EXOSC10	FALSE	-0.086532	0.906697	-0.222249	0.833409	-0.154391	0.906697	0.270171	0.640177	-0.263301	0.822642	0.00343469	0.822642	-0.173628	0.957777	-0.707527	0.404625	-0.440577	0.957777	FALSE	TRUE	TRUE	FALSE	FALSE	FALSE	FALSE	FALSE	FALSE	FALSE	FALSE	FALSE	FALSE	FALSE	FALSE	FALSE	FALSE	FALSE	FALSE	FALSE
2475	MTOR	FALSE	0.593534	0.133849	0.193908	0.836415	0.393721	0.836415	0.0806429	0.91839	0.15499	0.917924	0.117817	0.91839	-0.13871	0.984008	-0.0640288	0.999174	-0.101369	0.999174	FALSE	TRUE	TRUE	FALSE	FALSE	TRUE	FALSE	FALSE	FALSE	FALSE	FALSE	FALSE	FALSE	TRUE	FALSE	FALSE	FALSE	FALSE	TRUE	FALSE
29914	UBIAD1	FALSE	-0.0324566	0.971547	0.0183167	0.991684	-0.00706995	0.991684	-0.212983	0.805928	-0.134158	0.962434	-0.17357	0.962434	-0.253798	0.953694	-0.174804	0.999174	-0.214301	0.999174	FALSE	FALSE	FALSE	FALSE	FALSE	FALSE	FALSE	FALSE	FALSE	FALSE	FALSE	FALSE	FALSE	FALSE	FALSE	FALSE	FALSE	FALSE	FALSE	FALSE
57540	DISP3	FALSE	0.20239	0.932738	0.295455	0.947249	0.248923	0.947249	0.484191	0.833005	-1.02491	0.777253	-0.270358	0.833005	0.435515	0.983799	-1.0722	0.975671	-0.318342	0.983799	FALSE	TRUE	TRUE	FALSE	TRUE	FALSE	FALSE	FALSE	FALSE	FALSE	FALSE	FALSE	FALSE	FALSE	FALSE	FALSE	FALSE	FALSE	FALSE	FALSE
26232	FBXO2	FALSE	1.48831	0.576598	0.847705	0.929743	1.16801	0.929743	2.00856	0.395881	0.346729	0.983318	1.17765	0.983318	2.61048	0.427027	0.947132	0.999174	1.77881	0.999174	FALSE	FALSE	FALSE	FALSE	TRUE	FALSE	FALSE	FALSE	FALSE	FALSE	FALSE	FALSE	FALSE	FALSE	FALSE	FALSE	FALSE	FALSE	FALSE	FALSE
93611	FBXO44	FALSE	0.764109	0.144955	-0.119851	0.954217	0.322129	0.954217	-0.4923	0.568982	0.228092	0.912318	-0.132104	0.912318	-0.217579	0.976591	0.502972	0.921135	0.142697	0.976591	FALSE	FALSE	FALSE	FALSE	TRUE	FALSE	FALSE	FALSE	FALSE	FALSE	FALSE	FALSE	FALSE	FALSE	FALSE	FALSE	FALSE	FALSE	FALSE	FALSE
26270	FBXO6	FALSE	0.97746	0.787957	1.04409	0.891357	1.01077	0.891357	1.8955	0.492776	0.0488396	0.997809	0.972171	0.997809	0.250749	0.992999	-1.5985	0.974943	-0.673875	0.992999	FALSE	FALSE	FALSE	FALSE	FALSE	FALSE	FALSE	FALSE	FALSE	FALSE	FALSE	FALSE	FALSE	FALSE	FALSE	FALSE	FALSE	FALSE	FALSE	FALSE
10459	MAD2L2	FALSE	0.344527	0.399369	-0.198213	0.829604	0.0731566	0.829604	0.464012	0.226207	-0.380701	0.681264	0.0416553	0.681264	0.0148898	0.998409	-0.829702	0.415445	-0.407406	0.998409	FALSE	TRUE	TRUE	FALSE	FALSE	FALSE	FALSE	FALSE	FALSE	FALSE	FALSE	FALSE	FALSE	FALSE	FALSE	FALSE	FALSE	FALSE	FALSE	FALSE
374946	DRAXIN	FALSE	1.67694	0.168108	0.327191	0.954451	1.00207	0.954451	1.56739	0.232412	1.95677	0.22568	1.76208	0.232412	0.679072	0.918329	1.0681	0.912001	0.873586	0.918329	TRUE	TRUE	TRUE	FALSE	FALSE	FALSE	FALSE	FALSE	FALSE	FALSE	FALSE	FALSE	FALSE	FALSE	FALSE	FALSE	FALSE	FALSE	FALSE	FALSE
57085	AGTRAP	FALSE	0.553289	0.181756	-0.0198377	0.988374	0.266726	0.988374	0.167144	0.875942	0.0801828	0.979371	0.123664	0.979371	0.241418	0.959942	0.154672	0.999174	0.198045	0.999174	FALSE	FALSE	FALSE	TRUE	TRUE	FALSE	FALSE	FALSE	FALSE	FALSE	FALSE	FALSE	FALSE	FALSE	FALSE	FALSE	FALSE	FALSE	FALSE	FALSE
4524	MTHFR	FALSE	-0.407295	0.58266	0.0830303	0.968211	-0.162133	0.968211	-0.17713	0.880374	-0.176097	0.941969	-0.176613	0.941969	-0.360409	0.93817	-0.359031	0.998408	-0.35972	0.998408	FALSE	FALSE	FALSE	FALSE	FALSE	FALSE	FALSE	FALSE	FALSE	TRUE	TRUE	FALSE	FALSE	FALSE	FALSE	FALSE	TRUE	FALSE	FALSE	FALSE
1185	CLCN6	FALSE	0.525359	0.21243	0.310748	0.697471	0.418053	0.697471	0.260394	0.701909	0.10941	0.96975	0.184902	0.96975	0.0212989	0.998409	-0.129461	0.999174	-0.0540809	0.999174	FALSE	FALSE	FALSE	FALSE	FALSE	FALSE	FALSE	FALSE	FALSE	FALSE	FALSE	FALSE	FALSE	FALSE	TRUE	FALSE	FALSE	FALSE	FALSE	FALSE
90231	KIAA2013	FALSE	0.574238	0.0217575	-0.0470833	0.9659	0.263578	0.9659	0.281225	0.420799	-0.00261904	0.998839	0.139303	0.998839	-0.0997658	0.984008	-0.383718	0.814249	-0.241742	0.984008	FALSE	FALSE	FALSE	FALSE	FALSE	FALSE	FALSE	FALSE	FALSE	FALSE	FALSE	FALSE	FALSE	FALSE	FALSE	FALSE	FALSE	FALSE	FALSE	FALSE
5351	PLOD1	FALSE	0.807732	8.50687e-05	-0.101086	0.915751	0.353323	0.915751	0.46467	0.172535	0.1562	0.861287	0.310435	0.861287	0.38501	0.675064	0.0766898	0.999174	0.23085	0.999174	FALSE	TRUE	TRUE	FALSE	FALSE	FALSE	FALSE	FALSE	FALSE	FALSE	FALSE	FALSE	FALSE	FALSE	FALSE	FALSE	FALSE	FALSE	FALSE	FALSE
9927	MFN2	FALSE	0.445088	0.279401	0.0928963	0.940929	0.268992	0.940929	0.155318	0.814829	0.319809	0.653851	0.237563	0.814829	-0.0664816	0.992404	0.0978894	0.999174	0.0157039	0.999174	FALSE	FALSE	FALSE	FALSE	FALSE	FALSE	FALSE	FALSE	FALSE	FALSE	FALSE	FALSE	FALSE	FALSE	FALSE	FALSE	FALSE	FALSE	FALSE	FALSE
60672	MIIP	FALSE	-0.249678	0.787957	-0.0681593	0.972378	-0.158919	0.972378	-0.269091	0.800768	-0.212107	0.916108	-0.240599	0.916108	0.341512	0.953871	0.39875	0.989655	0.370131	0.989655	FALSE	FALSE	TRUE	FALSE	FALSE	FALSE	FALSE	FALSE	FALSE	FALSE	FALSE	FALSE	FALSE	FALSE	FALSE	FALSE	FALSE	FALSE	FALSE	FALSE
55187	VPS13D	FALSE	0.59448	0.349468	0.535995	0.459323	0.565238	0.459323	0.668639	0.233218	0.532254	0.61843	0.600447	0.61843	-0.214481	0.959236	-0.350222	0.98097	-0.282351	0.98097	FALSE	FALSE	TRUE	FALSE	FALSE	FALSE	FALSE	FALSE	FALSE	FALSE	FALSE	FALSE	FALSE	TRUE	FALSE	FALSE	FALSE	FALSE	FALSE	FALSE
9249	DHRS3	FALSE	1.95642	0.348832	0.000806904	0.999778	0.978615	0.999778	0.513859	0.926025	1.20296	0.843157	0.858411	0.926025	-1.47515	0.855367	-0.782219	0.999174	-1.12869	0.999174	FALSE	TRUE	TRUE	FALSE	TRUE	FALSE	FALSE	FALSE	FALSE	FALSE	FALSE	FALSE	FALSE	FALSE	FALSE	TRUE	FALSE	FALSE	FALSE	FALSE
343069	HNRNPCL1	FALSE	-0.229949	0.928881	-0.372549	0.94539	-0.301249	0.94539	0.863422	0.596416	-0.44634	0.95436	0.208541	0.95436	1.04603	0.828467	-0.262297	0.999174	0.391867	0.999174	FALSE	FALSE	FALSE	FALSE	FALSE	FALSE	FALSE	FALSE	FALSE	FALSE	FALSE	FALSE	FALSE	FALSE	FALSE	FALSE	FALSE	FALSE	FALSE	FALSE
10630	PDPN	FALSE	0.830117	0.000178609	0.247149	0.637349	0.538633	0.637349	1.44191	5.91965e-11	0.973897	4.91639e-05	1.2079	4.91639e-05	0.854945	0.00714254	0.38701	0.682257	0.620978	0.682257	FALSE	FALSE	TRUE	FALSE	TRUE	FALSE	FALSE	FALSE	FALSE	FALSE	FALSE	FALSE	FALSE	FALSE	FALSE	FALSE	FALSE	FALSE	FALSE	FALSE
7799	PRDM2	FALSE	0.116429	0.861953	0.284782	0.68873	0.200605	0.861953	-0.164751	0.856713	-0.0294605	0.990718	-0.0971058	0.990718	-0.46779	0.782092	-0.332515	0.964881	-0.400152	0.964881	FALSE	TRUE	TRUE	FALSE	FALSE	FALSE	FALSE	FALSE	FALSE	FALSE	FALSE	FALSE	FALSE	FALSE	TRUE	FALSE	FALSE	FALSE	FALSE	FALSE
23254	KAZN	FALSE	0.773531	0.000428299	0.229686	0.737776	0.501609	0.737776	-0.0824983	0.892487	-0.0769492	0.962779	-0.0797237	0.962779	0.112404	0.983858	0.118038	0.999174	0.115221	0.999174	FALSE	FALSE	FALSE	FALSE	FALSE	FALSE	FALSE	FALSE	FALSE	FALSE	FALSE	FALSE	FALSE	FALSE	FALSE	FALSE	FALSE	FALSE	FALSE	FALSE
55092	TMEM51	FALSE	0.342821	0.580802	0.187328	0.918647	0.265075	0.918647	0.249922	0.7512	0.0913948	0.979371	0.170659	0.979371	0.197457	0.970282	0.0389916	0.999174	0.118225	0.999174	FALSE	TRUE	TRUE	FALSE	FALSE	FALSE	FALSE	FALSE	FALSE	FALSE	FALSE	FALSE	FALSE	FALSE	FALSE	TRUE	FALSE	FALSE	FALSE	FALSE
79180	EFHD2	FALSE	0.596739	0.0991329	0.490977	0.22501	0.543858	0.22501	0.184264	0.805928	0.188918	0.887653	0.186591	0.887653	0.306488	0.891752	0.31124	0.96147	0.308864	0.96147	FALSE	FALSE	FALSE	FALSE	FALSE	FALSE	FALSE	FALSE	FALSE	FALSE	FALSE	FALSE	FALSE	FALSE	FALSE	FALSE	FALSE	FALSE	FALSE	FALSE
842	CASP9	FALSE	-0.257216	0.776177	0.531465	0.341078	0.137124	0.776177	-0.931091	0.130617	0.12077	0.959805	-0.405161	0.959805	-1.13928	0.187803	-0.0875952	0.999174	-0.613437	0.999174	FALSE	FALSE	TRUE	FALSE	FALSE	FALSE	FALSE	FALSE	FALSE	FALSE	FALSE	FALSE	FALSE	FALSE	FALSE	FALSE	FALSE	FALSE	FALSE	FALSE
23341	DNAJC16	FALSE	-0.815767	0.245636	0.0707023	0.970072	-0.372532	0.970072	-0.101339	0.955868	-0.0246309	0.993665	-0.0629851	0.993665	0.305104	0.974355	0.382026	0.977034	0.343565	0.977034	FALSE	FALSE	FALSE	FALSE	FALSE	FALSE	FALSE	FALSE	FALSE	FALSE	FALSE	FALSE	FALSE	FALSE	FALSE	FALSE	FALSE	FALSE	FALSE	FALSE
79814	AGMAT	FALSE	0.717291	0.868616	-0.206688	0.986778	0.255302	0.986778	1.65167	0.529576	0.0459872	0.99739	0.848829	0.99739	1.5777	0.898635	-0.0284387	0.999297	0.774632	0.999297	FALSE	FALSE	FALSE	FALSE	FALSE	FALSE	FALSE	FALSE	FALSE	FALSE	FALSE	FALSE	FALSE	FALSE	FALSE	FALSE	FALSE	FALSE	FALSE	FALSE
23207	PLEKHM2	FALSE	0.572559	0.104647	0.158346	0.921043	0.365453	0.921043	0.41158	0.329231	0.359868	0.702109	0.385724	0.702109	0.108165	0.984008	0.0570886	0.999174	0.0826269	0.999174	FALSE	FALSE	TRUE	FALSE	FALSE	FALSE	FALSE	FALSE	FALSE	FALSE	FALSE	FALSE	FALSE	FALSE	FALSE	FALSE	FALSE	FALSE	FALSE	FALSE
284723	SLC25A34	FALSE	-1.47936	0.636253	-0.108969	0.986184	-0.794165	0.986184	-0.311424	0.926327	-1.1033	0.850136	-0.707362	0.926327	0.106112	0.998409	-0.685592	0.999174	-0.28974	0.999174	FALSE	FALSE	FALSE	FALSE	FALSE	FALSE	FALSE	FALSE	FALSE	FALSE	FALSE	FALSE	FALSE	FALSE	FALSE	FALSE	FALSE	FALSE	FALSE	FALSE
54751	FBLIM1	FALSE	0.370357	0.63332	-0.372273	0.830287	-0.000957924	0.830287	2.74217e-05	0.999949	-0.41776	0.824266	-0.208866	0.999949	0.411917	0.952861	-0.00522209	0.999297	0.203348	0.999297	FALSE	FALSE	TRUE	FALSE	FALSE	FALSE	FALSE	FALSE	FALSE	FALSE	FALSE	FALSE	FALSE	FALSE	FALSE	FALSE	FALSE	FALSE	FALSE	FALSE
440567	UQCRHL	FALSE	0.247601	0.608441	-0.274164	0.624636	-0.0132818	0.624636	0.363257	0.332679	-0.52781	0.366625	-0.0822762	0.366625	0.370477	0.764434	-0.520823	0.761284	-0.075173	0.764434	FALSE	FALSE	FALSE	FALSE	FALSE	FALSE	FALSE	FALSE	FALSE	FALSE	FALSE	FALSE	FALSE	FALSE	FALSE	FALSE	FALSE	FALSE	FALSE	FALSE
729614	SPEN-AS1	FALSE	0.0376323	0.96865	-0.86541	0.235016	-0.413889	0.96865	-0.156994	0.886826	-1.2867	0.0507023	-0.721845	0.886826	0.12438	0.987665	-1.00546	0.501955	-0.44054	0.987665	FALSE	FALSE	FALSE	FALSE	FALSE	FALSE	FALSE	FALSE	FALSE	FALSE	FALSE	FALSE	FALSE	FALSE	FALSE	FALSE	FALSE	FALSE	FALSE	FALSE
23013	SPEN	FALSE	-0.200639	0.659994	0.108144	0.92727	-0.0462475	0.92727	-0.256915	0.600356	-0.0375017	0.985397	-0.147208	0.985397	-0.438263	0.611795	-0.218908	0.984247	-0.328586	0.984247	FALSE	TRUE	TRUE	FALSE	FALSE	FALSE	FALSE	FALSE	TRUE	FALSE	FALSE	FALSE	FALSE	TRUE	FALSE	FALSE	FALSE	FALSE	FALSE	FALSE
7709	ZBTB17	FALSE	0.113524	0.875636	-0.269381	0.83309	-0.0779283	0.875636	0.275063	0.805928	0.0330597	0.990718	0.154061	0.990718	0.332954	0.946684	0.0908942	0.999174	0.211924	0.999174	FALSE	FALSE	TRUE	FALSE	FALSE	FALSE	FALSE	FALSE	FALSE	FALSE	FALSE	FALSE	FALSE	FALSE	FALSE	FALSE	FALSE	FALSE	FALSE	FALSE
1969	EPHA2	FALSE	-0.0737988	0.845949	0.300392	0.210991	0.113296	0.845949	-0.173325	0.670571	-0.543438	0.195244	-0.358381	0.670571	0.135234	0.957777	-0.234655	0.982549	-0.0497106	0.982549	FALSE	FALSE	FALSE	FALSE	FALSE	FALSE	FALSE	FALSE	FALSE	FALSE	FALSE	FALSE	FALSE	FALSE	FALSE	FALSE	FALSE	FALSE	TRUE	FALSE
128272	ARHGEF19	FALSE	1.48588	0.385536	0.677571	0.915751	1.08172	0.915751	1.88902	0.20048	1.30326	0.705155	1.59614	0.705155	0.995173	0.885397	0.411988	0.999174	0.703581	0.999174	FALSE	FALSE	TRUE	FALSE	FALSE	FALSE	FALSE	FALSE	FALSE	FALSE	FALSE	FALSE	FALSE	FALSE	FALSE	FALSE	FALSE	FALSE	FALSE	FALSE
79363	CPLANE2	FALSE	-0.599267	0.886284	-0.0911347	0.988432	-0.345201	0.988432	-0.396595	0.940931	0.488298	0.955184	0.0458513	0.955184	2.72951	0.818964	3.59923	0.477393	3.16437	0.818964	FALSE	FALSE	FALSE	FALSE	FALSE	FALSE	FALSE	FALSE	FALSE	FALSE	FALSE	FALSE	FALSE	FALSE	FALSE	FALSE	FALSE	FALSE	FALSE	FALSE
54455	FBXO42	FALSE	0.0831789	0.936301	0.335621	0.803452	0.2094	0.936301	0.0616856	0.963183	0.849362	0.176754	0.455524	0.963183	-0.0887791	0.992999	0.698664	0.639129	0.304943	0.992999	TRUE	FALSE	FALSE	FALSE	FALSE	FALSE	FALSE	FALSE	FALSE	FALSE	FALSE	FALSE	FALSE	FALSE	FALSE	FALSE	FALSE	FALSE	FALSE	FALSE
26099	SZRD1	FALSE	-0.0074694	0.984899	-0.0478045	0.955827	-0.027637	0.984899	-0.125142	0.83065	0.2751	0.526158	0.0749791	0.83065	-0.190775	0.935567	0.20938	0.943031	0.00930251	0.943031	FALSE	FALSE	FALSE	FALSE	FALSE	FALSE	FALSE	FALSE	FALSE	FALSE	FALSE	FALSE	FALSE	FALSE	FALSE	TRUE	FALSE	FALSE	FALSE	FALSE
55707	NECAP2	FALSE	0.162692	0.790326	0.0626219	0.970072	0.112657	0.970072	0.414917	0.420759	-0.0810946	0.971339	0.166911	0.971339	0.53041	0.523505	0.0344275	0.999174	0.282419	0.999174	FALSE	FALSE	TRUE	FALSE	TRUE	FALSE	FALSE	FALSE	FALSE	FALSE	FALSE	FALSE	FALSE	FALSE	FALSE	TRUE	FALSE	FALSE	FALSE	FALSE
114819		FALSE	0.070203	0.970859	-0.41449	0.927741	-0.172143	0.970859	-0.277012	0.903534	-0.839933	0.759803	-0.558473	0.903534	0.449604	0.978941	-0.114352	0.999174	0.167626	0.999174	FALSE	FALSE	FALSE	FALSE	FALSE	FALSE	FALSE	FALSE	FALSE	FALSE	FALSE	FALSE	FALSE	FALSE	FALSE	FALSE	FALSE	FALSE	FALSE	FALSE
55672	NBPF1	FALSE	-0.741577	0.44892	-0.681926	0.610357	-0.711752	0.610357	-0.242057	0.863306	-0.43751	0.827249	-0.339784	0.863306	-0.396477	0.94101	-0.591918	0.941428	-0.494197	0.941428	FALSE	FALSE	FALSE	FALSE	FALSE	FALSE	FALSE	FALSE	FALSE	FALSE	FALSE	FALSE	FALSE	FALSE	FALSE	FALSE	FALSE	FALSE	FALSE	FALSE
84809		FALSE	-0.421973	0.696757	-0.493663	0.763699	-0.457818	0.763699	-0.93626	0.325045	-1.31482	0.274924	-1.12554	0.325045	-0.0423344	0.998409	-0.419819	0.999174	-0.231077	0.999174	FALSE	FALSE	FALSE	FALSE	FALSE	FALSE	FALSE	FALSE	FALSE	FALSE	FALSE	FALSE	FALSE	FALSE	FALSE	FALSE	FALSE	FALSE	FALSE	FALSE
9696	CROCC	FALSE	0.370147	0.700246	0.179847	0.947085	0.274997	0.947085	-0.166444	0.921807	0.373512	0.8443	0.103534	0.921807	-0.575785	0.908168	-0.0360689	0.999174	-0.305927	0.999174	FALSE	FALSE	TRUE	FALSE	FALSE	FALSE	FALSE	FALSE	FALSE	FALSE	FALSE	FALSE	FALSE	FALSE	FALSE	FALSE	FALSE	FALSE	FALSE	FALSE
4237	MFAP2	FALSE	-5.66319	0.133976	-1.82008	0.770953	-3.74164	0.770953	-2.8592	0.517528	-1.96225	0.811312	-2.41073	0.811312	-1.62312	0.974355	-0.728443		-1.17578		FALSE	TRUE	TRUE	FALSE	FALSE	FALSE	FALSE	FALSE	FALSE	FALSE	FALSE	FALSE	FALSE	FALSE	FALSE	FALSE	FALSE	FALSE	FALSE	FALSE
23400	ATP13A2	FALSE	0.808464	0.325975	0.785558	0.349503	0.797011	0.349503	-0.0787614	0.965629	0.625235	0.701307	0.273237	0.965629	-0.660193	0.785063	0.0437694	0.999174	-0.308212	0.999174	FALSE	TRUE	TRUE	FALSE	TRUE	FALSE	FALSE	FALSE	FALSE	FALSE	FALSE	FALSE	FALSE	TRUE	TRUE	FALSE	FALSE	FALSE	FALSE	FALSE
6390	SDHB	FALSE	0.189303	0.608755	0.0811439	0.940549	0.135223	0.940549	-0.171267	0.751899	-0.331316	0.641413	-0.251292	0.751899	-0.27033	0.863421	-0.430707	0.779971	-0.350519	0.863421	FALSE	TRUE	TRUE	FALSE	FALSE	FALSE	FALSE	FALSE	FALSE	FALSE	FALSE	FALSE	FALSE	FALSE	FALSE	FALSE	FALSE	FALSE	FALSE	FALSE
55920	RCC2	FALSE	-0.491099	0.0044165	-0.133095	0.693018	-0.312097	0.693018	-0.193255	0.488422	-0.364157	0.244625	-0.278706	0.488422	-0.0926322	0.974355	-0.263625	0.911594	-0.178129	0.974355	FALSE	FALSE	TRUE	FALSE	FALSE	FALSE	FALSE	FALSE	FALSE	FALSE	FALSE	FALSE	FALSE	FALSE	FALSE	FALSE	FALSE	FALSE	FALSE	FALSE
55160	ARHGEF10L	FALSE	0.269031	0.598813	-0.0780456	0.962376	0.0954927	0.962376	0.38036	0.408853	0.0411289	0.986157	0.210744	0.986157	0.0101499	0.999019	-0.328929	0.965929	-0.15939	0.999019	FALSE	FALSE	FALSE	FALSE	FALSE	FALSE	FALSE	FALSE	FALSE	FALSE	FALSE	FALSE	TRUE	FALSE	FALSE	FALSE	FALSE	FALSE	FALSE	FALSE
127707	KLHDC7A	FALSE	3.64827	0.422374	3.59495	0.47544	3.62161	0.47544	1.13348		0.297269	0.993733	0.715374		-0.496648	0.995213	-1.33567		-0.916159		FALSE	FALSE	FALSE	FALSE	FALSE	FALSE	FALSE	FALSE	FALSE	FALSE	FALSE	FALSE	FALSE	FALSE	FALSE	FALSE	FALSE	FALSE	FALSE	FALSE
8659	ALDH4A1	FALSE	0.656893	0.238717	0.128556	0.942083	0.392725	0.942083	-0.0285895	0.98018	-0.405487	0.788149	-0.217038	0.98018	-0.00251905	0.999817	-0.379503	0.994546	-0.191011	0.999817	FALSE	FALSE	FALSE	FALSE	FALSE	FALSE	FALSE	FALSE	FALSE	FALSE	FALSE	FALSE	FALSE	FALSE	FALSE	TRUE	TRUE	FALSE	TRUE	FALSE
126917	IFFO2	FALSE	0.159245	0.856465	-0.0363674	0.986778	0.061439	0.986778	-0.109315	0.9324	0.482099	0.728385	0.186392	0.9324	-0.0923625	0.992636	0.499332	0.939923	0.203485	0.992636	FALSE	TRUE	TRUE	FALSE	FALSE	FALSE	FALSE	FALSE	FALSE	FALSE	FALSE	FALSE	FALSE	FALSE	FALSE	FALSE	FALSE	FALSE	FALSE	FALSE
23352	UBR4	FALSE	0.674924	0.00819976	0.321865	0.457321	0.498395	0.457321	0.0711579	0.926319	-0.0776175	0.962434	-0.00322979	0.962434	-0.338604	0.82178	-0.48711	0.696247	-0.412857	0.82178	FALSE	FALSE	FALSE	FALSE	FALSE	FALSE	FALSE	FALSE	FALSE	FALSE	FALSE	FALSE	FALSE	FALSE	FALSE	FALSE	FALSE	FALSE	FALSE	FALSE
23065	EMC1	FALSE	-0.239249	0.60888	-0.12759	0.929054	-0.18342	0.929054	0.229561	0.655359	0.118243	0.934709	0.173902	0.934709	0.274984	0.847331	0.163727	0.999174	0.219356	0.999174	TRUE	FALSE	FALSE	FALSE	FALSE	FALSE	FALSE	FALSE	FALSE	FALSE	FALSE	FALSE	FALSE	TRUE	TRUE	FALSE	FALSE	FALSE	TRUE	FALSE
51154	MRTO4	FALSE	0.379297	0.361725	-0.0181193	0.987435	0.180589	0.987435	0.622237	0.0359753	0.417275	0.452108	0.519756	0.452108	0.0286854	0.99757	-0.17605	0.999174	-0.0736821	0.999174	TRUE	FALSE	FALSE	FALSE	FALSE	FALSE	FALSE	FALSE	FALSE	FALSE	FALSE	FALSE	FALSE	FALSE	FALSE	FALSE	FALSE	FALSE	FALSE	FALSE
246181	AKR7L	FALSE	1.72202	0.672032	-1.36	0.929982	0.181008	0.929982	0.27492	0.973348	0.620021	0.965605	0.44747	0.973348	-0.168078	0.998409	0.178258	0.999174	0.00509038	0.999174	FALSE	FALSE	FALSE	FALSE	FALSE	FALSE	FALSE	FALSE	FALSE	FALSE	FALSE	FALSE	FALSE	FALSE	FALSE	FALSE	FALSE	FALSE	FALSE	FALSE
22977	AKR7A3	FALSE	-1.58115	0.650865	-1.88787	0.735499	-1.73451	0.735499	-0.289199	0.951866	-1.00838	0.907564	-0.64879	0.951866	-1.25436	0.932029	-1.9751	0.941428	-1.61473	0.941428	FALSE	FALSE	FALSE	FALSE	FALSE	FALSE	FALSE	FALSE	FALSE	FALSE	FALSE	FALSE	FALSE	FALSE	FALSE	FALSE	FALSE	FALSE	FALSE	FALSE
100506730		FALSE	-0.217579	0.887561	-0.502443	0.803452	-0.360011	0.887561	-1.33597	0.263146	-1.89342	0.125608	-1.61469	0.263146	-0.845217	0.894457	-1.40301	0.795246	-1.12412	0.894457	FALSE	FALSE	FALSE	FALSE	FALSE	FALSE	FALSE	FALSE	FALSE	FALSE	FALSE	FALSE	FALSE	FALSE	FALSE	FALSE	FALSE	FALSE	FALSE	FALSE
8574	AKR7A2	FALSE	0.994387	2.56798e-06	0.10424	0.922299	0.549314	0.922299	0.36341	0.379363	-0.093277	0.954098	0.135067	0.954098	0.311096	0.89328	-0.145303	0.999174	0.0828964	0.999174	FALSE	FALSE	FALSE	FALSE	FALSE	FALSE	FALSE	FALSE	FALSE	FALSE	FALSE	FALSE	FALSE	FALSE	FALSE	FALSE	FALSE	FALSE	FALSE	FALSE
54896	SLC66A1	FALSE	1.04922	0.548487	0.468368	0.929054	0.758794	0.929054	1.46454	0.31878	0.495356	0.925206	0.979949	0.925206	0.907406	0.885397	-0.0624632	0.999174	0.422472	0.999174	FALSE	FALSE	TRUE	FALSE	FALSE	FALSE	FALSE	FALSE	FALSE	FALSE	FALSE	FALSE	FALSE	FALSE	FALSE	FALSE	FALSE	FALSE	FALSE	FALSE
832	CAPZB	FALSE	0.145745	0.484708	-0.144638	0.514384	0.000553315	0.514384	0.0562583	0.894754	-0.205852	0.536311	-0.0747971	0.894754	0.0649247	0.984008	-0.197096	0.912001	-0.0660858	0.984008	FALSE	FALSE	FALSE	FALSE	FALSE	FALSE	FALSE	FALSE	FALSE	FALSE	FALSE	FALSE	FALSE	FALSE	FALSE	FALSE	FALSE	FALSE	FALSE	FALSE
440574	MICOS10	FALSE	0.0359477	0.930885	-0.0680682	0.937496	-0.0160602	0.937496	0.325826	0.236764	0.108578	0.895893	0.217202	0.895893	0.231988	0.836709	0.0148982	0.999174	0.123443	0.999174	FALSE	FALSE	FALSE	FALSE	FALSE	FALSE	FALSE	FALSE	FALSE	FALSE	FALSE	FALSE	FALSE	FALSE	FALSE	FALSE	FALSE	FALSE	FALSE	FALSE
644068		FALSE	-0.161513	0.69788	-0.155212	0.841821	-0.158362	0.841821	-0.559296	0.0773531	-0.212863	0.779903	-0.38608	0.779903	-0.372011	0.614015	-0.0256189	0.999174	-0.198815	0.999174	FALSE	FALSE	FALSE	FALSE	FALSE	FALSE	FALSE	FALSE	FALSE	FALSE	FALSE	FALSE	FALSE	FALSE	FALSE	FALSE	FALSE	FALSE	FALSE	FALSE
255104	TMCO4	FALSE	-3.42717	0.214699	0.231497	0.972378	-1.59784	0.972378	-1.212	0.777363	-1.13248	0.89931	-1.17224	0.89931	1.58679	0.973138	1.66466	0.999174	1.62573	0.999174	FALSE	FALSE	FALSE	FALSE	TRUE	FALSE	FALSE	FALSE	FALSE	FALSE	FALSE	FALSE	FALSE	FALSE	FALSE	FALSE	FALSE	FALSE	FALSE	FALSE
23252	OTUD3	FALSE	0.823619	0.312474	-0.318735	0.93434	0.252442	0.93434	-0.178138	0.925472	0.516512	0.820031	0.169187	0.925472	-0.297291	0.983806	0.397452	0.999174	0.0500805	0.999174	FALSE	FALSE	FALSE	FALSE	FALSE	FALSE	FALSE	FALSE	FALSE	FALSE	FALSE	FALSE	FALSE	FALSE	FALSE	FALSE	FALSE	FALSE	FALSE	FALSE
5322	PLA2G5	FALSE	-7.23701e-05	0.999833	-0.587577	0.294439	-0.293824	0.999833	-0.641236	0.29672	-1.12221	0.0929318	-0.881724	0.29672	-0.303672	0.949415	-0.784514	0.741673	-0.544093	0.949415	FALSE	FALSE	FALSE	FALSE	FALSE	FALSE	FALSE	FALSE	FALSE	FALSE	FALSE	FALSE	FALSE	FALSE	FALSE	FALSE	FALSE	FALSE	FALSE	FALSE
55450	CAMK2N1	FALSE	-0.302363	0.453424	-0.427917	0.215474	-0.36514	0.453424	0.0857005	0.886512	-0.238459	0.722234	-0.0763794	0.886512	0.00505646	0.999019	-0.319111	0.826266	-0.157027	0.999019	FALSE	FALSE	TRUE	FALSE	TRUE	FALSE	FALSE	FALSE	FALSE	FALSE	FALSE	FALSE	FALSE	TRUE	FALSE	FALSE	FALSE	FALSE	FALSE	FALSE
79594	MUL1	FALSE	0.23174	0.767804	-0.0406731	0.986184	0.0955333	0.986184	-0.287575	0.748054	-0.484537	0.642081	-0.386056	0.748054	-0.501225	0.750615	-0.698136	0.556904	-0.599681	0.750615	FALSE	TRUE	TRUE	FALSE	FALSE	FALSE	FALSE	FALSE	FALSE	FALSE	FALSE	FALSE	FALSE	FALSE	FALSE	FALSE	FALSE	FALSE	FALSE	FALSE
163933	FAM43B	FALSE	1.3893	0.425391	-0.447196	0.953664	0.471053	0.953664	0.50645	0.861046	0.41981	0.954306	0.46313	0.954306	-0.510592	0.974355	-0.596546	0.999174	-0.553569	0.999174	FALSE	FALSE	TRUE	FALSE	FALSE	FALSE	FALSE	FALSE	FALSE	FALSE	FALSE	FALSE	FALSE	FALSE	FALSE	FALSE	FALSE	FALSE	FALSE	FALSE
65018	PINK1	FALSE	-3.3771		-0.930047	0.965756	-2.15357		2.92836	0.390865	0.53293	0.982663	1.73064	0.982663	1.33029	0.94101	-1.07725	0.999174	0.126517	0.999174	FALSE	TRUE	TRUE	FALSE	FALSE	FALSE	FALSE	FALSE	FALSE	FALSE	FALSE	FALSE	FALSE	TRUE	FALSE	FALSE	FALSE	FALSE	FALSE	FALSE
100861548	PINK1-AS	FALSE	-0.103775	0.949125	-1.19981	0.296582	-0.651791	0.949125	-0.944518	0.419098	-1.09047	0.659282	-1.0175	0.659282	-1.18748	0.611907	-1.33359	0.814983	-1.26054	0.814983	FALSE	FALSE	FALSE	FALSE	FALSE	FALSE	FALSE	FALSE	FALSE	FALSE	FALSE	FALSE	FALSE	FALSE	FALSE	FALSE	FALSE	FALSE	FALSE	FALSE
1650	DDOST	FALSE	0.514736	0.126183	-0.184967	0.814834	0.164884	0.814834	0.233553	0.660508	-0.0950842	0.961471	0.0692342	0.961471	0.27945	0.904801	-0.0490068	0.999174	0.115221	0.999174	FALSE	TRUE	TRUE	FALSE	FALSE	FALSE	FALSE	FALSE	FALSE	FALSE	FALSE	FALSE	FALSE	FALSE	FALSE	FALSE	FALSE	FALSE	FALSE	FALSE
400745	SH2D5	FALSE	-4.44773		1.64707	0.732794	-1.40033		0.856307	0.896343	-4.37771	0.716061	-1.7607	0.896343	-0.829164	0.984008	-6.06266	0.42103	-3.44591	0.984008	FALSE	FALSE	FALSE	FALSE	TRUE	FALSE	FALSE	FALSE	FALSE	FALSE	FALSE	FALSE	FALSE	FALSE	FALSE	FALSE	FALSE	FALSE	FALSE	FALSE
50809	HP1BP3	FALSE	-0.379783	0.015848	-0.105219	0.735855	-0.242501	0.735855	-0.191973	0.414529	-0.308442	0.228476	-0.250208	0.414529	-0.335179	0.498805	-0.451746	0.292649	-0.393463	0.498805	TRUE	TRUE	TRUE	FALSE	FALSE	FALSE	FALSE	FALSE	FALSE	FALSE	FALSE	FALSE	FALSE	FALSE	FALSE	FALSE	FALSE	FALSE	FALSE	FALSE
8672	EIF4G3	FALSE	-0.589375	0.0269722	0.234939	0.509783	-0.177218	0.509783	-0.173624	0.745133	-0.0476283	0.975902	-0.110626	0.975902	-0.20431	0.945124	-0.0784435	0.999174	-0.141377	0.999174	TRUE	TRUE	TRUE	FALSE	FALSE	FALSE	FALSE	FALSE	FALSE	FALSE	FALSE	FALSE	FALSE	TRUE	FALSE	FALSE	FALSE	FALSE	FALSE	FALSE
1889	ECE1	FALSE	0.738379	0.354564	0.53545	0.734491	0.636914	0.734491	0.881587	0.232586	0.82815	0.464112	0.854868	0.464112	0.200928	0.984008	0.148017	0.999174	0.174473	0.999174	FALSE	FALSE	FALSE	FALSE	TRUE	FALSE	FALSE	FALSE	FALSE	FALSE	FALSE	FALSE	FALSE	FALSE	FALSE	FALSE	FALSE	FALSE	FALSE	FALSE
84224	NBPF3	FALSE	0.0588268	0.983155	0.112055	0.986778	0.0854409	0.986778	1.24655	0.591579	-0.889164	0.891906	0.178694	0.891906	0.965188	0.927913	-1.17023	0.988311	-0.102519	0.988311	FALSE	FALSE	FALSE	FALSE	FALSE	FALSE	FALSE	FALSE	FALSE	FALSE	FALSE	FALSE	FALSE	FALSE	FALSE	FALSE	FALSE	FALSE	FALSE	FALSE
249	ALPL	FALSE	0.073276	0.969489	-1.20051	0.690706	-0.563619	0.969489	-2.71234	0.0193225	-1.44924	0.632984	-2.08079	0.632984	-1.24336	0.890994	0.0196719	0.999297	-0.611844	0.999297	FALSE	FALSE	FALSE	FALSE	FALSE	FALSE	FALSE	FALSE	FALSE	FALSE	FALSE	FALSE	FALSE	FALSE	FALSE	FALSE	FALSE	FALSE	FALSE	FALSE
5909	RAP1GAP	FALSE	-0.106749	0.871358	-0.125154	0.93916	-0.115951	0.93916	-0.181232	0.802866	0.0756438	0.97748	-0.0527943	0.97748	-0.254397	0.93817	0.00289545	0.999297	-0.125751	0.999297	FALSE	TRUE	TRUE	FALSE	TRUE	FALSE	FALSE	FALSE	FALSE	FALSE	FALSE	FALSE	FALSE	TRUE	FALSE	FALSE	FALSE	FALSE	FALSE	FALSE
84196	USP48	FALSE	-0.0328195	0.950899	-0.381625	0.158174	-0.207222	0.950899	-0.0718328	0.909665	-0.374271	0.46828	-0.223052	0.909665	-0.336275	0.724178	-0.638697	0.246892	-0.487486	0.724178	FALSE	FALSE	FALSE	FALSE	FALSE	FALSE	FALSE	FALSE	FALSE	FALSE	FALSE	FALSE	FALSE	FALSE	FALSE	FALSE	FALSE	FALSE	FALSE	FALSE
29092	LINC00339	FALSE	0.788399	0.738603	0.793312	0.843475	0.790855	0.843475	0.454601	0.912186	1.32693	0.664527	0.890763	0.912186	0.100416	0.998409	0.974906	0.977073	0.537661	0.998409	FALSE	FALSE	FALSE	FALSE	FALSE	FALSE	FALSE	FALSE	FALSE	FALSE	FALSE	FALSE	FALSE	FALSE	FALSE	FALSE	FALSE	FALSE	FALSE	FALSE
998	CDC42	FALSE	-0.0410964	0.898489	0.0537318	0.927096	0.0063177	0.927096	-0.29833	0.110841	0.289162	0.238408	-0.00458412	0.238408	-0.174415	0.847331	0.413016	0.245369	0.1193	0.847331	FALSE	FALSE	TRUE	FALSE	FALSE	FALSE	FALSE	FALSE	FALSE	FALSE	FALSE	FALSE	FALSE	FALSE	FALSE	FALSE	FALSE	FALSE	FALSE	FALSE
9923	ZBTB40	FALSE	0.539588	0.269499	-0.0544547	0.984525	0.242567	0.984525	0.166743	0.845817	-0.133515	0.954098	0.0166137	0.954098	-0.454233	0.760576	-0.754375	0.500766	-0.604304	0.760576	FALSE	FALSE	FALSE	FALSE	FALSE	TRUE	FALSE	TRUE	FALSE	FALSE	FALSE	FALSE	FALSE	FALSE	FALSE	FALSE	FALSE	FALSE	TRUE	FALSE
2048	EPHB2	FALSE	-0.089988	0.937876	-0.363251	0.884383	-0.226619	0.937876	-0.113301	0.940931	-0.319941	0.900163	-0.216621	0.940931	-0.503838	0.884084	-0.711168	0.912001	-0.607503	0.912001	FALSE	TRUE	TRUE	FALSE	FALSE	FALSE	FALSE	FALSE	FALSE	FALSE	FALSE	FALSE	TRUE	FALSE	FALSE	FALSE	FALSE	FALSE	FALSE	TRUE
23028	KDM1A	FALSE	-0.201252	0.72184	-0.0665325	0.963992	-0.133892	0.963992	0.151332	0.82963	-0.0975464	0.962746	0.0268926	0.962746	0.132546	0.982899	-0.11625	0.999174	0.00814827	0.999174	FALSE	FALSE	FALSE	FALSE	FALSE	FALSE	FALSE	FALSE	FALSE	FALSE	FALSE	FALSE	FALSE	FALSE	FALSE	FALSE	FALSE	FALSE	FALSE	FALSE
7798	LUZP1	FALSE	0.708359	0.0863238	0.480658	0.348195	0.594508	0.348195	0.47219	0.384967	0.759416	0.135259	0.615803	0.384967	0.322059	0.890994	0.609109	0.631915	0.465584	0.890994	TRUE	FALSE	FALSE	FALSE	TRUE	FALSE	FALSE	FALSE	FALSE	FALSE	FALSE	FALSE	FALSE	FALSE	FALSE	FALSE	FALSE	FALSE	TRUE	FALSE
100996511		FALSE	-3.92582	0.0132197	-0.806061	0.937496	-2.36594	0.937496	-1.14562	0.372247	-0.926608	0.652305	-1.03611	0.652305	0.156987	0.99757	0.376615	0.999174	0.266801	0.999174	FALSE	FALSE	FALSE	FALSE	FALSE	FALSE	FALSE	FALSE	FALSE	FALSE	FALSE	FALSE	FALSE	FALSE	FALSE	FALSE	FALSE	FALSE	FALSE	FALSE
10236	HNRNPR	FALSE	-0.642037	0.00712006	-0.0282299	0.967447	-0.335133	0.967447	-0.117144	0.800933	0.0370129	0.979371	-0.0400654	0.979371	-0.0902807	0.984008	0.0637966	0.999174	-0.0132421	0.999174	FALSE	FALSE	TRUE	FALSE	FALSE	FALSE	FALSE	FALSE	FALSE	FALSE	FALSE	FALSE	FALSE	FALSE	FALSE	FALSE	FALSE	FALSE	FALSE	FALSE
80818	ZNF436	FALSE	-0.197853	0.381363	0.135795	0.744184	-0.0310286	0.744184	-0.533319	0.0139972	-0.52529	0.0752432	-0.529304	0.0752432	-0.00163844	0.999687	0.00642645	0.999174	0.00239401	0.999687	FALSE	TRUE	TRUE	FALSE	FALSE	FALSE	FALSE	FALSE	FALSE	FALSE	FALSE	FALSE	FALSE	FALSE	FALSE	FALSE	FALSE	FALSE	FALSE	FALSE
148898		FALSE	0.227555	0.823813	0.500791	0.780119	0.364173	0.823813	0.4721	0.635429	0.0121907	0.997809	0.242145	0.997809	0.363039	0.945521	-0.0968456	0.999174	0.133097	0.999174	FALSE	FALSE	FALSE	FALSE	FALSE	FALSE	FALSE	FALSE	FALSE	FALSE	FALSE	FALSE	FALSE	FALSE	FALSE	FALSE	FALSE	FALSE	FALSE	FALSE
6920	TCEA3	FALSE	-3.87464	0.0273634	-0.538411	0.911195	-2.20653	0.911195	-1.61894	0.365172	-0.552142	0.901815	-1.08554	0.901815	0.289796	0.992999	1.3587	0.955575	0.824246	0.992999	FALSE	FALSE	TRUE	FALSE	TRUE	FALSE	FALSE	FALSE	FALSE	FALSE	FALSE	FALSE	FALSE	FALSE	FALSE	FALSE	FALSE	FALSE	FALSE	FALSE
55616	ASAP3	FALSE	0.289465	0.724779	0.345392	0.69765	0.317428	0.724779	-0.173886	0.897306	0.12731	0.955772	-0.0232882	0.955772	-0.183769	0.984008	0.117557	0.999174	-0.0331058	0.999174	FALSE	TRUE	TRUE	FALSE	FALSE	FALSE	FALSE	FALSE	FALSE	FALSE	FALSE	FALSE	FALSE	FALSE	FALSE	TRUE	FALSE	FALSE	FALSE	FALSE
1870	E2F2	FALSE	0.185733	0.951764	-0.358523	0.945107	-0.086395	0.951764	1.28195	0.238309	-0.585023	0.88833	0.348466	0.88833	-0.375467	0.945044	-2.24404	0.0230832	-1.30975	0.945044	FALSE	FALSE	FALSE	FALSE	FALSE	FALSE	FALSE	FALSE	FALSE	FALSE	FALSE	FALSE	FALSE	FALSE	FALSE	FALSE	FALSE	FALSE	FALSE	FALSE
3399	ID3	FALSE	-0.557384	0.00247283	-0.0763238	0.870722	-0.316854	0.870722	-0.251613	0.232586	0.0689196	0.954385	-0.0913467	0.954385	0.149799	0.942689	0.470374	0.517518	0.310086	0.942689	FALSE	TRUE	TRUE	TRUE	TRUE	FALSE	FALSE	FALSE	FALSE	FALSE	FALSE	FALSE	FALSE	FALSE	FALSE	FALSE	FALSE	FALSE	FALSE	FALSE
6135	RPL11	FALSE	-0.102085	0.638133	-0.157819	0.188834	-0.129952	0.638133	0.0701508	0.786811	-0.212393	0.446487	-0.0711213	0.786811	0.1828	0.817667	-0.0996885	0.999174	0.0415557	0.999174	FALSE	TRUE	TRUE	FALSE	FALSE	FALSE	FALSE	FALSE	FALSE	FALSE	FALSE	FALSE	FALSE	FALSE	FALSE	FALSE	FALSE	FALSE	FALSE	FALSE
6924	ELOA	FALSE	-0.0512496	0.94986	0.333168	0.680682	0.140959	0.94986	0.304726	0.607146	0.433766	0.5497	0.369246	0.607146	-0.290988	0.910519	-0.16199	0.999174	-0.226489	0.999174	FALSE	FALSE	FALSE	FALSE	FALSE	FALSE	FALSE	FALSE	FALSE	FALSE	FALSE	FALSE	FALSE	FALSE	FALSE	FALSE	FALSE	FALSE	FALSE	FALSE
57095	PITHD1	FALSE	-0.418589	0.451783	-0.196713	0.871336	-0.307651	0.871336	-0.143226	0.862325	-0.21414	0.869907	-0.178683	0.869907	-0.383574	0.812236	-0.454446	0.85225	-0.41901	0.85225	FALSE	FALSE	TRUE	FALSE	FALSE	FALSE	FALSE	FALSE	FALSE	FALSE	FALSE	FALSE	FALSE	FALSE	FALSE	FALSE	FALSE	FALSE	FALSE	FALSE
11313	LYPLA2	FALSE	0.251583	0.562945	-0.00779652	0.996016	0.121893	0.996016	0.409029	0.35382	0.299829	0.697201	0.354429	0.697201	0.320653	0.869832	0.211143	0.999174	0.265898	0.999174	FALSE	TRUE	TRUE	FALSE	FALSE	FALSE	FALSE	FALSE	FALSE	FALSE	FALSE	FALSE	FALSE	FALSE	FALSE	FALSE	FALSE	FALSE	FALSE	FALSE
2582	GALE	FALSE	0.109366	0.898665	-0.6972	0.39783	-0.293917	0.898665	-0.0207116	0.982597	-0.148338	0.941969	-0.0845247	0.982597	-0.500216	0.762084	-0.6276	0.753918	-0.563908	0.762084	FALSE	FALSE	FALSE	FALSE	FALSE	FALSE	FALSE	FALSE	FALSE	FALSE	FALSE	FALSE	FALSE	FALSE	FALSE	FALSE	TRUE	TRUE	FALSE	FALSE
3155	HMGCL	FALSE	0.159967	0.83192	0.341894	0.618382	0.25093	0.83192	-0.0852909	0.944101	-0.327907	0.754986	-0.206599	0.944101	0.369748	0.910556	0.127747	0.999174	0.248747	0.999174	FALSE	TRUE	TRUE	FALSE	FALSE	FALSE	FALSE	FALSE	FALSE	FALSE	FALSE	FALSE	FALSE	FALSE	FALSE	FALSE	TRUE	FALSE	FALSE	FALSE
2517	FUCA1	FALSE	-0.609037	0.574267	-0.458162	0.822235	-0.5336	0.822235	-0.39923	0.756681	-0.462493	0.784225	-0.430861	0.784225	-0.423996	0.945124	-0.486791	0.975671	-0.455393	0.975671	FALSE	TRUE	TRUE	FALSE	FALSE	FALSE	FALSE	FALSE	FALSE	FALSE	FALSE	FALSE	FALSE	FALSE	FALSE	FALSE	TRUE	TRUE	FALSE	FALSE
55629	PNRC2	FALSE	-0.517498	0.128925	-0.105263	0.936824	-0.311381	0.936824	-0.0605052	0.940709	-0.114595	0.931269	-0.0875499	0.940709	-0.173947	0.957159	-0.228222	0.98097	-0.201084	0.98097	FALSE	FALSE	TRUE	FALSE	FALSE	FALSE	FALSE	FALSE	FALSE	FALSE	FALSE	FALSE	FALSE	FALSE	FALSE	FALSE	FALSE	FALSE	FALSE	FALSE
10772	SRSF10	FALSE	-0.467802	0.13322	-0.234075	0.679946	-0.350939	0.679946	-0.014094	0.982209	0.259966	0.678966	0.122936	0.982209	-0.0271237	0.996814	0.247014	0.933334	0.109945	0.996814	FALSE	TRUE	TRUE	FALSE	FALSE	FALSE	FALSE	FALSE	FALSE	FALSE	FALSE	FALSE	FALSE	FALSE	FALSE	FALSE	FALSE	FALSE	FALSE	FALSE
90529	STPG1	FALSE	1.34176	0.443782	-0.675718	0.93434	0.333019	0.93434	-2.37987	0.561404	-1.06985	0.917924	-1.72486	0.917924	-3.17608	0.613954	-1.86545	0.96147	-2.52076	0.96147	FALSE	FALSE	FALSE	FALSE	FALSE	FALSE	FALSE	FALSE	FALSE	FALSE	FALSE	FALSE	FALSE	FALSE	FALSE	FALSE	FALSE	FALSE	FALSE	FALSE
57185	NIPAL3	FALSE	0.142978	0.774905	0.198311	0.827137	0.170645	0.827137	-0.471853	0.268678	-0.823002	0.164096	-0.647427	0.268678	0.0285095	0.998409	-0.321693	0.994268	-0.146592	0.998409	FALSE	TRUE	TRUE	FALSE	FALSE	FALSE	FALSE	FALSE	FALSE	FALSE	FALSE	FALSE	FALSE	FALSE	FALSE	FALSE	FALSE	FALSE	TRUE	FALSE
11123	RCAN3	FALSE	0.528252	0.789488	0.956392	0.747099	0.742322	0.789488	0.616362	0.812111	1.11644	0.668886	0.866401	0.812111	2.40151	0.5138	2.89944	0.253461	2.65048	0.5138	FALSE	TRUE	TRUE	FALSE	FALSE	FALSE	FALSE	FALSE	FALSE	FALSE	FALSE	FALSE	FALSE	FALSE	FALSE	FALSE	FALSE	FALSE	FALSE	FALSE
10250	SRRM1	FALSE	0.107533	0.737532	0.0723842	0.929982	0.0899589	0.929982	0.675927	0.00093477	0.115797	0.91888	0.395862	0.91888	0.265092	0.784264	-0.295385	0.912001	-0.0151463	0.912001	FALSE	FALSE	TRUE	FALSE	FALSE	FALSE	FALSE	FALSE	FALSE	FALSE	FALSE	FALSE	FALSE	FALSE	FALSE	FALSE	FALSE	FALSE	FALSE	FALSE
25932	CLIC4	FALSE	-0.238718	0.561907	-0.0858222	0.940549	-0.16227	0.940549	0.305841	0.515147	0.517909	0.328456	0.411875	0.515147	0.0879077	0.987665	0.300361	0.959874	0.194135	0.987665	FALSE	TRUE	TRUE	FALSE	FALSE	FALSE	FALSE	FALSE	FALSE	FALSE	FALSE	FALSE	FALSE	FALSE	FALSE	FALSE	FALSE	FALSE	FALSE	FALSE
25949	SYF2	FALSE	-0.48749	0.0468351	-0.0649776	0.940258	-0.276234	0.940258	-0.319939	0.476788	-0.441824	0.399102	-0.380881	0.476788	-0.0043723	0.99913	-0.12631	0.999174	-0.0653414	0.999174	FALSE	FALSE	TRUE	FALSE	FALSE	FALSE	FALSE	FALSE	FALSE	FALSE	FALSE	FALSE	FALSE	FALSE	FALSE	FALSE	FALSE	FALSE	FALSE	FALSE
57035	RSRP1	FALSE	-0.417518	0.226648	0.375176	0.148901	-0.021171	0.226648	-0.576566	0.040225	-0.339061	0.584636	-0.457814	0.584636	-0.196905	0.949627	0.0408035	0.999174	-0.0780508	0.999174	FALSE	TRUE	TRUE	FALSE	FALSE	FALSE	FALSE	FALSE	FALSE	FALSE	FALSE	FALSE	FALSE	FALSE	FALSE	FALSE	FALSE	FALSE	FALSE	FALSE
23585	TMEM50A	FALSE	-0.431542	0.837567	-0.194806	0.971696	-0.313174	0.971696	-0.814649	0.748054	-0.901345	0.809594	-0.857997	0.809594	0.785567	0.957777	0.698826	0.999174	0.742197	0.999174	FALSE	FALSE	FALSE	FALSE	FALSE	FALSE	FALSE	FALSE	FALSE	FALSE	FALSE	FALSE	FALSE	FALSE	FALSE	FALSE	FALSE	FALSE	FALSE	FALSE
55219	MACO1	FALSE	0.0474813	0.959518	-0.473818	0.514384	-0.213168	0.959518	-0.204912	0.852751	-0.536076	0.656391	-0.370494	0.852751	0.153179	0.985097	-0.17737	0.999174	-0.0120955	0.999174	FALSE	FALSE	FALSE	FALSE	FALSE	FALSE	FALSE	FALSE	FALSE	FALSE	FALSE	FALSE	FALSE	FALSE	FALSE	FALSE	FALSE	FALSE	FALSE	FALSE
26119	LDLRAP1	FALSE	0.652685	0.473115	-0.186451	0.948052	0.233117	0.948052	0.168811	0.920669	0.210346	0.953372	0.189579	0.953372	-0.369761	0.953022	-0.328267	0.999174	-0.349014	0.999174	FALSE	TRUE	TRUE	FALSE	FALSE	FALSE	FALSE	FALSE	FALSE	FALSE	FALSE	FALSE	FALSE	FALSE	FALSE	FALSE	FALSE	FALSE	FALSE	FALSE
57134	MAN1C1	FALSE	0.0915109	0.787844	0.0500372	0.947249	0.0707741	0.947249	-0.115565	0.846718	0.0311783	0.984809	-0.0421935	0.984809	-0.0555937	0.992268	0.0913016	0.999174	0.0178539	0.999174	FALSE	TRUE	TRUE	FALSE	FALSE	FALSE	FALSE	FALSE	FALSE	FALSE	FALSE	FALSE	FALSE	FALSE	FALSE	FALSE	FALSE	FALSE	FALSE	FALSE
57190	SELENON	FALSE	0.637734	0.000553059	0.216358	0.516131	0.427046	0.516131	0.385913	0.203285	0.353155	0.389446	0.369534	0.389446	0.277419	0.782965	0.24474	0.925743	0.261079	0.925743	FALSE	FALSE	TRUE	FALSE	FALSE	FALSE	FALSE	FALSE	TRUE	FALSE	FALSE	FALSE	FALSE	FALSE	FALSE	TRUE	FALSE	FALSE	FALSE	FALSE
56181	MTFR1L	FALSE	0.165411	0.828507	-0.062644	0.972378	0.0513834	0.972378	-0.13847	0.905919	-0.0464557	0.986157	-0.0924629	0.986157	-0.0181947	0.99865	0.0741811	0.999174	0.0279932	0.999174	FALSE	FALSE	FALSE	FALSE	FALSE	FALSE	FALSE	FALSE	FALSE	FALSE	FALSE	FALSE	FALSE	FALSE	FALSE	FALSE	FALSE	FALSE	FALSE	FALSE
164091	PAQR7	FALSE	0.967694	0.506346	0.711138	0.812031	0.839416	0.812031	0.843632	0.630524	0.736436	0.832516	0.790034	0.832516	0.425418	0.957777	0.317436	0.999174	0.371427	0.999174	TRUE	TRUE	TRUE	FALSE	FALSE	FALSE	FALSE	FALSE	FALSE	FALSE	FALSE	FALSE	FALSE	FALSE	FALSE	FALSE	FALSE	FALSE	FALSE	FALSE
3925	STMN1	TRUE	-0.813104	6.84185e-11	-0.404732	0.000161755	-0.608918	0.000161755	-0.644976	1.81117e-05	-0.696405	0.00024099	-0.67069	0.00024099	-0.5622	0.00593155	-0.613626	0.0193376	-0.587913	0.0193376	FALSE	FALSE	FALSE	FALSE	TRUE	FALSE	FALSE	FALSE	FALSE	FALSE	FALSE	FALSE	FALSE	FALSE	FALSE	FALSE	FALSE	FALSE	FALSE	FALSE
5051	PAFAH2	FALSE	-0.359068	0.684598	0.413116	0.698831	0.027024	0.698831	0.508231	0.501483	0.0985409	0.978825	0.303386	0.978825	0.468459	0.863935	0.0593191	0.999174	0.263889	0.999174	FALSE	FALSE	FALSE	FALSE	FALSE	FALSE	FALSE	FALSE	FALSE	FALSE	FALSE	FALSE	FALSE	FALSE	FALSE	FALSE	FALSE	FALSE	FALSE	FALSE
2134	EXTL1	FALSE	1.309	0.326909	-1.58742	0.587737	-0.139211	0.587737	0.283138	0.923255	1.12821	0.574626	0.705674	0.923255	2.98353	0.424085	3.82844	0.0557153	3.40598	0.424085	FALSE	FALSE	TRUE	FALSE	TRUE	FALSE	FALSE	FALSE	FALSE	FALSE	FALSE	FALSE	FALSE	FALSE	FALSE	FALSE	FALSE	FALSE	TRUE	FALSE
149420	PDIK1L	FALSE	-0.122756	0.938759	-0.213657	0.940549	-0.168206	0.940549	-0.852571	0.428284	-0.817972	0.611575	-0.835271	0.611575	-0.721212	0.885397	-0.685299	0.974943	-0.703255	0.974943	FALSE	FALSE	TRUE	FALSE	FALSE	TRUE	FALSE	FALSE	FALSE	FALSE	FALSE	FALSE	FALSE	FALSE	FALSE	FALSE	FALSE	FALSE	FALSE	FALSE
51042	ZNF593	FALSE	1.29708	0.00767998	0.425645	0.732794	0.861364	0.732794	1.2092	0.0157731	1.11081	0.110735	1.16	0.110735	0.0483631	0.997368	-0.0502484	0.999174	-0.000942663	0.999174	FALSE	FALSE	FALSE	FALSE	FALSE	FALSE	FALSE	FALSE	FALSE	FALSE	FALSE	FALSE	FALSE	FALSE	FALSE	FALSE	FALSE	FALSE	FALSE	FALSE
10256	CNKSR1	FALSE	-0.950082	0.819181	0.155114	0.986778	-0.397484	0.986778	-0.0246438	0.995475	-1.74085	0.767986	-0.882749	0.995475	0.0217871	0.999658	-1.69595	0.999174	-0.83708	0.999658	FALSE	FALSE	FALSE	FALSE	FALSE	FALSE	FALSE	FALSE	FALSE	FALSE	FALSE	FALSE	FALSE	FALSE	FALSE	FALSE	FALSE	FALSE	FALSE	FALSE
64793	CEP85	FALSE	0.597021	0.421345	-0.301954	0.901101	0.147534	0.901101	-0.649091	0.590737	-0.780206	0.622194	-0.714649	0.622194	-1.20478	0.442637	-1.33576	0.388449	-1.27027	0.442637	FALSE	TRUE	TRUE	FALSE	FALSE	FALSE	FALSE	FALSE	FALSE	FALSE	FALSE	FALSE	FALSE	FALSE	FALSE	FALSE	FALSE	FALSE	FALSE	FALSE
83442	SH3BGRL3	FALSE	1.05006	1.39476e-13	0.170254	0.650819	0.610155	0.650819	0.48108	0.0205858	0.158469	0.852891	0.319774	0.852891	0.418359	0.492384	0.0960523	0.999174	0.257206	0.999174	FALSE	FALSE	FALSE	FALSE	FALSE	FALSE	FALSE	FALSE	FALSE	FALSE	FALSE	FALSE	FALSE	FALSE	FALSE	FALSE	FALSE	FALSE	FALSE	FALSE
91544	UBXN11	FALSE	-0.343204	0.913955	-0.356589	0.959554	-0.349897	0.959554	-0.158518	0.968878	0.303507	0.979371	0.0724945	0.979371	1.45297	0.934584	1.91907	0.962669	1.68602	0.962669	FALSE	FALSE	FALSE	FALSE	FALSE	FALSE	FALSE	FALSE	FALSE	FALSE	FALSE	FALSE	FALSE	FALSE	FALSE	FALSE	FALSE	FALSE	FALSE	FALSE
79947	DHDDS	FALSE	1.24593	0.00560496	0.34533	0.783154	0.795629	0.783154	0.902634	0.174849	0.753722	0.388969	0.828178	0.388969	0.725283	0.641499	0.576436	0.868573	0.650859	0.868573	FALSE	FALSE	TRUE	FALSE	FALSE	TRUE	FALSE	FALSE	FALSE	FALSE	FALSE	FALSE	TRUE	TRUE	TRUE	FALSE	FALSE	FALSE	TRUE	FALSE
3151	HMGN2	FALSE	-1.13469	0.114563	-0.404106	0.785552	-0.769398	0.785552	0.0655331	0.962399	-0.545568	0.640249	-0.240017	0.962399	-0.299897	0.957449	-0.911417	0.578359	-0.605657	0.957449	FALSE	TRUE	TRUE	FALSE	FALSE	FALSE	FALSE	FALSE	FALSE	FALSE	FALSE	FALSE	FALSE	FALSE	FALSE	FALSE	FALSE	FALSE	FALSE	FALSE
101928728		FALSE	-0.706972	0.793539	-1.43336	0.582171	-1.07017	0.793539	-0.409356	0.876272	-0.773525	0.852891	-0.591441	0.876272	-0.0898763	0.998001	-0.452946	0.999174	-0.271411	0.999174	FALSE	FALSE	FALSE	FALSE	FALSE	FALSE	FALSE	FALSE	FALSE	FALSE	FALSE	FALSE	FALSE	FALSE	FALSE	FALSE	FALSE	FALSE	FALSE	FALSE
8289	ARID1A	FALSE	0.0340542	0.940162	-0.0980786	0.919053	-0.0320122	0.940162	-0.0754813	0.88725	-0.0110527	0.994097	-0.043267	0.994097	-0.343895	0.678251	-0.279459	0.917982	-0.311677	0.917982	TRUE	TRUE	TRUE	FALSE	FALSE	FALSE	FALSE	FALSE	FALSE	FALSE	FALSE	FALSE	FALSE	TRUE	FALSE	FALSE	FALSE	TRUE	FALSE	FALSE
55650	PIGV	FALSE	-0.333721	0.804148	-0.751773	0.674819	-0.542747	0.804148	-0.819046	0.649324	-0.349212	0.981132	-0.584129	0.981132	0.0786345	0.998409	0.548706	0.999174	0.31367	0.999174	FALSE	FALSE	FALSE	FALSE	FALSE	FALSE	FALSE	FALSE	FALSE	FALSE	FALSE	FALSE	FALSE	FALSE	FALSE	FALSE	FALSE	TRUE	FALSE	FALSE
84243	ZDHHC18	FALSE	0.197045	0.842697	-0.0572444	0.98562	0.0699001	0.98562	0.100491	0.940931	0.495971	0.652305	0.298231	0.940931	-0.273391	0.957777	0.12225	0.999174	-0.0755707	0.999174	FALSE	FALSE	FALSE	FALSE	FALSE	FALSE	FALSE	FALSE	FALSE	FALSE	FALSE	FALSE	FALSE	FALSE	FALSE	FALSE	FALSE	FALSE	FALSE	FALSE
54707	GPN2	FALSE	0.669225	0.566176	0.530685	0.793415	0.599955	0.793415	0.443593	0.786454	0.235804	0.960458	0.339698	0.960458	0.454465	0.953022	0.24614	0.999174	0.350302	0.999174	FALSE	FALSE	FALSE	FALSE	FALSE	FALSE	FALSE	FALSE	FALSE	FALSE	FALSE	FALSE	FALSE	FALSE	FALSE	FALSE	FALSE	FALSE	FALSE	FALSE
63906	GPATCH3	FALSE	0.076291	0.955677	-0.755266	0.557137	-0.339487	0.955677	-0.443104	0.761236	0.245782	0.926446	-0.0986612	0.926446	-0.287935	0.984008	0.400589	0.999174	0.0563268	0.999174	FALSE	FALSE	FALSE	FALSE	FALSE	FALSE	FALSE	FALSE	FALSE	FALSE	FALSE	FALSE	FALSE	FALSE	FALSE	FALSE	FALSE	FALSE	FALSE	FALSE
10726	NUDC	FALSE	0.0821312	0.873433	-0.209426	0.759286	-0.0636474	0.873433	0.111922	0.849654	0.00787078	0.996859	0.0598962	0.996859	-0.010695	0.999019	-0.114641	0.999174	-0.0626683	0.999174	FALSE	FALSE	FALSE	FALSE	FALSE	FALSE	FALSE	FALSE	FALSE	FALSE	FALSE	FALSE	FALSE	FALSE	FALSE	FALSE	FALSE	FALSE	FALSE	FALSE
388610	TRNP1	FALSE	-0.0837983	0.900626	-0.435555	0.593961	-0.259677	0.900626	-0.853864	0.056377	-0.765183	0.270107	-0.809524	0.270107	-0.689663	0.584305	-0.601054	0.85225	-0.645358	0.85225	FALSE	TRUE	TRUE	FALSE	TRUE	FALSE	FALSE	FALSE	FALSE	FALSE	FALSE	FALSE	FALSE	FALSE	FALSE	FALSE	FALSE	FALSE	FALSE	FALSE
115572	TENT5B	FALSE	-0.0987215	0.966412	-0.721632	0.836415	-0.410177	0.966412	-0.573687	0.799444	0.10478	0.989487	-0.234454	0.989487	-1.01872	0.671719	-0.340548	0.999174	-0.679636	0.999174	FALSE	FALSE	FALSE	FALSE	FALSE	FALSE	FALSE	FALSE	FALSE	FALSE	FALSE	FALSE	FALSE	FALSE	FALSE	FALSE	FALSE	FALSE	FALSE	FALSE
6548	SLC9A1	FALSE	0.620956	0.326909	-0.101023	0.967447	0.259966	0.967447	0.626576	0.341201	0.402409	0.767766	0.514492	0.767766	0.551697	0.736905	0.327861	0.996248	0.439779	0.996248	FALSE	FALSE	TRUE	FALSE	FALSE	FALSE	FALSE	FALSE	TRUE	FALSE	FALSE	FALSE	FALSE	FALSE	FALSE	FALSE	FALSE	FALSE	FALSE	FALSE
23038	WDTC1	FALSE	0.208208	0.734191	-0.213561	0.869485	-0.00267659	0.869485	-0.44457	0.482045	-0.2683	0.78401	-0.356435	0.78401	-0.406	0.860205	-0.229418	0.999174	-0.317709	0.999174	FALSE	TRUE	TRUE	FALSE	FALSE	FALSE	FALSE	FALSE	FALSE	FALSE	FALSE	FALSE	FALSE	FALSE	FALSE	FALSE	FALSE	FALSE	FALSE	FALSE
84065	TMEM222	FALSE	-0.179007	0.825003	0.178863	0.929743	-7.20814e-05	0.929743	0.0490113	0.968502	-0.0518713	0.990045	-0.00143	0.990045	0.286967	0.957777	0.187329	0.999174	0.237148	0.999174	FALSE	FALSE	FALSE	FALSE	FALSE	FALSE	FALSE	FALSE	FALSE	FALSE	FALSE	FALSE	FALSE	FALSE	FALSE	FALSE	FALSE	FALSE	FALSE	FALSE
644961		FALSE	-0.100234	0.952984	-0.10512	0.972378	-0.102677	0.972378	-0.54509	0.699353	-0.984388	0.550302	-0.764739	0.699353	0.323638	0.984008	-0.117258	0.999174	0.10319	0.999174	FALSE	FALSE	FALSE	FALSE	FALSE	FALSE	FALSE	FALSE	FALSE	FALSE	FALSE	FALSE	FALSE	FALSE	FALSE	FALSE	FALSE	FALSE	FALSE	FALSE
9064	MAP3K6	FALSE	1.0021	0.0651727	-0.143078	0.94451	0.429513	0.94451	0.415094	0.635952	0.175946	0.941768	0.29552	0.941768	0.189022	0.984008	-0.0496429	0.999174	0.0696897	0.999174	FALSE	TRUE	TRUE	FALSE	FALSE	FALSE	FALSE	FALSE	FALSE	FALSE	FALSE	FALSE	FALSE	FALSE	FALSE	FALSE	FALSE	FALSE	FALSE	FALSE
2827	GPR3	FALSE	1.01134	0.710611	1.4947	0.372739	1.25302	0.710611	1.18821	0.551807	0.796789	0.849061	0.992498	0.849061	-0.013028	0.999433	-0.405225	0.999174	-0.209126	0.999433	FALSE	FALSE	FALSE	FALSE	FALSE	FALSE	FALSE	FALSE	FALSE	FALSE	FALSE	FALSE	FALSE	FALSE	FALSE	FALSE	FALSE	FALSE	FALSE	FALSE
10163	WASF2	FALSE	0.629021	0.000887938	0.0656452	0.934557	0.347333	0.934557	0.401406	0.0756935	0.210303	0.735408	0.305854	0.735408	0.137912	0.959236	-0.053323	0.999174	0.0422943	0.999174	FALSE	FALSE	FALSE	FALSE	FALSE	FALSE	FALSE	FALSE	FALSE	FALSE	FALSE	FALSE	FALSE	FALSE	FALSE	TRUE	FALSE	FALSE	FALSE	FALSE
27245	AHDC1	FALSE	0.212934	0.666127	-0.070567	0.954131	0.0711837	0.954131	-0.0179615	0.980115	-0.214433	0.800075	-0.116197	0.980115	0.00575133	0.999019	-0.190855	0.999174	-0.0925516	0.999174	FALSE	FALSE	FALSE	FALSE	FALSE	FALSE	FALSE	FALSE	FALSE	FALSE	FALSE	FALSE	FALSE	TRUE	FALSE	FALSE	FALSE	FALSE	FALSE	FALSE
2537	IFI6	FALSE	0.55938	0.0232705	0.170598	0.776185	0.364989	0.776185	-0.115436	0.833609	0.208539	0.855381	0.0465513	0.855381	-0.0182025	0.998409	0.305702	0.96147	0.14375	0.998409	FALSE	FALSE	TRUE	FALSE	TRUE	FALSE	FALSE	FALSE	FALSE	FALSE	FALSE	FALSE	FALSE	FALSE	FALSE	FALSE	FALSE	FALSE	FALSE	FALSE
199870	FAM76A	FALSE	-0.971247	0.539353	0.613191	0.823456	-0.179028	0.823456	0.240389	0.91041	-0.718669	0.898502	-0.23914	0.91041	0.850693	0.953022	-0.108085	0.999174	0.371304	0.999174	FALSE	TRUE	TRUE	FALSE	FALSE	FALSE	FALSE	FALSE	FALSE	FALSE	FALSE	FALSE	FALSE	FALSE	FALSE	FALSE	FALSE	FALSE	FALSE	FALSE
23673	STX12	FALSE	-0.0986123	0.794523	0.106491	0.876273	0.00393917	0.876273	0.046454	0.941976	0.265381	0.633996	0.155917	0.941976	0.364461	0.680492	0.583272	0.307902	0.473866	0.680492	FALSE	TRUE	TRUE	FALSE	FALSE	FALSE	FALSE	FALSE	FALSE	FALSE	FALSE	FALSE	FALSE	FALSE	FALSE	FALSE	FALSE	FALSE	FALSE	FALSE
5511	PPP1R8	FALSE	0.269484	0.470215	-0.0612889	0.958733	0.104098	0.958733	0.238051	0.586061	-0.182405	0.894572	0.0278229	0.894572	0.236513	0.884084	-0.183663	0.999174	0.0264248	0.999174	FALSE	FALSE	TRUE	FALSE	FALSE	FALSE	FALSE	FALSE	FALSE	FALSE	FALSE	FALSE	FALSE	FALSE	FALSE	FALSE	FALSE	FALSE	FALSE	FALSE
9473	THEMIS2	FALSE	-0.337791	0.913955	-0.905083	0.880078	-0.621437	0.913955	-1.85824	0.488083	-0.676633	0.897913	-1.26743	0.897913	-1.68036	0.915635	-0.500488	0.999174	-1.09042	0.999174	FALSE	TRUE	TRUE	FALSE	FALSE	FALSE	FALSE	FALSE	FALSE	FALSE	FALSE	FALSE	FALSE	FALSE	FALSE	FALSE	FALSE	FALSE	FALSE	FALSE
6118	RPA2	FALSE	0.0199799	0.971636	0.0488755	0.9663	0.0344277	0.971636	0.423848	0.202837	0.585207	0.0893546	0.504527	0.202837	-0.287936	0.786444	-0.126548	0.999174	-0.207242	0.999174	FALSE	FALSE	FALSE	FALSE	FALSE	FALSE	FALSE	FALSE	FALSE	FALSE	FALSE	FALSE	FALSE	FALSE	FALSE	FALSE	FALSE	FALSE	FALSE	FALSE
55113	XKR8	FALSE	0.20616	0.842758	0.423478	0.68873	0.314819	0.842758	0.371381	0.679471	0.820072	0.387528	0.595726	0.679471	0.652401	0.712484	1.10092	0.381348	0.876662	0.712484	FALSE	FALSE	FALSE	FALSE	TRUE	FALSE	FALSE	FALSE	FALSE	FALSE	FALSE	FALSE	FALSE	FALSE	FALSE	FALSE	FALSE	FALSE	FALSE	FALSE
2140	EYA3	FALSE	0.0942874	0.924121	0.252721	0.852108	0.173504	0.924121	0.0581764	0.963183	0.175346	0.941969	0.116761	0.963183	-0.16777	0.984008	-0.0504012	0.999174	-0.109085	0.999174	FALSE	FALSE	TRUE	FALSE	FALSE	FALSE	FALSE	FALSE	FALSE	FALSE	FALSE	FALSE	FALSE	FALSE	FALSE	FALSE	FALSE	FALSE	FALSE	FALSE
22826	DNAJC8	FALSE	-0.374799	0.10279	-0.0344273	0.9663	-0.204613	0.9663	0.298513	0.182301	0.356556	0.303377	0.327535	0.303377	0.211951	0.877463	0.269857	0.921915	0.240904	0.921915	FALSE	FALSE	TRUE	FALSE	FALSE	FALSE	FALSE	FALSE	FALSE	FALSE	FALSE	FALSE	FALSE	FALSE	FALSE	FALSE	FALSE	FALSE	FALSE	FALSE
93974	ATP5IF1	FALSE	0.149758	0.592983	0.0632784	0.918647	0.106518	0.918647	0.582716	3.87341e-05	0.206326	0.731294	0.394521	0.731294	0.417605	0.122283	0.0411119	0.999174	0.229358	0.999174	FALSE	FALSE	FALSE	FALSE	FALSE	FALSE	FALSE	FALSE	FALSE	FALSE	FALSE	FALSE	FALSE	FALSE	FALSE	FALSE	FALSE	FALSE	FALSE	FALSE
83667	SESN2	FALSE	1.10746	0.000113925	0.455379	0.117824	0.781419	0.117824	1.44044	1.12982e-14	1.27287	6.81479e-08	1.35665	6.81479e-08	0.879546	0.00085732	0.711687	0.090803	0.795616	0.090803	TRUE	FALSE	FALSE	FALSE	FALSE	FALSE	FALSE	FALSE	FALSE	FALSE	FALSE	FALSE	TRUE	FALSE	FALSE	FALSE	FALSE	FALSE	FALSE	FALSE
54797	MED18	FALSE	0.762367	0.178588	0.0983176	0.960476	0.430342	0.960476	0.671944	0.308445	0.381617	0.798546	0.526781	0.798546	0.86208	0.457702	0.571792	0.912001	0.716936	0.912001	FALSE	FALSE	FALSE	FALSE	FALSE	FALSE	FALSE	FALSE	FALSE	FALSE	FALSE	FALSE	FALSE	FALSE	FALSE	FALSE	FALSE	FALSE	FALSE	FALSE
65979	PHACTR4	FALSE	0.355191	0.216857	0.0818184	0.943827	0.218505	0.943827	0.300581	0.473272	0.0210512	0.992328	0.160816	0.992328	-0.228673	0.878672	-0.50812	0.556904	-0.368396	0.878672	FALSE	FALSE	TRUE	FALSE	FALSE	FALSE	FALSE	FALSE	FALSE	FALSE	FALSE	FALSE	FALSE	FALSE	FALSE	FALSE	FALSE	FALSE	FALSE	FALSE
1104	RCC1	FALSE	-0.792375	0.121684	-0.349389	0.771102	-0.570882	0.771102	0.463136	0.357432	0.269638	0.787196	0.366387	0.787196	-0.404281	0.757924	-0.597776	0.490989	-0.501028	0.757924	FALSE	TRUE	TRUE	FALSE	FALSE	FALSE	FALSE	FALSE	FALSE	FALSE	FALSE	FALSE	FALSE	FALSE	FALSE	FALSE	FALSE	FALSE	FALSE	FALSE
8420	SNHG3	FALSE	-0.508081	0.44775	-0.604432	0.424086	-0.556256	0.44775	0.0179278	0.98601	0.533001	0.559291	0.275464	0.98601	-0.197513	0.974355	0.317642	0.998794	0.0600642	0.998794	FALSE	FALSE	FALSE	FALSE	FALSE	FALSE	FALSE	FALSE	FALSE	FALSE	FALSE	FALSE	FALSE	FALSE	FALSE	FALSE	FALSE	FALSE	FALSE	FALSE
54952	TRNAU1AP	FALSE	-1.01981	0.0194851	-0.162096	0.918647	-0.590954	0.918647	-0.912337	0.0313813	-0.552144	0.642831	-0.73224	0.642831	-0.168499	0.984008	0.191513	0.999174	0.0115069	0.999174	FALSE	FALSE	FALSE	FALSE	FALSE	FALSE	FALSE	FALSE	FALSE	FALSE	FALSE	FALSE	FALSE	FALSE	FALSE	FALSE	FALSE	FALSE	FALSE	FALSE
85028	SNHG12	FALSE	-0.3927	0.685205	-0.153211	0.947085	-0.272956	0.947085	0.449627	0.645481	-0.095701	0.982437	0.176963	0.982437	0.541753	0.863209	-0.00395282	0.999297	0.2689	0.999297	FALSE	FALSE	FALSE	FALSE	FALSE	FALSE	FALSE	FALSE	FALSE	FALSE	FALSE	FALSE	FALSE	FALSE	FALSE	FALSE	FALSE	FALSE	FALSE	FALSE
677838	SNORA61	FALSE	2.13571	0.65948	2.29786	0.771102	2.21678	0.771102	0.0360862		-3.28242	0.8443	-1.62317		-2.45903	0.839138	-5.77804	0.413994	-4.11853	0.839138	FALSE	FALSE	FALSE	FALSE	FALSE	FALSE	FALSE	FALSE	FALSE	FALSE	FALSE	FALSE	FALSE	FALSE	FALSE	FALSE	FALSE	FALSE	FALSE	FALSE
115273	RAB42	FALSE	2.75808	0.560812	2.96081	0.643138	2.85945	0.643138	0.470941		1.43177	0.953372	0.951354		-2.95186	0.760576	-1.97142	0.975671	-2.46164	0.975671	FALSE	FALSE	FALSE	FALSE	FALSE	FALSE	FALSE	FALSE	FALSE	FALSE	FALSE	FALSE	FALSE	FALSE	FALSE	FALSE	FALSE	FALSE	FALSE	FALSE
6883	TAF12	FALSE	0.180703	0.860484	0.00745829	0.997689	0.0940808	0.997689	0.114531	0.930793	0.307472	0.831055	0.211002	0.930793	0.158846	0.987665	0.352626	0.999174	0.255736	0.999174	FALSE	TRUE	TRUE	FALSE	FALSE	FALSE	FALSE	FALSE	FALSE	FALSE	FALSE	FALSE	FALSE	FALSE	FALSE	FALSE	FALSE	FALSE	FALSE	FALSE
10691	GMEB1	FALSE	-0.174449	0.901342	0.0622799	0.986184	-0.0560844	0.986184	0.570503	0.57863	-0.192864	0.96363	0.188819	0.96363	0.0393099	0.998409	-0.723315	0.925371	-0.342002	0.998409	FALSE	FALSE	FALSE	FALSE	FALSE	FALSE	FALSE	FALSE	FALSE	FALSE	FALSE	FALSE	FALSE	FALSE	FALSE	FALSE	FALSE	FALSE	FALSE	FALSE
51441	YTHDF2	FALSE	-0.226125	0.658665	-0.0954112	0.940909	-0.160768	0.940909	0.267665	0.565487	0.352743	0.642662	0.310204	0.642662	0.135079	0.972816	0.219858	0.999174	0.177468	0.999174	FALSE	TRUE	TRUE	FALSE	FALSE	FALSE	FALSE	FALSE	FALSE	FALSE	FALSE	FALSE	FALSE	FALSE	FALSE	FALSE	FALSE	FALSE	FALSE	FALSE
2035	EPB41	FALSE	-4.79418	0.222872	-1.46584	0.888131	-3.13001	0.888131	-0.35411	0.951075	-0.198941	0.989487	-0.276526	0.989487	1.61985	0.954559	1.77343	0.999174	1.69664	0.999174	FALSE	TRUE	TRUE	FALSE	TRUE	FALSE	FALSE	FALSE	FALSE	FALSE	FALSE	FALSE	FALSE	FALSE	FALSE	FALSE	FALSE	FALSE	TRUE	FALSE
6429	SRSF4	FALSE	-0.35727	0.322398	0.0418977	0.972691	-0.157686	0.972691	0.239942	0.576428	0.045189	0.981823	0.142565	0.981823	0.037312	0.9948	-0.157526	0.999174	-0.0601072	0.999174	FALSE	FALSE	FALSE	FALSE	FALSE	FALSE	FALSE	FALSE	FALSE	FALSE	FALSE	FALSE	FALSE	FALSE	FALSE	FALSE	FALSE	FALSE	FALSE	FALSE
51102	MECR	FALSE	0.433834	0.577966	0.0379666	0.986184	0.2359	0.986184	0.21594	0.806702	0.211931	0.925409	0.213935	0.925409	0.274608	0.952861	0.270664	0.999174	0.272636	0.999174	FALSE	FALSE	TRUE	FALSE	FALSE	FALSE	FALSE	FALSE	FALSE	FALSE	FALSE	FALSE	FALSE	FALSE	FALSE	FALSE	FALSE	FALSE	FALSE	FALSE
10076	PTPRU	FALSE	-0.264311	0.962871	-0.28267	0.981702	-0.273491	0.981702	0.907514	0.885708	-1.31257	0.918314	-0.20253	0.918314	1.62372	0.957159	-0.598712		0.512503		TRUE	FALSE	FALSE	FALSE	TRUE	FALSE	FALSE	FALSE	FALSE	FALSE	FALSE	FALSE	FALSE	FALSE	FALSE	FALSE	FALSE	FALSE	FALSE	FALSE
9672	SDC3	FALSE	0.732694	1.48033e-06	0.167849	0.64008	0.450271	0.64008	0.31923	0.147322	0.112283	0.906451	0.215757	0.906451	0.156395	0.885397	-0.0502658	0.999174	0.0530645	0.999174	FALSE	TRUE	TRUE	FALSE	FALSE	FALSE	FALSE	FALSE	FALSE	FALSE	FALSE	FALSE	FALSE	FALSE	FALSE	FALSE	FALSE	FALSE	FALSE	FALSE
9698	PUM1	FALSE	-0.413437	0.130225	0.0428401	0.964253	-0.185298	0.964253	-0.154978	0.733801	-0.0682599	0.959762	-0.111619	0.959762	-0.0654153	0.98855	0.0214858	0.999174	-0.0219648	0.999174	TRUE	TRUE	TRUE	FALSE	FALSE	FALSE	FALSE	FALSE	FALSE	FALSE	FALSE	FALSE	FALSE	TRUE	FALSE	FALSE	FALSE	FALSE	FALSE	FALSE
9410	SNRNP40	FALSE	-0.185192	0.937876	-0.726659	0.871948	-0.455926	0.937876	-0.510043	0.842654	0.33617	0.962434	-0.0869363	0.962434	-0.648861	0.945124	0.196197	0.999174	-0.226332	0.999174	FALSE	FALSE	FALSE	FALSE	FALSE	FALSE	FALSE	FALSE	FALSE	FALSE	FALSE	FALSE	FALSE	FALSE	FALSE	FALSE	FALSE	FALSE	FALSE	FALSE
51538	ZCCHC17	FALSE	0.0501233	0.935956	0.0396937	0.973758	0.0449085	0.973758	0.265577	0.577564	0.232321	0.769988	0.248949	0.769988	0.201043	0.916423	0.167758	0.999174	0.1844	0.999174	TRUE	FALSE	FALSE	FALSE	FALSE	FALSE	FALSE	FALSE	FALSE	FALSE	FALSE	FALSE	FALSE	FALSE	FALSE	FALSE	FALSE	FALSE	FALSE	FALSE
347735	SERINC2	FALSE	0.534744	0.834979	0.79245	0.70518	0.663597	0.834979	-0.384092	0.907275	-0.290926	0.962746	-0.337509	0.962746	-0.0759348	0.998409	0.0158141	0.999297	-0.0300604	0.999297	FALSE	TRUE	TRUE	FALSE	TRUE	FALSE	FALSE	FALSE	FALSE	FALSE	FALSE	FALSE	FALSE	FALSE	FALSE	FALSE	FALSE	FALSE	FALSE	FALSE
553115	PEF1	FALSE	0.911037	0.0011284	0.196341	0.771102	0.553689	0.771102	0.684755	0.0287718	0.175108	0.859062	0.429932	0.859062	0.251332	0.88648	-0.258257	0.96147	-0.00346278	0.96147	FALSE	FALSE	FALSE	FALSE	FALSE	FALSE	FALSE	FALSE	FALSE	FALSE	FALSE	FALSE	FALSE	FALSE	FALSE	FALSE	FALSE	FALSE	FALSE	FALSE
1307	COL16A1	FALSE	-0.287597	0.718899	-0.324129	0.805919	-0.305863	0.805919	-0.384426	0.681101	-0.52708	0.747551	-0.455753	0.747551	-0.310884	0.957159	-0.453102	0.994023	-0.381993	0.994023	FALSE	FALSE	TRUE	FALSE	FALSE	FALSE	FALSE	FALSE	FALSE	FALSE	FALSE	FALSE	FALSE	FALSE	FALSE	FALSE	FALSE	FALSE	FALSE	FALSE
576	ADGRB2	FALSE	0.550159	0.290601	-0.380566	0.750986	0.0847962	0.750986	0.225438	0.798413	0.235845	0.908306	0.230642	0.908306	-0.0871068	0.992999	-0.0759648	0.999174	-0.0815358	0.999174	FALSE	TRUE	TRUE	FALSE	TRUE	FALSE	FALSE	FALSE	FALSE	FALSE	FALSE	FALSE	FALSE	TRUE	FALSE	FALSE	FALSE	FALSE	FALSE	FALSE
90853	SPOCD1	TRUE	1.54103	1.30614e-05	0.954562	0.047692	1.2478	0.047692	1.00608	0.0343534	0.997084	0.0660361	1.00158	0.0660361	1.23867	0.0420754	1.22944	0.0652008	1.23406	0.0652008	FALSE	TRUE	TRUE	FALSE	TRUE	FALSE	FALSE	FALSE	FALSE	FALSE	FALSE	FALSE	FALSE	FALSE	FALSE	FALSE	FALSE	FALSE	FALSE	FALSE
8073	PTP4A2	FALSE	-0.0295835	0.945425	0.0591419	0.946075	0.0147792	0.946075	0.149282	0.68084	0.2853	0.552393	0.217291	0.68084	-0.0493768	0.988924	0.0864991	0.999174	0.0185611	0.999174	TRUE	FALSE	FALSE	FALSE	FALSE	FALSE	FALSE	FALSE	FALSE	FALSE	FALSE	FALSE	FALSE	FALSE	FALSE	FALSE	FALSE	FALSE	FALSE	FALSE
10657	KHDRBS1	FALSE	-0.731394	3.46993e-05	-0.153873	0.59994	-0.442634	0.59994	-0.150287	0.752078	0.169258	0.758755	0.00948535	0.758755	-0.449512	0.400879	-0.129982	0.999174	-0.289747	0.999174	TRUE	FALSE	FALSE	FALSE	FALSE	FALSE	FALSE	FALSE	FALSE	FALSE	FALSE	FALSE	FALSE	FALSE	FALSE	FALSE	FALSE	FALSE	FALSE	FALSE
55116	TMEM39B	FALSE	-0.296466	0.764617	0.0883264	0.967811	-0.10407	0.967811	0.343572	0.602059	-0.105995	0.962779	0.118788	0.962779	0.114395	0.98479	-0.334962	0.975671	-0.110283	0.98479	FALSE	TRUE	TRUE	FALSE	FALSE	FALSE	FALSE	FALSE	FALSE	FALSE	FALSE	FALSE	FALSE	FALSE	FALSE	FALSE	FALSE	FALSE	FALSE	FALSE
23633	KPNA6	FALSE	0.0379627	0.93222	0.11084	0.900766	0.0744012	0.93222	0.405844	0.103095	0.263375	0.611575	0.33461	0.611575	0.452138	0.457702	0.309586	0.911699	0.380862	0.911699	FALSE	FALSE	FALSE	FALSE	FALSE	FALSE	FALSE	FALSE	FALSE	FALSE	FALSE	FALSE	FALSE	FALSE	FALSE	FALSE	FALSE	FALSE	FALSE	FALSE
200081	TXLNA	FALSE	1.14794	4.89342e-08	-0.0148703	0.988374	0.566535	0.988374	0.65319	0.00654036	0.273569	0.710544	0.463379	0.710544	0.164425	0.946692	-0.21527	0.994546	-0.0254225	0.994546	FALSE	TRUE	TRUE	FALSE	FALSE	FALSE	FALSE	FALSE	FALSE	FALSE	FALSE	FALSE	FALSE	FALSE	FALSE	FALSE	FALSE	FALSE	FALSE	FALSE
79140	CCDC28B	FALSE	0.482626	0.459213	-0.20527	0.939203	0.138678	0.939203	0.701799	0.242466	0.052224	0.989487	0.377011	0.989487	0.656994	0.6818	0.00814969	0.999174	0.332572	0.999174	FALSE	FALSE	FALSE	FALSE	FALSE	FALSE	FALSE	FALSE	FALSE	FALSE	FALSE	FALSE	FALSE	FALSE	FALSE	FALSE	FALSE	FALSE	FALSE	FALSE
56063	TMEM234	FALSE	0.597481	0.612354	0.0386262	0.993325	0.318054	0.993325	-0.170208	0.947073	0.416642	0.9163	0.123217	0.947073	-1.29303	0.512035	-0.706103	0.96147	-0.999569	0.96147	FALSE	FALSE	FALSE	FALSE	FALSE	FALSE	FALSE	FALSE	FALSE	FALSE	FALSE	FALSE	FALSE	FALSE	FALSE	FALSE	FALSE	FALSE	FALSE	FALSE
55721	IQCC	FALSE	-0.771391	0.846785	-4.85074	0.234291	-2.81107	0.846785	-0.522561	0.920669	0.35197	0.979371	-0.0852956	0.979371	-0.916465	0.961107	-0.0413433	0.999174	-0.478904	0.999174	FALSE	FALSE	FALSE	FALSE	FALSE	FALSE	FALSE	FALSE	FALSE	FALSE	FALSE	FALSE	FALSE	FALSE	FALSE	FALSE	FALSE	FALSE	FALSE	FALSE
8668	EIF3I	FALSE	0.0646496	0.868245	0.0948352	0.893652	0.0797424	0.893652	-0.154778	0.718264	-0.176859	0.787906	-0.165819	0.787906	0.0736731	0.984008	0.051761	0.999174	0.062717	0.999174	FALSE	FALSE	FALSE	FALSE	FALSE	FALSE	FALSE	FALSE	FALSE	FALSE	FALSE	FALSE	FALSE	FALSE	FALSE	FALSE	FALSE	FALSE	FALSE	FALSE
339483		FALSE	-3.86421	0.264407	-0.0580796	0.99511	-1.96115	0.99511	-0.311821	0.957178	0.630515	0.93585	0.159347	0.957178	-1.8447	0.776581	-0.898877	0.999174	-1.37179	0.999174	FALSE	FALSE	FALSE	FALSE	FALSE	FALSE	FALSE	FALSE	FALSE	FALSE	FALSE	FALSE	FALSE	FALSE	FALSE	FALSE	FALSE	FALSE	FALSE	FALSE
3065	HDAC1	FALSE	-0.224513	0.479124	-0.152622	0.847396	-0.188568	0.847396	-0.294006	0.475736	-0.0817943	0.956553	-0.1879	0.956553	-0.255267	0.85304	-0.0430988	0.999174	-0.149183	0.999174	FALSE	FALSE	TRUE	FALSE	TRUE	FALSE	FALSE	FALSE	FALSE	FALSE	FALSE	FALSE	FALSE	FALSE	FALSE	TRUE	FALSE	FALSE	FALSE	FALSE
65108	MARCKSL1	FALSE	-0.265146	0.23632	-0.0810962	0.870117	-0.173121	0.870117	0.0105495	0.981678	-0.0447745	0.978514	-0.0171125	0.981678	-0.0855705	0.974355	-0.140814	0.999174	-0.113192	0.999174	FALSE	TRUE	TRUE	FALSE	TRUE	FALSE	FALSE	FALSE	FALSE	FALSE	FALSE	FALSE	FALSE	FALSE	FALSE	FALSE	FALSE	FALSE	FALSE	FALSE
100128071	FAM229A	FALSE	-0.0142992	0.992115	0.933093	0.557137	0.459397	0.992115	-0.765275	0.644037	0.0510554	0.993665	-0.35711	0.993665	-1.23267	0.668787	-0.416368	0.999174	-0.824517	0.999174	FALSE	FALSE	FALSE	FALSE	FALSE	FALSE	FALSE	FALSE	FALSE	FALSE	FALSE	FALSE	FALSE	FALSE	FALSE	FALSE	FALSE	FALSE	FALSE	FALSE
55108	BSDC1	FALSE	-0.0771683	0.913955	0.114764	0.945643	0.0187977	0.945643	-0.261834	0.756189	-0.774112	0.142924	-0.517973	0.756189	0.0895383	0.992937	-0.422554	0.943031	-0.166508	0.992937	FALSE	TRUE	TRUE	FALSE	FALSE	FALSE	FALSE	FALSE	FALSE	FALSE	FALSE	FALSE	FALSE	FALSE	FALSE	FALSE	FALSE	FALSE	FALSE	FALSE
728116	ZBTB8B	FALSE	-6.06197	0.0525968	-0.50806	0.943827	-3.28501	0.943827	0.071693	0.988774	0.474635	0.95243	0.273164	0.988774	-1.93084	0.712484	-1.52478	0.734723	-1.72781	0.734723	FALSE	TRUE	TRUE	FALSE	FALSE	FALSE	FALSE	FALSE	FALSE	FALSE	FALSE	FALSE	FALSE	FALSE	FALSE	FALSE	FALSE	FALSE	FALSE	FALSE
653121	ZBTB8A	FALSE	-0.456735	0.672905	-0.276331	0.884264	-0.366533	0.884264	0.0642397	0.964878	0.226967	0.924193	0.145604	0.964878	0.702759	0.796286	0.865915	0.773301	0.784337	0.796286	FALSE	TRUE	TRUE	FALSE	FALSE	FALSE	FALSE	FALSE	FALSE	FALSE	FALSE	FALSE	FALSE	FALSE	FALSE	FALSE	FALSE	FALSE	FALSE	FALSE
339487	ZBTB8OS	FALSE	0.0578493	0.931328	0.197797	0.788323	0.127823	0.931328	0.237985	0.644769	0.204066	0.840896	0.221025	0.840896	0.372013	0.75269	0.338048	0.921915	0.35503	0.921915	FALSE	TRUE	TRUE	FALSE	FALSE	FALSE	FALSE	FALSE	FALSE	FALSE	FALSE	FALSE	FALSE	FALSE	FALSE	FALSE	FALSE	FALSE	FALSE	FALSE
5928	RBBP4	FALSE	-0.218936	0.756578	-0.00797167	0.996389	-0.113454	0.996389	0.275292	0.748054	1.03331	0.000687425	0.654302	0.748054	-0.0224284	0.998409	0.735394	0.436259	0.356483	0.998409	FALSE	FALSE	TRUE	FALSE	FALSE	FALSE	FALSE	FALSE	FALSE	FALSE	FALSE	FALSE	FALSE	FALSE	FALSE	FALSE	FALSE	FALSE	FALSE	FALSE
57648	KIAA1522	FALSE	-0.596026	0.764617	-2.30924	0.0495873	-1.45263	0.764617	-1.93381	0.192916	-2.26083	0.308472	-2.09732	0.308472	-0.575728	0.983828	-0.908312	0.999174	-0.74202	0.999174	FALSE	FALSE	FALSE	FALSE	FALSE	FALSE	FALSE	FALSE	FALSE	FALSE	FALSE	FALSE	FALSE	FALSE	FALSE	FALSE	FALSE	FALSE	FALSE	FALSE
8565	YARS1	FALSE	0.762419	0.0527842	0.107654	0.945484	0.435036	0.945484	1.21128	0.00010893	0.99946	0.0137735	1.10537	0.0137735	0.750356	0.178988	0.538658	0.696247	0.644507	0.696247	TRUE	TRUE	TRUE	FALSE	FALSE	FALSE	FALSE	FALSE	FALSE	FALSE	FALSE	FALSE	FALSE	FALSE	TRUE	FALSE	FALSE	FALSE	TRUE	FALSE
64766	S100PBP	FALSE	-0.195821	0.7599	0.0993827	0.948283	-0.0482191	0.948283	0.271836	0.718264	-0.0365728	0.989487	0.117632	0.989487	0.0973957	0.98855	-0.211055	0.999174	-0.0568295	0.999174	FALSE	TRUE	TRUE	FALSE	FALSE	FALSE	FALSE	FALSE	FALSE	FALSE	FALSE	FALSE	FALSE	FALSE	FALSE	FALSE	FALSE	FALSE	FALSE	FALSE
252995	FNDC5	FALSE	-1.46901	0.542974	0.126911	0.983697	-0.671047	0.983697	0.313298	0.912186	0.0350142	0.996859	0.174156	0.996859	-1.10565	0.648408	-1.3833	0.691107	-1.24448	0.691107	FALSE	TRUE	TRUE	FALSE	TRUE	FALSE	FALSE	FALSE	FALSE	FALSE	FALSE	FALSE	FALSE	FALSE	FALSE	FALSE	FALSE	FALSE	FALSE	FALSE
113452	TMEM54	FALSE	0.112351	0.945959	-1.25193	0.489123	-0.569791	0.945959	-0.27027	0.897306	-1.56209	0.574349	-0.916179	0.897306	-0.0663652	0.998409	-1.35713	0.925565	-0.711747	0.998409	FALSE	FALSE	TRUE	FALSE	FALSE	FALSE	FALSE	FALSE	FALSE	FALSE	FALSE	FALSE	FALSE	FALSE	FALSE	FALSE	FALSE	FALSE	FALSE	FALSE
127544	RNF19B	FALSE	0.837425	0.403852	0.0426706	0.987526	0.440048	0.987526	-0.444646	0.777413	-0.387937	0.908795	-0.416292	0.908795	-0.290804	0.984008	-0.233516	0.999174	-0.26216	0.999174	FALSE	FALSE	TRUE	FALSE	FALSE	FALSE	FALSE	FALSE	FALSE	FALSE	FALSE	FALSE	FALSE	FALSE	FALSE	FALSE	FALSE	FALSE	FALSE	FALSE
204	AK2	FALSE	-0.26095	0.470236	-0.248254	0.661461	-0.254602	0.661461	-0.064251	0.928558	0.141747	0.879888	0.038748	0.928558	-0.162765	0.955795	0.0430827	0.999174	-0.0598413	0.999174	FALSE	TRUE	TRUE	FALSE	TRUE	FALSE	FALSE	FALSE	FALSE	FALSE	FALSE	FALSE	FALSE	FALSE	FALSE	TRUE	FALSE	FALSE	FALSE	FALSE
113451	AZIN2	FALSE	1.15873	0.169891	-0.220132	0.955072	0.469297	0.955072	0.0249224	0.991388	0.865486	0.587931	0.445204	0.991388	-0.107563	0.995213	0.733776	0.940971	0.313107	0.995213	FALSE	FALSE	FALSE	FALSE	FALSE	FALSE	FALSE	FALSE	FALSE	FALSE	FALSE	FALSE	FALSE	FALSE	FALSE	FALSE	FALSE	FALSE	FALSE	FALSE
55223	TRIM62	FALSE	0.292291	0.811062	0.205002	0.940549	0.248647	0.940549	0.166883	0.918987	0.0188528	0.996547	0.0928681	0.996547	0.125667	0.992636	-0.0221947	0.999174	0.0517363	0.999174	FALSE	FALSE	FALSE	FALSE	FALSE	FALSE	FALSE	FALSE	FALSE	FALSE	FALSE	FALSE	FALSE	FALSE	FALSE	FALSE	FALSE	FALSE	FALSE	FALSE
149076	ZNF362	FALSE	0.565921	0.147922	0.0195443	0.987526	0.292733	0.987526	0.666082	0.0427006	0.228468	0.840367	0.447275	0.840367	0.346989	0.854923	-0.090984	0.999174	0.128003	0.999174	TRUE	TRUE	TRUE	FALSE	FALSE	FALSE	FALSE	FALSE	FALSE	FALSE	FALSE	FALSE	FALSE	FALSE	FALSE	FALSE	FALSE	FALSE	FALSE	FALSE
1912	PHC2	FALSE	0.3064	0.11575	0.258514	0.381246	0.282457	0.381246	0.335808	0.108306	0.445683	0.185313	0.390745	0.185313	0.14513	0.93817	0.255381	0.925788	0.200255	0.93817	FALSE	FALSE	TRUE	FALSE	FALSE	FALSE	FALSE	FALSE	FALSE	FALSE	FALSE	FALSE	FALSE	FALSE	FALSE	FALSE	FALSE	FALSE	TRUE	FALSE
7579	ZSCAN20	FALSE	-5.65998	0.175471	-0.398807	0.986778	-3.02939	0.986778	1.77646	0.400625	-0.375472	0.982025	0.700494	0.982025	2.40462	0.675064	0.235837	0.999174	1.32023	0.999174	FALSE	FALSE	FALSE	FALSE	FALSE	FALSE	FALSE	FALSE	FALSE	FALSE	FALSE	FALSE	FALSE	FALSE	FALSE	FALSE	FALSE	FALSE	FALSE	FALSE
114784	CSMD2	FALSE	-0.559161	0.584375	-0.285975	0.918647	-0.422568	0.918647	-0.090857	0.959589	-0.245745	0.942097	-0.168301	0.959589	0.0912891	0.995213	-0.063648	0.999174	0.0138205	0.999174	FALSE	FALSE	FALSE	FALSE	TRUE	TRUE	FALSE	TRUE	FALSE	FALSE	FALSE	FALSE	FALSE	FALSE	FALSE	FALSE	FALSE	FALSE	TRUE	FALSE
113444	SMIM12	FALSE	0.626933	0.150797	0.243822	0.841298	0.435378	0.841298	0.462754	0.40535	0.250947	0.87695	0.356851	0.87695	0.149918	0.976032	-0.0617021	0.999174	0.0441079	0.999174	FALSE	TRUE	TRUE	FALSE	FALSE	FALSE	FALSE	FALSE	FALSE	FALSE	FALSE	FALSE	FALSE	FALSE	FALSE	FALSE	FALSE	FALSE	FALSE	FALSE
653160	GPR199P	FALSE	0.0126127	0.996538	-0.498609	0.937496	-0.242998	0.996538	-1.54096	0.622447	-6.4918	0.0305495	-4.01638	0.622447	-2.32353	0.74784	-7.27576	0.706284	-4.79965	0.74784	FALSE	FALSE	FALSE	FALSE	FALSE	FALSE	FALSE	FALSE	FALSE	FALSE	FALSE	FALSE	FALSE	FALSE	FALSE	FALSE	FALSE	FALSE	FALSE	FALSE
100506144	TMEM35B	FALSE	-0.910185	0.28842	-0.149153	0.947038	-0.529669	0.947038	-0.866986	0.331432	-0.663005	0.587931	-0.764995	0.587931	0.219403	0.984008	0.424483	0.999174	0.321943	0.999174	FALSE	FALSE	FALSE	FALSE	TRUE	FALSE	FALSE	FALSE	FALSE	FALSE	FALSE	FALSE	FALSE	FALSE	FALSE	FALSE	FALSE	FALSE	FALSE	FALSE
9204	ZMYM6	FALSE	0.184004	0.898546	0.220327	0.945643	0.202165	0.945643	-0.135899	0.958415	-0.595319	0.792438	-0.365609	0.958415	-0.709103	0.896177	-1.16887	0.625691	-0.938985	0.896177	FALSE	TRUE	TRUE	FALSE	FALSE	FALSE	FALSE	FALSE	FALSE	FALSE	FALSE	FALSE	FALSE	FALSE	FALSE	FALSE	FALSE	FALSE	FALSE	FALSE
79830	ZMYM1	FALSE	-0.424947	0.852264	-0.106161	0.977177	-0.265554	0.977177	0.0348412	0.987601	0.161148	0.979371	0.0979946	0.987601	0.212398	0.99	0.338125	0.999174	0.275262	0.999174	FALSE	FALSE	FALSE	FALSE	FALSE	FALSE	FALSE	FALSE	FALSE	FALSE	FALSE	FALSE	FALSE	FALSE	FALSE	FALSE	FALSE	FALSE	FALSE	FALSE
6421	SFPQ	FALSE	-0.293506	0.124772	-0.214854	0.267514	-0.25418	0.267514	0.0288552	0.951075	0.233155	0.484527	0.131005	0.951075	-0.156296	0.893885	0.0479143	0.999174	-0.0541907	0.999174	FALSE	FALSE	FALSE	FALSE	FALSE	FALSE	FALSE	FALSE	FALSE	FALSE	FALSE	FALSE	TRUE	FALSE	FALSE	FALSE	FALSE	FALSE	FALSE	FALSE
9202	ZMYM4	FALSE	-0.31418	0.398942	-0.00163381	0.999193	-0.157907	0.999193	0.00644031	0.993631	0.0798323	0.971339	0.0431363	0.993631	0.337597	0.851389	0.411042	0.925743	0.37432	0.925743	FALSE	TRUE	TRUE	FALSE	FALSE	FALSE	FALSE	FALSE	FALSE	FALSE	FALSE	FALSE	FALSE	FALSE	FALSE	FALSE	FALSE	FALSE	FALSE	FALSE
79932	KIAA0319L	FALSE	0.722501	0.00166072	0.122366	0.882649	0.422433	0.882649	0.000371996	0.999578	-0.160533	0.895162	-0.0800805	0.999578	0.265815	0.897751	0.105391	0.999174	0.185603	0.999174	FALSE	TRUE	TRUE	FALSE	FALSE	FALSE	FALSE	FALSE	FALSE	FALSE	FALSE	FALSE	FALSE	FALSE	FALSE	FALSE	FALSE	FALSE	FALSE	FALSE
23154	NCDN	FALSE	0.447139	0.270223	0.167049	0.849787	0.307094	0.849787	0.276682	0.671567	-0.490318	0.476871	-0.106818	0.671567	0.601715	0.620446	-0.165155	0.999174	0.21828	0.999174	FALSE	TRUE	TRUE	FALSE	TRUE	FALSE	FALSE	FALSE	FALSE	FALSE	FALSE	FALSE	FALSE	TRUE	FALSE	FALSE	FALSE	FALSE	FALSE	FALSE
5690	PSMB2	FALSE	0.384413	0.128719	0.0357335	0.968211	0.210073	0.968211	0.471131	0.0456138	0.12344	0.860032	0.297286	0.860032	0.290367	0.755857	-0.0571381	0.999174	0.116615	0.999174	FALSE	FALSE	FALSE	FALSE	FALSE	FALSE	FALSE	FALSE	FALSE	FALSE	FALSE	FALSE	FALSE	FALSE	FALSE	FALSE	FALSE	FALSE	FALSE	FALSE
127703	C1orf216	FALSE	0.392881	0.688912	-0.30634	0.86395	0.0432708	0.86395	0.603888	0.407195	-0.00244147	0.999525	0.300723	0.999525	0.618962	0.828467	0.0123664	0.999174	0.315664	0.999174	FALSE	FALSE	FALSE	FALSE	TRUE	FALSE	FALSE	FALSE	FALSE	FALSE	FALSE	FALSE	FALSE	FALSE	FALSE	FALSE	FALSE	FALSE	FALSE	FALSE
63967	CLSPN	FALSE	-1.0006	0.184892	-0.680552	0.472142	-0.840577	0.472142	0.984838	0.0205858	0.693114	0.475833	0.838976	0.475833	-0.482165	0.570557	-0.77505	0.490989	-0.628607	0.570557	FALSE	TRUE	TRUE	FALSE	FALSE	FALSE	FALSE	FALSE	FALSE	FALSE	FALSE	FALSE	FALSE	FALSE	FALSE	FALSE	FALSE	FALSE	TRUE	FALSE
192670	AGO4	FALSE	-0.022846	0.980334	-0.407976	0.769823	-0.215411	0.980334	-0.341511	0.731637	0.22955	0.940563	-0.0559807	0.940563	0.212586	0.984008	0.782798	0.862392	0.497692	0.984008	FALSE	TRUE	TRUE	FALSE	FALSE	TRUE	FALSE	FALSE	FALSE	FALSE	FALSE	FALSE	FALSE	FALSE	FALSE	FALSE	FALSE	FALSE	FALSE	FALSE
26523	AGO1	FALSE	0.31047	0.769896	-0.576721	0.735802	-0.133125	0.769896	0.676238	0.413363	-0.201857	0.962852	0.23719	0.962852	0.0600576	0.997784	-0.818471	0.921915	-0.379206	0.997784	FALSE	FALSE	TRUE	FALSE	FALSE	FALSE	FALSE	FALSE	TRUE	FALSE	FALSE	FALSE	TRUE	TRUE	FALSE	FALSE	FALSE	FALSE	FALSE	FALSE
192669	AGO3	FALSE	-0.263799	0.731879	-0.456326	0.623389	-0.360063	0.731879	-0.600939	0.333807	-0.0278521	0.993637	-0.314395	0.993637	-0.168389	0.984008	0.404726	0.973742	0.118168	0.984008	FALSE	FALSE	FALSE	FALSE	FALSE	FALSE	FALSE	FALSE	FALSE	FALSE	FALSE	FALSE	FALSE	FALSE	FALSE	FALSE	FALSE	FALSE	FALSE	FALSE
27285	TEKT2	FALSE	-5.12355		-5.12573	0.323054	-5.12464		-0.492303	0.940931	-1.8789	0.846269	-1.1856	0.940931	0.815125	0.988361	-0.576207		0.119459		FALSE	FALSE	FALSE	FALSE	FALSE	FALSE	FALSE	FALSE	FALSE	FALSE	FALSE	FALSE	FALSE	FALSE	FALSE	FALSE	FALSE	FALSE	FALSE	FALSE
54936	ADPRS	FALSE	0.776975	0.0312255	0.241188	0.815602	0.509082	0.815602	0.639476	0.259836	0.488797	0.526756	0.564137	0.526756	0.101841	0.98855	-0.0488965	0.999174	0.0264723	0.999174	FALSE	FALSE	FALSE	FALSE	FALSE	FALSE	FALSE	FALSE	FALSE	FALSE	FALSE	FALSE	FALSE	FALSE	FALSE	FALSE	FALSE	FALSE	FALSE	FALSE
1296	COL8A2	FALSE	0.662872	0.660468	0.317182	0.948638	0.490027	0.948638	-0.284537	0.926025	-0.876225	0.840367	-0.580381	0.926025	0.815926	0.955041	0.223874	0.999174	0.5199	0.999174	FALSE	FALSE	FALSE	FALSE	FALSE	FALSE	FALSE	FALSE	FALSE	FALSE	FALSE	FALSE	FALSE	FALSE	FALSE	FALSE	FALSE	FALSE	FALSE	FALSE
27095	TRAPPC3	FALSE	0.588362	0.00116487	0.228528	0.493878	0.408445	0.493878	0.381715	0.138567	0.17078	0.79031	0.276248	0.79031	0.474526	0.254438	0.263592	0.911747	0.369059	0.911747	FALSE	TRUE	TRUE	FALSE	FALSE	FALSE	FALSE	FALSE	FALSE	FALSE	FALSE	FALSE	FALSE	FALSE	FALSE	FALSE	FALSE	FALSE	FALSE	FALSE
55700	MAP7D1	FALSE	0.457532	0.0421118	0.0973528	0.910846	0.277442	0.910846	0.274772	0.396932	0.175374	0.800404	0.225073	0.800404	0.216512	0.864564	0.11716	0.999174	0.166836	0.999174	TRUE	FALSE	TRUE	FALSE	FALSE	FALSE	FALSE	FALSE	FALSE	FALSE	FALSE	FALSE	FALSE	TRUE	FALSE	FALSE	FALSE	FALSE	FALSE	FALSE
9967	THRAP3	FALSE	0.210159	0.443782	-0.091928	0.887369	0.0591157	0.887369	0.0949713	0.825759	0.0159379	0.990555	0.0554546	0.990555	-0.0349162	0.992999	-0.114048	0.999174	-0.0744821	0.999174	FALSE	FALSE	FALSE	FALSE	FALSE	FALSE	FALSE	FALSE	FALSE	FALSE	FALSE	FALSE	FALSE	FALSE	FALSE	FALSE	FALSE	FALSE	TRUE	FALSE
55194	EVA1B	FALSE	0.750997	0.0588119	0.375014	0.671842	0.563005	0.671842	-0.324649	0.675968	-0.23892	0.873971	-0.281784	0.873971	-0.0849538	0.992999	0.000630319	0.999588	-0.0421617	0.999588	FALSE	FALSE	TRUE	FALSE	FALSE	FALSE	FALSE	FALSE	FALSE	FALSE	FALSE	FALSE	FALSE	FALSE	FALSE	FALSE	FALSE	FALSE	FALSE	FALSE
83931	STK40	FALSE	0.6954	0.0585336	0.325994	0.323814	0.510697	0.323814	0.472789	0.210133	0.371177	0.421125	0.421983	0.421125	0.216441	0.934444	0.114957	0.999174	0.165699	0.999174	FALSE	TRUE	TRUE	FALSE	FALSE	FALSE	FALSE	FALSE	FALSE	FALSE	FALSE	FALSE	FALSE	FALSE	FALSE	FALSE	FALSE	FALSE	FALSE	FALSE
84967	LSM10	FALSE	0.148292	0.753584	-0.0465642	0.971159	0.0508637	0.971159	0.335446	0.421726	0.31692	0.729321	0.326183	0.729321	0.417847	0.633794	0.398808	0.902024	0.408327	0.902024	FALSE	TRUE	TRUE	FALSE	FALSE	FALSE	FALSE	FALSE	FALSE	FALSE	FALSE	FALSE	FALSE	FALSE	FALSE	FALSE	FALSE	FALSE	FALSE	FALSE
127700	OSCP1	FALSE	0.189337	0.855102	0.171799	0.94539	0.180568	0.94539	0.0923864	0.955567	0.212539	0.938712	0.152463	0.955567	0.906567	0.692692	1.02634	0.674535	0.966452	0.692692	FALSE	FALSE	FALSE	FALSE	FALSE	FALSE	FALSE	FALSE	FALSE	FALSE	FALSE	FALSE	FALSE	FALSE	FALSE	FALSE	FALSE	FALSE	FALSE	FALSE
64960	MRPS15	FALSE	-0.0221131	0.970826	0.296108	0.619451	0.136997	0.970826	0.211391	0.670966	0.327939	0.587547	0.269665	0.670966	0.0216709	0.998409	0.138272	0.999174	0.0799716	0.999174	FALSE	FALSE	FALSE	FALSE	FALSE	FALSE	FALSE	FALSE	FALSE	FALSE	FALSE	FALSE	FALSE	FALSE	FALSE	FALSE	FALSE	FALSE	FALSE	FALSE
2899	GRIK3	FALSE	0.254743	0.262964	0.0109973	0.986184	0.13287	0.986184	-0.0942142	0.809664	-0.303594	0.368025	-0.198904	0.809664	-0.0913546	0.974355	-0.300652	0.765263	-0.196003	0.974355	FALSE	FALSE	FALSE	FALSE	FALSE	FALSE	FALSE	FALSE	FALSE	FALSE	FALSE	FALSE	FALSE	TRUE	FALSE	FALSE	FALSE	FALSE	FALSE	FALSE
728431	ZC3H12A-DT	FALSE	2.0797	0.55711	1.3962	0.865205	1.73795	0.865205	2.04842	0.541813	2.055	0.805925	2.05171	0.805925	0.765911	0.984008	0.77887	0.999174	0.77239	0.999174	FALSE	FALSE	FALSE	FALSE	FALSE	FALSE	FALSE	FALSE	FALSE	FALSE	FALSE	FALSE	FALSE	FALSE	FALSE	FALSE	FALSE	FALSE	FALSE	FALSE
80149	ZC3H12A	FALSE	-0.12335	0.961163	-0.0993534	0.985944	-0.111351	0.985944	-1.60332	0.503231	0.70722	0.80978	-0.448048	0.80978	-0.676548	0.984008	1.63279	0.863343	0.478121	0.984008	FALSE	TRUE	TRUE	FALSE	TRUE	FALSE	FALSE	FALSE	FALSE	FALSE	FALSE	FALSE	FALSE	FALSE	FALSE	FALSE	FALSE	FALSE	FALSE	FALSE
64769	MEAF6	FALSE	-0.340632	0.502082	0.0100278	0.99444	-0.165302	0.99444	-0.443164	0.345165	-0.087183	0.961007	-0.265173	0.961007	-0.796218	0.0744621	-0.440153	0.686789	-0.618185	0.686789	FALSE	TRUE	TRUE	FALSE	FALSE	FALSE	FALSE	FALSE	FALSE	FALSE	FALSE	FALSE	FALSE	FALSE	FALSE	FALSE	FALSE	FALSE	FALSE	FALSE
79753	SNIP1	FALSE	-0.247058	0.8342	0.204156	0.93403	-0.0214511	0.93403	-0.132144	0.938318	-0.168531	0.961471	-0.150338	0.961471	-0.31379	0.970282	-0.350129	0.999174	-0.331959	0.999174	FALSE	FALSE	FALSE	FALSE	FALSE	TRUE	FALSE	FALSE	FALSE	FALSE	FALSE	FALSE	FALSE	FALSE	FALSE	FALSE	FALSE	FALSE	FALSE	FALSE
7802	DNALI1	FALSE	0.625541	0.232907	0.293698	0.841821	0.459619	0.841821	0.809576	0.129167	0.817527	0.142908	0.813552	0.142908	0.235034	0.957777	0.242924	0.999174	0.238979	0.999174	FALSE	FALSE	TRUE	FALSE	TRUE	FALSE	FALSE	FALSE	FALSE	FALSE	FALSE	FALSE	FALSE	FALSE	FALSE	FALSE	FALSE	FALSE	FALSE	FALSE
29889	GNL2	FALSE	0.0112756	0.986178	0.44382	0.294439	0.227548	0.986178	0.586354	0.120386	0.509104	0.312462	0.547729	0.312462	0.218615	0.934836	0.141289	0.999174	0.179952	0.999174	FALSE	FALSE	FALSE	FALSE	FALSE	FALSE	FALSE	FALSE	FALSE	FALSE	FALSE	FALSE	FALSE	FALSE	FALSE	FALSE	FALSE	FALSE	FALSE	FALSE
54955	C1orf109	FALSE	-0.183306	0.941421	0.433952	0.847705	0.125323	0.941421	0.144811	0.94716	0.41569	0.906074	0.28025	0.94716	0.483132	0.964327	0.753347	0.985256	0.618239	0.985256	FALSE	TRUE	TRUE	FALSE	FALSE	FALSE	FALSE	FALSE	FALSE	FALSE	FALSE	FALSE	FALSE	FALSE	FALSE	FALSE	FALSE	FALSE	FALSE	FALSE
55143	CDCA8	FALSE	-1.54436	0.115439	0.26493	0.857496	-0.639717	0.857496	0.234828	0.825044	0.541144	0.62339	0.387986	0.825044	-0.304212	0.950249	0.00214502	0.999297	-0.151034	0.999297	FALSE	FALSE	FALSE	FALSE	FALSE	FALSE	FALSE	FALSE	FALSE	FALSE	FALSE	FALSE	FALSE	FALSE	FALSE	FALSE	FALSE	FALSE	FALSE	FALSE
149175	MANEAL	FALSE	0.725765	0.364546	-0.2525	0.940549	0.236632	0.940549	0.148923	0.936341	0.317775	0.896211	0.233349	0.936341	0.483132	0.942742	0.652616	0.936042	0.567874	0.942742	FALSE	FALSE	FALSE	FALSE	FALSE	FALSE	FALSE	FALSE	FALSE	FALSE	FALSE	FALSE	FALSE	FALSE	FALSE	FALSE	FALSE	FALSE	FALSE	FALSE
79693	YRDC	FALSE	-0.29325	0.662407	-0.209397	0.889733	-0.251323	0.889733	0.00720681	0.995475	0.018953	0.994935	0.0130799	0.995475	0.172746	0.983799	0.184881	0.999174	0.178814	0.999174	FALSE	FALSE	FALSE	FALSE	FALSE	FALSE	FALSE	FALSE	FALSE	FALSE	FALSE	FALSE	FALSE	FALSE	FALSE	FALSE	FALSE	FALSE	FALSE	FALSE
127687	C1orf122	FALSE	0.353543	0.155248	0.209352	0.5316	0.281448	0.5316	0.336717	0.184196	0.166927	0.819637	0.251822	0.819637	0.0150574	0.998409	-0.154607	0.999174	-0.0697747	0.999174	FALSE	FALSE	FALSE	FALSE	FALSE	FALSE	FALSE	FALSE	FALSE	FALSE	FALSE	FALSE	FALSE	FALSE	FALSE	FALSE	FALSE	FALSE	FALSE	FALSE
4520	MTF1	FALSE	0.306105	0.674684	0.0598031	0.976289	0.182954	0.976289	0.255598	0.759418	0.44413	0.652822	0.349864	0.759418	0.594608	0.68717	0.782916	0.521818	0.688762	0.68717	FALSE	TRUE	TRUE	FALSE	FALSE	FALSE	FALSE	FALSE	FALSE	FALSE	FALSE	FALSE	FALSE	FALSE	FALSE	FALSE	FALSE	FALSE	FALSE	FALSE
3633	INPP5B	FALSE	0.743922	0.152594	-0.0414856	0.986184	0.351218	0.986184	-0.240237	0.816229	0.0574879	0.986157	-0.0913744	0.986157	-0.517031	0.810539	-0.219091	0.999174	-0.368061	0.999174	FALSE	TRUE	TRUE	FALSE	FALSE	FALSE	FALSE	FALSE	FALSE	FALSE	FALSE	FALSE	TRUE	FALSE	FALSE	FALSE	FALSE	FALSE	FALSE	FALSE
10946	SF3A3	FALSE	-0.558486	0.0945612	-0.142205	0.869485	-0.350345	0.869485	0.0671123	0.928599	0.120489	0.935259	0.0938008	0.935259	-0.260995	0.884686	-0.207604	0.999174	-0.2343	0.999174	FALSE	TRUE	TRUE	FALSE	FALSE	FALSE	FALSE	FALSE	FALSE	FALSE	FALSE	FALSE	FALSE	FALSE	FALSE	FALSE	FALSE	FALSE	FALSE	FALSE
2275	FHL3	FALSE	1.56918	0.130225	0.298247	0.945107	0.933713	0.945107	1.07109	0.435846	1.6536	0.168614	1.36234	0.435846	0.891883	0.802825	1.47407	0.407665	1.18298	0.802825	FALSE	FALSE	FALSE	FALSE	FALSE	FALSE	FALSE	FALSE	FALSE	FALSE	FALSE	FALSE	FALSE	FALSE	FALSE	FALSE	FALSE	FALSE	FALSE	FALSE
51118	UTP11	FALSE	-0.525219	0.183861	-0.21883	0.841821	-0.372024	0.841821	-0.0388743	0.961352	0.119186	0.934416	0.0401559	0.961352	-0.228519	0.916423	-0.0703211	0.999174	-0.14942	0.999174	FALSE	TRUE	TRUE	FALSE	FALSE	FALSE	FALSE	FALSE	FALSE	FALSE	FALSE	FALSE	FALSE	FALSE	FALSE	FALSE	FALSE	FALSE	FALSE	FALSE
5453	POU3F1	FALSE	-0.352973	0.929573	-0.0927723	0.988616	-0.222873	0.988616	0.302257	0.948103	-1.61504	0.822642	-0.656393	0.948103	1.01194	0.964813	-0.908043	0.999174	0.0519476	0.999174	FALSE	TRUE	TRUE	TRUE	TRUE	FALSE	FALSE	FALSE	FALSE	FALSE	FALSE	FALSE	FALSE	FALSE	FALSE	FALSE	FALSE	FALSE	FALSE	FALSE
64121	RRAGC	FALSE	0.306094	0.36066	-0.0985984	0.918647	0.103748	0.918647	-0.26527	0.40014	-0.474388	0.148503	-0.369829	0.40014	-0.00900966	0.998409	-0.218255	0.96147	-0.113632	0.998409	FALSE	TRUE	TRUE	FALSE	FALSE	FALSE	FALSE	FALSE	FALSE	FALSE	FALSE	FALSE	FALSE	FALSE	FALSE	FALSE	FALSE	FALSE	FALSE	FALSE
54933	RHBDL2	FALSE	1.96795	0.581268	2.4839	0.442814	2.22593	0.581268	2.84194	0.154593	0.96148	0.944478	1.90171	0.944478	1.90513	0.74265	0.0362628	0.999174	0.970698	0.999174	FALSE	FALSE	FALSE	FALSE	FALSE	FALSE	FALSE	FALSE	FALSE	FALSE	FALSE	FALSE	FALSE	FALSE	FALSE	FALSE	FALSE	FALSE	FALSE	FALSE
79647	AKIRIN1	FALSE	0.0588076	0.931952	0.283512	0.59994	0.17116	0.931952	-0.262018	0.586023	0.0762283	0.965052	-0.092895	0.965052	-0.136394	0.974355	0.201829	0.999174	0.0327174	0.999174	FALSE	TRUE	TRUE	FALSE	FALSE	FALSE	FALSE	FALSE	FALSE	FALSE	FALSE	FALSE	FALSE	FALSE	FALSE	FALSE	FALSE	FALSE	FALSE	FALSE
4725	NDUFS5	FALSE	0.252334	0.249145	0.153516	0.496195	0.202925	0.496195	0.847249	1.03747e-09	0.494965	0.0318066	0.671107	0.0318066	0.374067	0.257947	0.0218716	0.999174	0.197969	0.999174	FALSE	TRUE	TRUE	FALSE	FALSE	FALSE	FALSE	FALSE	FALSE	FALSE	FALSE	FALSE	FALSE	FALSE	FALSE	FALSE	FALSE	FALSE	FALSE	FALSE
23499	MACF1	TRUE	0.383782	0.0496553	0.334123	0.026732	0.358952	0.0496553	0.231833	0.429221	0.184182	0.680721	0.208007	0.680721	0.269918	0.760576	0.222187	0.921915	0.246053	0.921915	FALSE	FALSE	FALSE	FALSE	FALSE	FALSE	FALSE	FALSE	FALSE	FALSE	FALSE	FALSE	FALSE	TRUE	FALSE	FALSE	FALSE	FALSE	TRUE	FALSE
643314		FALSE	0.820522	0.253251	0.154887	0.954131	0.487704	0.954131	-0.459253	0.819291	1.08145	0.153669	0.311098	0.819291	-0.898312	0.834959	0.642742	0.854352	-0.127785	0.854352	FALSE	FALSE	FALSE	FALSE	FALSE	FALSE	FALSE	FALSE	FALSE	FALSE	FALSE	FALSE	FALSE	FALSE	FALSE	FALSE	FALSE	FALSE	FALSE	FALSE
353500	BMP8A	FALSE	-0.634629	0.838016	0.470656	0.930143	-0.0819865	0.930143	0.105067	0.974297	-1.12014	0.859066	-0.507534	0.974297	-0.794046	0.922783	-2.01769	0.828567	-1.40587	0.922783	FALSE	TRUE	TRUE	FALSE	TRUE	FALSE	FALSE	FALSE	FALSE	FALSE	FALSE	FALSE	FALSE	FALSE	FALSE	FALSE	FALSE	FALSE	FALSE	FALSE
728448		FALSE	0.0567257	0.980625	-0.514574	0.922731	-0.228924	0.980625	-0.804405	0.786135	-0.0171856	0.997832	-0.410795	0.997832	-1.29583	0.863209	-0.507493	0.999174	-0.901659	0.999174	FALSE	FALSE	FALSE	FALSE	FALSE	FALSE	FALSE	FALSE	FALSE	FALSE	FALSE	FALSE	FALSE	FALSE	FALSE	FALSE	FALSE	FALSE	FALSE	FALSE
8761	PABPC4	FALSE	0.600567	0.0145839	0.0846032	0.942949	0.342585	0.942949	0.478098	0.109883	0.611765	0.0902502	0.544932	0.109883	-0.144291	0.939019	-0.0103899	0.999174	-0.0773405	0.999174	FALSE	TRUE	TRUE	FALSE	FALSE	FALSE	FALSE	FALSE	FALSE	FALSE	FALSE	FALSE	FALSE	FALSE	FALSE	FALSE	FALSE	FALSE	FALSE	FALSE
10450	PPIE	FALSE	0.399074	0.475154	-0.192639	0.859735	0.103218	0.859735	0.279116	0.735272	0.000811471	0.999529	0.139964	0.999529	-0.0104205	0.999019	-0.288567	0.998408	-0.149494	0.999019	FALSE	FALSE	FALSE	FALSE	FALSE	FALSE	FALSE	FALSE	FALSE	FALSE	FALSE	FALSE	FALSE	FALSE	FALSE	FALSE	FALSE	FALSE	FALSE	FALSE
656	BMP8B	FALSE	-1.16128	0.541294	-0.841645	0.818814	-1.00146	0.818814	-1.22877	0.512844	-1.50795	0.52759	-1.36836	0.52759	-1.3285	0.778622	-1.60791	0.757944	-1.46821	0.778622	FALSE	TRUE	TRUE	FALSE	FALSE	FALSE	FALSE	FALSE	FALSE	FALSE	FALSE	FALSE	FALSE	FALSE	FALSE	FALSE	FALSE	FALSE	FALSE	FALSE
54802	TRIT1	FALSE	-0.241187	0.806866	-0.389082	0.789827	-0.315134	0.806866	-0.467534	0.616748	0.33271	0.861287	-0.0674119	0.861287	-0.72451	0.800397	0.0764308	0.999174	-0.324039	0.999174	TRUE	FALSE	TRUE	FALSE	FALSE	FALSE	FALSE	FALSE	FALSE	FALSE	FALSE	FALSE	FALSE	FALSE	FALSE	FALSE	FALSE	FALSE	FALSE	FALSE
4610	MYCL	FALSE	-0.459461	0.829248	-0.403278	0.933943	-0.43137	0.933943	0.00148159	0.999578	-1.13775	0.794254	-0.568135	0.999578	0.0697432	0.998409	-1.06801	0.999174	-0.499132	0.999174	FALSE	TRUE	TRUE	FALSE	FALSE	FALSE	FALSE	FALSE	FALSE	FALSE	FALSE	FALSE	FALSE	FALSE	FALSE	FALSE	FALSE	FALSE	FALSE	FALSE
84879	MFSD2A	FALSE	0.826851	0.123455	0.256759	0.883092	0.541805	0.883092	0.522532	0.395423	0.808204	0.2885	0.665368	0.395423	-0.127852	0.987665	0.157795	0.999174	0.0149717	0.999174	FALSE	TRUE	TRUE	FALSE	FALSE	FALSE	FALSE	FALSE	FALSE	FALSE	FALSE	FALSE	FALSE	FALSE	FALSE	FALSE	FALSE	FALSE	FALSE	FALSE
10487	CAP1	FALSE	0.245605	0.191078	0.083025	0.874644	0.164315	0.874644	-0.0072196	0.985776	0.119925	0.879888	0.0563525	0.985776	0.0321806	0.992999	0.159171	0.998794	0.0956759	0.998794	FALSE	FALSE	TRUE	FALSE	FALSE	FALSE	FALSE	FALSE	FALSE	FALSE	FALSE	FALSE	FALSE	FALSE	FALSE	FALSE	FALSE	FALSE	FALSE	FALSE
5538	PPT1	FALSE	-0.306923	0.258341	-0.0103136	0.989264	-0.158618	0.989264	-0.184377	0.619566	-0.172765	0.79184	-0.178571	0.79184	-0.121382	0.974355	-0.110064	0.999174	-0.115723	0.999174	FALSE	TRUE	TRUE	FALSE	FALSE	FALSE	FALSE	FALSE	FALSE	FALSE	FALSE	FALSE	FALSE	FALSE	FALSE	FALSE	TRUE	FALSE	FALSE	FALSE
6018	RLF	FALSE	-0.163604	0.800158	-0.499076	0.332982	-0.33134	0.800158	-0.236439	0.760507	0.190655	0.875223	-0.0228917	0.875223	0.0215661	0.998409	0.448686	0.890493	0.235126	0.998409	FALSE	TRUE	TRUE	FALSE	FALSE	FALSE	FALSE	FALSE	FALSE	FALSE	FALSE	FALSE	FALSE	FALSE	FALSE	FALSE	FALSE	FALSE	FALSE	FALSE
10269	ZMPSTE24	FALSE	-0.610965	0.101729	-0.157514	0.891357	-0.384239	0.891357	-0.873222	0.0781229	-0.104684	0.951511	-0.488953	0.951511	-0.278791	0.957159	0.489473	0.835951	0.105341	0.957159	FALSE	TRUE	TRUE	FALSE	FALSE	FALSE	FALSE	FALSE	FALSE	FALSE	FALSE	FALSE	FALSE	FALSE	FALSE	FALSE	FALSE	FALSE	FALSE	FALSE
1298	COL9A2	FALSE	1.11705	0.329627	0.976827	0.605444	1.04694	0.605444	1.12113	0.404917	0.602597	0.866904	0.861864	0.866904	0.883984	0.816245	0.365742	0.999174	0.624863	0.999174	FALSE	FALSE	TRUE	FALSE	FALSE	FALSE	FALSE	FALSE	FALSE	FALSE	FALSE	FALSE	FALSE	FALSE	FALSE	FALSE	FALSE	FALSE	FALSE	FALSE
64744	SMAP2	FALSE	0.520587	0.454472	0.109552	0.964755	0.31507	0.964755	0.78007	0.233218	0.352678	0.829659	0.566374	0.829659	0.468082	0.731212	0.0403745	0.999174	0.254228	0.999174	FALSE	TRUE	TRUE	FALSE	FALSE	FALSE	FALSE	FALSE	FALSE	FALSE	FALSE	FALSE	FALSE	FALSE	FALSE	FALSE	FALSE	FALSE	FALSE	FALSE
65243	ZFP69B	FALSE	0.550445	0.839203	1.13232	0.762122	0.841383	0.839203	1.17603	0.590704	0.559808	0.954306	0.86792	0.954306	1.51302	0.847616	0.894562	0.999174	1.20379	0.999174	FALSE	FALSE	TRUE	FALSE	FALSE	FALSE	FALSE	FALSE	FALSE	FALSE	FALSE	FALSE	FALSE	FALSE	FALSE	FALSE	FALSE	FALSE	FALSE	FALSE
339559	ZFP69	FALSE	0.314629	0.881144	0.154475	0.97633	0.234552	0.97633	0.447518	0.853456	0.206428	0.978825	0.326973	0.978825	0.779624	0.89167	0.538485	0.999174	0.659054	0.999174	FALSE	TRUE	TRUE	FALSE	FALSE	FALSE	FALSE	FALSE	FALSE	FALSE	FALSE	FALSE	TRUE	FALSE	FALSE	FALSE	FALSE	FALSE	FALSE	FALSE
64789	EXO5	FALSE	-0.793347	0.365751	-0.344952	0.888131	-0.569149	0.888131	0.191883	0.901174	0.0414388	0.992435	0.116661	0.992435	-0.184563	0.987602	-0.334626	0.999174	-0.259594	0.999174	FALSE	FALSE	FALSE	FALSE	FALSE	FALSE	FALSE	FALSE	FALSE	FALSE	FALSE	FALSE	FALSE	FALSE	FALSE	FALSE	FALSE	FALSE	FALSE	FALSE
127396	ZNF684	FALSE	-0.138507	0.959799	-0.0996172	0.984804	-0.119062	0.984804	-0.222245	0.933701	-0.184229	0.985718	-0.203237	0.985718	-0.0376934	0.999019	-0.00129551	0.999732	-0.0194944	0.999732	FALSE	FALSE	FALSE	FALSE	FALSE	FALSE	FALSE	FALSE	FALSE	FALSE	FALSE	FALSE	FALSE	FALSE	FALSE	FALSE	FALSE	FALSE	FALSE	FALSE
9783	RIMS3	FALSE	-2.59096	0.0936965	-1.55001	0.315597	-2.07049	0.315597	-0.273749	0.899821	-1.04702	0.787196	-0.660385	0.899821	0.0425905	0.998409	-0.728973	0.999174	-0.343191	0.999174	TRUE	TRUE	TRUE	FALSE	TRUE	FALSE	FALSE	FALSE	FALSE	TRUE	TRUE	FALSE	FALSE	FALSE	FALSE	FALSE	FALSE	FALSE	FALSE	FALSE
100130557		FALSE	-0.337208	0.911524	-0.346148	0.954322	-0.341678	0.954322	-0.367686	0.917216	0.152336	0.989487	-0.107675	0.989487	1.28888	0.932029	1.80888	0.935731	1.54888	0.935731	FALSE	FALSE	FALSE	FALSE	FALSE	FALSE	FALSE	FALSE	FALSE	FALSE	FALSE	FALSE	FALSE	FALSE	FALSE	FALSE	FALSE	FALSE	FALSE	FALSE
4802	NFYC	FALSE	-0.168985	0.766192	-0.0490848	0.967613	-0.109035	0.967613	0.234467	0.677464	-0.0787785	0.969025	0.0778443	0.969025	0.0357291	0.996814	-0.277463	0.975671	-0.120867	0.996814	FALSE	TRUE	TRUE	FALSE	FALSE	FALSE	FALSE	FALSE	FALSE	FALSE	FALSE	FALSE	FALSE	FALSE	TRUE	FALSE	FALSE	FALSE	FALSE	FALSE
9132	KCNQ4	FALSE			3.36548	0.869485			5.87726	0.253759					5.65239	0.62538					FALSE	FALSE	FALSE	FALSE	FALSE	FALSE	FALSE	FALSE	TRUE	FALSE	FALSE	FALSE	FALSE	FALSE	FALSE	FALSE	FALSE	FALSE	FALSE	FALSE
163732	CITED4	FALSE	0.450412	0.774901	-0.491275	0.889663	-0.0204316	0.889663	0.242535	0.909954	-1.47394	0.513581	-0.615703	0.909954	1.08766	0.731934	-0.629032	0.999174	0.229312	0.999174	FALSE	FALSE	FALSE	FALSE	FALSE	FALSE	FALSE	FALSE	FALSE	FALSE	FALSE	FALSE	FALSE	FALSE	FALSE	FALSE	FALSE	FALSE	FALSE	FALSE
1503	CTPS1	FALSE	-0.211572	0.851633	-0.108946	0.963037	-0.160259	0.963037	0.522412	0.479648	0.116868	0.973444	0.31964	0.973444	-0.041929	0.99757	-0.447667	0.955248	-0.244798	0.99757	FALSE	FALSE	FALSE	FALSE	FALSE	FALSE	FALSE	FALSE	FALSE	FALSE	FALSE	FALSE	FALSE	FALSE	FALSE	FALSE	FALSE	FALSE	FALSE	FALSE
22955	SCMH1	FALSE	-0.245189	0.769968	-0.412716	0.659716	-0.328953	0.769968	-0.518457	0.422413	-0.120295	0.962746	-0.319376	0.962746	-0.376435	0.889255	0.0215629	0.999174	-0.177436	0.999174	FALSE	TRUE	TRUE	FALSE	FALSE	FALSE	FALSE	FALSE	FALSE	FALSE	FALSE	FALSE	FALSE	FALSE	FALSE	FALSE	FALSE	FALSE	FALSE	FALSE
100132074	FOXO6	FALSE	0.129057	0.950123	-0.819226	0.788001	-0.345084	0.950123	0.427665	0.836597	1.16738	0.410782	0.797523	0.836597	-0.107781	0.996188	0.63242	0.973742	0.262319	0.996188	TRUE	TRUE	TRUE	FALSE	FALSE	FALSE	FALSE	FALSE	FALSE	FALSE	FALSE	FALSE	FALSE	FALSE	FALSE	FALSE	FALSE	FALSE	FALSE	FALSE
59269	HIVEP3	TRUE	0.840619	0.00569122	0.773165	0.000899142	0.806892	0.00569122	0.39897	0.327691	0.176026	0.885101	0.287498	0.885101	0.755733	0.245051	0.532695	0.764416	0.644214	0.764416	TRUE	TRUE	TRUE	FALSE	FALSE	FALSE	FALSE	FALSE	FALSE	FALSE	FALSE	FALSE	FALSE	TRUE	FALSE	FALSE	FALSE	FALSE	TRUE	FALSE
22887	FOXJ3	FALSE	0.338402	0.44303	0.0199028	0.986778	0.179153	0.986778	-0.0171483	0.983638	-0.659291	0.255843	-0.33822	0.983638	-0.0102621	0.999019	-0.652482	0.667757	-0.331372	0.999019	FALSE	FALSE	FALSE	FALSE	FALSE	FALSE	FALSE	FALSE	FALSE	FALSE	FALSE	FALSE	FALSE	FALSE	FALSE	FALSE	FALSE	FALSE	FALSE	FALSE
284716	RIMKLA	FALSE	-1.50085	0.22744	-1.17919	0.35012	-1.34002	0.35012	-1.93418	0.0863127	-1.04378	0.659534	-1.48898	0.659534	-1.70725	0.471341	-0.81727	0.975671	-1.26226	0.975671	TRUE	TRUE	TRUE	FALSE	TRUE	FALSE	FALSE	FALSE	FALSE	FALSE	FALSE	FALSE	FALSE	FALSE	FALSE	FALSE	FALSE	FALSE	FALSE	FALSE
79717	PPCS	FALSE	-0.414558	0.65123	-0.0441174	0.986778	-0.229338	0.986778	0.855716	0.0846984	0.903212	0.171746	0.879464	0.171746	0.836055	0.525927	0.883007	0.623981	0.859531	0.623981	FALSE	FALSE	FALSE	FALSE	FALSE	FALSE	FALSE	FALSE	FALSE	FALSE	FALSE	FALSE	FALSE	FALSE	FALSE	FALSE	FALSE	FALSE	FALSE	FALSE
728621	CCDC30	FALSE	-0.433533	0.808718	0.267109	0.939334	-0.0832124	0.939334	-0.055337	0.980268	-2.28199	0.203814	-1.16866	0.980268	0.0378293	0.999019	-2.18947	0.765615	-1.07582	0.999019	FALSE	FALSE	TRUE	FALSE	FALSE	FALSE	FALSE	FALSE	FALSE	FALSE	FALSE	FALSE	FALSE	FALSE	FALSE	FALSE	FALSE	FALSE	TRUE	FALSE
10465	PPIH	FALSE	0.471813	0.290583	-0.0321388	0.986778	0.219837	0.986778	0.247225	0.667947	0.444763	0.500653	0.345994	0.667947	-0.266661	0.905544	-0.0690987	0.999174	-0.16788	0.999174	FALSE	FALSE	FALSE	FALSE	FALSE	FALSE	FALSE	FALSE	FALSE	FALSE	FALSE	FALSE	FALSE	FALSE	FALSE	FALSE	FALSE	FALSE	FALSE	FALSE
4904	YBX1	FALSE	-0.970412	3.95047e-06	-0.216978	0.64442	-0.593695	0.64442	-0.425373	0.127353	-0.581878	0.0437901	-0.503626	0.127353	-0.0633448	0.987665	-0.219906	0.955248	-0.141625	0.987665	FALSE	TRUE	TRUE	FALSE	FALSE	FALSE	FALSE	FALSE	FALSE	FALSE	FALSE	FALSE	FALSE	FALSE	FALSE	TRUE	FALSE	FALSE	FALSE	FALSE
64175	P3H1	FALSE	-0.207982	0.808112	0.0956617	0.959732	-0.0561599	0.959732	0.171579	0.882648	0.106065	0.967734	0.138822	0.967734	1.27906	0.155765	1.21362	0.208542	1.24634	0.208542	FALSE	FALSE	FALSE	FALSE	FALSE	FALSE	FALSE	FALSE	FALSE	FALSE	FALSE	FALSE	FALSE	FALSE	FALSE	FALSE	FALSE	FALSE	FALSE	FALSE
79078	C1orf50	FALSE	0.631755	0.289951	0.25489	0.891621	0.443322	0.891621	0.693279	0.252844	0.832831	0.225255	0.763055	0.252844	0.658429	0.742376	0.79853	0.711677	0.728479	0.742376	FALSE	FALSE	FALSE	FALSE	FALSE	FALSE	FALSE	FALSE	FALSE	FALSE	FALSE	FALSE	FALSE	FALSE	FALSE	FALSE	FALSE	FALSE	FALSE	FALSE
374969	SVBP	FALSE	-0.598957	0.15092	0.301972	0.616809	-0.148492	0.616809	-0.763638	0.169194	-0.638384	0.275582	-0.701011	0.275582	-0.709598	0.554169	-0.584692	0.705501	-0.647145	0.705501	FALSE	FALSE	FALSE	FALSE	FALSE	FALSE	FALSE	FALSE	FALSE	FALSE	FALSE	FALSE	FALSE	FALSE	FALSE	FALSE	FALSE	FALSE	FALSE	FALSE
114625	ERMAP	FALSE	-0.315988	0.749894	-0.144161	0.947532	-0.230074	0.947532	-0.661935	0.492042	-0.0918145	0.982231	-0.376875	0.982231	0.685168	0.910556	1.25618	0.69106	0.970674	0.910556	FALSE	FALSE	FALSE	FALSE	FALSE	FALSE	FALSE	FALSE	FALSE	FALSE	FALSE	FALSE	FALSE	FALSE	FALSE	FALSE	FALSE	FALSE	FALSE	FALSE
51058	ZNF691	FALSE	0.267402	0.883266	-0.365241	0.94283	-0.0489191	0.94283	0.133863	0.960019	0.191352	0.982491	0.162607	0.982491	0.177005	0.992999	0.233533	0.999174	0.205269	0.999174	FALSE	FALSE	FALSE	FALSE	FALSE	FALSE	FALSE	FALSE	FALSE	FALSE	FALSE	FALSE	FALSE	FALSE	FALSE	FALSE	FALSE	FALSE	FALSE	FALSE
6513	SLC2A1	FALSE	0.455456	0.442088	0.250122	0.771232	0.352789	0.771232	-0.528401	0.500423	-0.159785	0.929607	-0.344093	0.929607	-0.915263	0.416122	-0.546512	0.826266	-0.730888	0.826266	FALSE	FALSE	FALSE	FALSE	FALSE	TRUE	TRUE	FALSE	FALSE	FALSE	FALSE	FALSE	FALSE	FALSE	FALSE	FALSE	FALSE	TRUE	FALSE	FALSE
10969	EBNA1BP2	FALSE	-0.078414	0.878335	0.0205115	0.986778	-0.0289513	0.986778	0.620953	0.0176262	0.310445	0.645964	0.465699	0.645964	0.366596	0.685518	0.0557339	0.999174	0.211165	0.999174	FALSE	TRUE	TRUE	FALSE	FALSE	FALSE	FALSE	FALSE	FALSE	FALSE	FALSE	FALSE	FALSE	FALSE	FALSE	FALSE	FALSE	FALSE	FALSE	FALSE
991	CDC20	FALSE	-0.745423	0.161792	-0.610068	0.0989493	-0.677746	0.161792	0.157559	0.800427	0.211119	0.836653	0.184339	0.836653	0.0120676	0.998409	0.0657633	0.999174	0.0389154	0.999174	FALSE	FALSE	FALSE	FALSE	FALSE	FALSE	FALSE	FALSE	FALSE	FALSE	FALSE	FALSE	FALSE	FALSE	FALSE	FALSE	FALSE	FALSE	FALSE	TRUE
64834	ELOVL1	FALSE	0.62719	0.0386141	0.336685	0.45131	0.481937	0.45131	0.465279	0.363315	0.457048	0.359394	0.461164	0.363315	0.236545	0.944821	0.228318	0.986864	0.232431	0.986864	FALSE	TRUE	TRUE	FALSE	FALSE	FALSE	FALSE	FALSE	FALSE	FALSE	FALSE	FALSE	TRUE	FALSE	FALSE	FALSE	FALSE	FALSE	FALSE	FALSE
112950	MED8	FALSE	0.659659	0.176004	0.0704972	0.970281	0.365078	0.970281	0.491521	0.420588	0.193793	0.916058	0.342657	0.916058	0.118902	0.984008	-0.178746	0.999174	-0.0299217	0.999174	FALSE	FALSE	FALSE	FALSE	FALSE	FALSE	FALSE	FALSE	FALSE	FALSE	FALSE	FALSE	FALSE	FALSE	FALSE	FALSE	FALSE	FALSE	FALSE	FALSE
23334	SZT2	FALSE	1.37452	0.578212	-1.76741	0.748855	-0.196445	0.748855	0.212769	0.963183	-0.732391	0.946148	-0.259811	0.963183	0.000711114	0.999817	-0.944756	0.999174	-0.472022	0.999817	FALSE	TRUE	TRUE	FALSE	FALSE	TRUE	TRUE	FALSE	FALSE	FALSE	FALSE	FALSE	FALSE	FALSE	FALSE	FALSE	FALSE	FALSE	TRUE	FALSE
81888	HYI	FALSE	-0.98542	0.829931	-0.293969	0.975501	-0.639694	0.975501	0.335507	0.943898	-5.55119	0.241768	-2.60784	0.943898	1.44051	0.942742	-4.44409		-1.50179		FALSE	FALSE	FALSE	FALSE	FALSE	FALSE	FALSE	FALSE	FALSE	FALSE	FALSE	FALSE	FALSE	FALSE	FALSE	FALSE	FALSE	FALSE	FALSE	FALSE
5792	PTPRF	FALSE	-0.247	0.424117	-0.237362	0.55878	-0.242181	0.55878	-0.316618	0.411341	-0.206557	0.757721	-0.261588	0.757721	-0.221433	0.908595	-0.111466	0.999174	-0.166449	0.999174	FALSE	FALSE	FALSE	FALSE	FALSE	FALSE	FALSE	FALSE	FALSE	FALSE	FALSE	FALSE	FALSE	TRUE	FALSE	FALSE	FALSE	FALSE	TRUE	FALSE
9682	KDM4A	FALSE	0.918675	4.47242e-06	0.07852	0.944212	0.498598	0.944212	0.693906	0.00223815	0.508279	0.198892	0.601092	0.198892	0.145545	0.957777	-0.0397957	0.999174	0.0528747	0.999174	FALSE	FALSE	FALSE	FALSE	FALSE	FALSE	FALSE	FALSE	FALSE	FALSE	FALSE	FALSE	FALSE	FALSE	FALSE	FALSE	FALSE	FALSE	FALSE	FALSE
6487	ST3GAL3	FALSE	0.965643	0.212322	0.074967	0.980494	0.520305	0.980494	0.840833	0.290019	0.31973	0.923549	0.580282	0.923549	0.462947	0.931242	-0.0585424	0.999174	0.202203	0.999174	FALSE	TRUE	TRUE	FALSE	FALSE	TRUE	TRUE	TRUE	FALSE	FALSE	FALSE	FALSE	TRUE	FALSE	FALSE	FALSE	FALSE	TRUE	FALSE	FALSE
9670	IPO13	FALSE	0.512069	0.339731	0.101935	0.959732	0.307002	0.959732	0.457225	0.50704	0.518606	0.74853	0.487916	0.74853	0.16239	0.984008	0.223657	0.999174	0.193023	0.999174	FALSE	FALSE	FALSE	FALSE	FALSE	FALSE	FALSE	FALSE	FALSE	FALSE	FALSE	FALSE	FALSE	TRUE	FALSE	FALSE	FALSE	FALSE	FALSE	FALSE
1802	DPH2	FALSE	-0.301462	0.684352	-0.464392	0.5777	-0.382927	0.684352	0.283335	0.708522	-0.0357739	0.990718	0.123781	0.990718	0.513067	0.74366	0.193954	0.999174	0.35351	0.999174	FALSE	FALSE	FALSE	FALSE	FALSE	FALSE	FALSE	FALSE	FALSE	FALSE	FALSE	FALSE	FALSE	FALSE	FALSE	FALSE	FALSE	FALSE	FALSE	FALSE
533	ATP6V0B	FALSE	0.213224	0.428188	-0.0343059	0.968211	0.0894589	0.968211	-0.490184	0.0473522	-0.44639	0.242344	-0.468287	0.242344	-0.0847423	0.984008	-0.0407155	0.999174	-0.0627289	0.999174	FALSE	FALSE	FALSE	FALSE	FALSE	FALSE	FALSE	FALSE	FALSE	FALSE	FALSE	FALSE	FALSE	FALSE	FALSE	FALSE	FALSE	FALSE	FALSE	FALSE
8704	B4GALT2	FALSE	0.753675	7.8344e-06	-0.0613803	0.945107	0.346148	0.945107	0.426325	0.247158	0.155998	0.873983	0.291162	0.873983	0.224059	0.931915	-0.0461281	0.999174	0.0889654	0.999174	FALSE	TRUE	TRUE	FALSE	FALSE	FALSE	FALSE	FALSE	FALSE	FALSE	FALSE	FALSE	FALSE	FALSE	FALSE	FALSE	FALSE	FALSE	FALSE	FALSE
149473	CCDC24	FALSE	0.91696	0.166192	-0.375172	0.878517	0.270894	0.878517	-0.450478	0.786135	-0.584579	0.846682	-0.517529	0.846682	1.60305	0.514997	1.46935	0.806177	1.5362	0.806177	FALSE	TRUE	TRUE	FALSE	FALSE	FALSE	FALSE	FALSE	FALSE	FALSE	FALSE	FALSE	FALSE	FALSE	FALSE	FALSE	FALSE	FALSE	FALSE	FALSE
6536	SLC6A9	FALSE	0.797302	0.00593874	0.097955	0.939523	0.447629	0.939523	0.383984	0.372543	0.227082	0.83091	0.305533	0.83091	0.108871	0.991783	-0.0478247	0.999174	0.0305234	0.999174	FALSE	TRUE	TRUE	FALSE	FALSE	FALSE	FALSE	FALSE	FALSE	FALSE	FALSE	FALSE	FALSE	FALSE	FALSE	FALSE	FALSE	FALSE	FALSE	FALSE
55929	DMAP1	FALSE	0.298133	0.767642	-0.19684	0.939838	0.0506463	0.939838	0.0455011	0.975981	-0.00440836	0.999075	0.0205464	0.999075	-0.363773	0.945124	-0.413879	0.999174	-0.388826	0.999174	FALSE	FALSE	FALSE	FALSE	FALSE	FALSE	FALSE	FALSE	FALSE	FALSE	FALSE	FALSE	FALSE	FALSE	FALSE	FALSE	FALSE	FALSE	FALSE	FALSE
79033	ERI3	FALSE	0.21358	0.725271	-0.190541	0.884264	0.0115191	0.884264	-0.294257	0.657558	-0.183444	0.9123	-0.23885	0.9123	-0.288555	0.953022	-0.177695	0.999174	-0.233125	0.999174	FALSE	TRUE	TRUE	FALSE	FALSE	FALSE	FALSE	FALSE	FALSE	FALSE	FALSE	FALSE	FALSE	FALSE	FALSE	FALSE	FALSE	FALSE	FALSE	FALSE
55182	RNF220	FALSE	0.502747	0.0117815	0.338853	0.0672745	0.4208	0.0672745	0.197181	0.608195	0.100264	0.917924	0.148722	0.917924	0.19353	0.908595	0.0966578	0.999174	0.145094	0.999174	FALSE	TRUE	TRUE	FALSE	FALSE	FALSE	FALSE	FALSE	FALSE	FALSE	FALSE	FALSE	FALSE	FALSE	FALSE	FALSE	FALSE	FALSE	FALSE	FALSE
79639	TMEM53	FALSE	1.16546	0.00476036	0.750292	0.162451	0.957876	0.162451	0.399973	0.648942	0.260948	0.897913	0.330461	0.897913	0.0504072	0.997797	-0.088141	0.999174	-0.0188669	0.999174	FALSE	FALSE	FALSE	FALSE	FALSE	FALSE	FALSE	FALSE	FALSE	FALSE	FALSE	FALSE	FALSE	FALSE	FALSE	FALSE	FALSE	FALSE	FALSE	FALSE
339541	ARMH1	FALSE	-1.4205		1.75334	0.767954	0.16642		0.981934	0.865283	-2.72184	0.852388	-0.869952	0.865283	2.62911	0.81512	-1.08968		0.769716		FALSE	TRUE	TRUE	FALSE	FALSE	FALSE	FALSE	FALSE	FALSE	FALSE	FALSE	FALSE	FALSE	FALSE	FALSE	FALSE	FALSE	FALSE	FALSE	FALSE
11004	KIF2C	TRUE	-1.47163	3.77488e-06	-1.27536	6.55385e-08	-1.37349	3.77488e-06	0.00262526	0.998161	-0.246716	0.76797	-0.122045	0.998161	-0.0197283	0.998409	-0.268925	0.966881	-0.144327	0.998409	FALSE	FALSE	FALSE	FALSE	FALSE	FALSE	FALSE	FALSE	FALSE	FALSE	FALSE	FALSE	FALSE	FALSE	FALSE	FALSE	FALSE	FALSE	FALSE	FALSE
6202	RPS8	FALSE	-0.308778	0.000965087	-0.119007	0.323054	-0.213893	0.323054	-0.275317	0.0281323	-0.456157	0.00244466	-0.365737	0.0281323	-0.0601631	0.983015	-0.240999	0.750324	-0.150581	0.983015	FALSE	TRUE	TRUE	FALSE	FALSE	FALSE	FALSE	FALSE	FALSE	FALSE	FALSE	FALSE	FALSE	FALSE	FALSE	FALSE	FALSE	FALSE	FALSE	FALSE
266675	BEST4	FALSE	2.30146	0.474593	1.84568	0.715893	2.07357	0.715893	1.42644	0.791929	1.33948	0.872879	1.38296	0.872879	0.244348	0.997236	0.15707	0.999174	0.200709	0.999174	FALSE	FALSE	FALSE	FALSE	FALSE	FALSE	FALSE	FALSE	FALSE	FALSE	FALSE	FALSE	FALSE	FALSE	FALSE	FALSE	FALSE	FALSE	FALSE	FALSE
1263	PLK3	FALSE	1.78943	0.0186065	0.658979	0.729208	1.2242	0.729208	1.01399	0.310416	0.465366	0.875372	0.739677	0.875372	1.22511	0.754923	0.676413	0.999174	0.950762	0.999174	FALSE	TRUE	TRUE	FALSE	FALSE	FALSE	FALSE	FALSE	FALSE	FALSE	FALSE	FALSE	FALSE	FALSE	FALSE	FALSE	FALSE	FALSE	FALSE	FALSE
8643	PTCH2	FALSE	0.380113	0.94879	1.47548	0.731901	0.927798	0.94879	-1.12769		-4.59421	0.594456	-2.86095		-0.540673	0.9931	-4.00341		-2.27204		FALSE	FALSE	TRUE	FALSE	FALSE	FALSE	FALSE	FALSE	FALSE	FALSE	FALSE	FALSE	FALSE	FALSE	FALSE	FALSE	TRUE	FALSE	FALSE	FALSE
8891	EIF2B3	FALSE	0.100751	0.938781	0.114121	0.965661	0.107436	0.965661	1.16274	0.015273	1.0294	0.14338	1.09607	0.14338	0.403271	0.872514	0.270136	0.999174	0.336704	0.999174	FALSE	FALSE	FALSE	FALSE	FALSE	FALSE	FALSE	FALSE	FALSE	FALSE	FALSE	FALSE	FALSE	FALSE	FALSE	FALSE	FALSE	FALSE	FALSE	FALSE
79654	HECTD3	FALSE	0.57181	0.183439	0.453112	0.498546	0.512461	0.498546	0.539832	0.260822	0.0559136	0.982663	0.297873	0.982663	0.446388	0.710749	-0.0379974	0.999174	0.204195	0.999174	FALSE	TRUE	TRUE	FALSE	FALSE	FALSE	FALSE	FALSE	FALSE	FALSE	FALSE	FALSE	FALSE	FALSE	FALSE	FALSE	FALSE	FALSE	FALSE	FALSE
7389	UROD	FALSE	0.658158	0.0225271	0.0846544	0.938438	0.371406	0.938438	0.452215	0.174849	0.38041	0.487282	0.416313	0.487282	0.415634	0.536678	0.343953	0.85225	0.379793	0.85225	FALSE	TRUE	TRUE	FALSE	FALSE	FALSE	FALSE	FALSE	FALSE	FALSE	FALSE	FALSE	FALSE	FALSE	FALSE	FALSE	FALSE	FALSE	FALSE	FALSE
57643	ZSWIM5	FALSE	-1.50903	0.15989	-0.486651	0.783154	-0.997838	0.783154	-0.772425	0.345165	-0.516442	0.730209	-0.644433	0.730209	-0.517556	0.912141	-0.261345	0.999174	-0.389451	0.999174	FALSE	TRUE	TRUE	FALSE	FALSE	FALSE	FALSE	FALSE	FALSE	TRUE	FALSE	FALSE	FALSE	FALSE	FALSE	FALSE	FALSE	FALSE	FALSE	FALSE
400752	LINC01144	FALSE	1.85983		2.81102	0.573971	2.33542		3.35655	0.217012	1.62063	0.899149	2.48859	0.899149	0.108026	0.998409	-1.64638	0.973331	-0.769179	0.998409	FALSE	FALSE	FALSE	FALSE	FALSE	FALSE	FALSE	FALSE	FALSE	FALSE	FALSE	FALSE	FALSE	FALSE	FALSE	FALSE	FALSE	FALSE	FALSE	FALSE
84842	HPDL	FALSE	1.26096	0.837802	1.59466	0.870722	1.42781	0.870722	2.35017	0.510491	3.06017	0.274924	2.70517	0.510491	-0.209309	0.996814	0.495176	0.999174	0.142933	0.999174	FALSE	FALSE	FALSE	FALSE	FALSE	FALSE	FALSE	FALSE	FALSE	FALSE	FALSE	FALSE	FALSE	FALSE	FALSE	FALSE	FALSE	FALSE	FALSE	FALSE
4595	MUTYH	FALSE	-0.00512739	0.995298	0.100789	0.968211	0.0478306	0.995298	-0.764974	0.395423	0.311784	0.87099	-0.226595	0.87099	-0.719567	0.762057	0.357464	0.998794	-0.181051	0.998794	FALSE	TRUE	TRUE	FALSE	FALSE	FALSE	FALSE	FALSE	FALSE	FALSE	FALSE	FALSE	FALSE	FALSE	FALSE	FALSE	FALSE	FALSE	FALSE	FALSE
114034	TOE1	FALSE	0.0866224	0.966175	-0.410646	0.892286	-0.162012	0.966175	-0.761915	0.625621	0.353347	0.908795	-0.204284	0.908795	-1.21969	0.71746	-0.103857	0.999174	-0.661774	0.999174	FALSE	FALSE	FALSE	FALSE	FALSE	FALSE	FALSE	FALSE	FALSE	FALSE	FALSE	FALSE	FALSE	FALSE	FALSE	FALSE	FALSE	FALSE	FALSE	FALSE
126661	CCDC163	FALSE	0.35434	0.899217	0.766747	0.814834	0.560544	0.899217	-0.931542	0.738404	0.0164331	0.998839	-0.457554	0.998839	0.571118	0.984008	1.52102	0.96147	1.04607	0.984008	FALSE	FALSE	FALSE	TRUE	FALSE	FALSE	FALSE	FALSE	FALSE	FALSE	FALSE	FALSE	FALSE	FALSE	FALSE	FALSE	FALSE	FALSE	FALSE	FALSE
25974	MMACHC	FALSE	0.115414	0.955367	0.638328	0.7755	0.376871	0.955367	-0.16135	0.963814	-1.23873	0.658516	-0.700042	0.963814	-0.153072	0.996814	-1.23182	0.950342	-0.692446	0.996814	FALSE	FALSE	FALSE	FALSE	FALSE	FALSE	FALSE	FALSE	FALSE	FALSE	FALSE	FALSE	FALSE	FALSE	FALSE	FALSE	FALSE	FALSE	FALSE	FALSE
5052	PRDX1	TRUE	-0.576106	1.44002e-09	-0.428249	7.51551e-09	-0.502177	7.51551e-09	-0.480847	5.24451e-05	-0.207228	0.485899	-0.344037	0.485899	-0.254882	0.65478	0.0188351	0.999174	-0.118023	0.999174	FALSE	TRUE	TRUE	FALSE	FALSE	FALSE	FALSE	FALSE	FALSE	FALSE	FALSE	FALSE	FALSE	FALSE	FALSE	TRUE	FALSE	FALSE	FALSE	FALSE
10327	AKR1A1	FALSE	0.368023	0.347394	0.0968254	0.937496	0.232424	0.937496	0.0883004	0.915776	0.0143439	0.994097	0.0513222	0.994097	0.316962	0.848362	0.243165	0.977391	0.280064	0.977391	FALSE	FALSE	FALSE	FALSE	FALSE	FALSE	FALSE	FALSE	FALSE	FALSE	FALSE	FALSE	FALSE	FALSE	FALSE	FALSE	FALSE	FALSE	FALSE	FALSE
4678	NASP	FALSE	-0.374492	0.16537	-0.414911	0.0469246	-0.394701	0.16537	0.470997	0.0243179	0.268403	0.510142	0.3697	0.510142	0.177026	0.877963	-0.0255794	0.999174	0.0757231	0.999174	FALSE	TRUE	TRUE	FALSE	FALSE	FALSE	FALSE	FALSE	FALSE	FALSE	FALSE	FALSE	FALSE	FALSE	FALSE	FALSE	FALSE	FALSE	FALSE	FALSE
60313	GPBP1L1	FALSE	-0.23034	0.747972	-0.188148	0.884264	-0.209244	0.884264	-1.04926	0.0188681	-0.755415	0.263724	-0.902336	0.263724	-0.476359	0.885397	-0.183717	0.999174	-0.330038	0.999174	FALSE	TRUE	TRUE	FALSE	FALSE	FALSE	FALSE	FALSE	FALSE	FALSE	FALSE	FALSE	FALSE	FALSE	FALSE	FALSE	FALSE	FALSE	FALSE	FALSE
728963		FALSE	-0.841637	0.244578	0.291751	0.814834	-0.274943	0.814834	-0.937771	0.157084	-0.0636467	0.984466	-0.500709	0.984466	-0.575299	0.836709	0.297977	0.999174	-0.138661	0.999174	FALSE	FALSE	FALSE	FALSE	FALSE	FALSE	FALSE	FALSE	FALSE	FALSE	FALSE	FALSE	FALSE	FALSE	FALSE	FALSE	FALSE	FALSE	FALSE	FALSE
51249	TMEM69	FALSE	-1.18722	0.127028	0.551526	0.573971	-0.317849	0.573971	-0.472124	0.661268	-0.247324	0.942786	-0.359724	0.942786	-0.0174145	0.999019	0.206547	0.999174	0.094566	0.999174	FALSE	FALSE	TRUE	FALSE	FALSE	FALSE	FALSE	FALSE	FALSE	FALSE	FALSE	FALSE	FALSE	FALSE	FALSE	FALSE	FALSE	FALSE	FALSE	FALSE
3652	IPP	FALSE	1.16039	0.103901	0.919486	0.418099	1.03994	0.418099	0.489123	0.730949	0.36639	0.908795	0.427756	0.908795	0.109766	0.993221	-0.0135085	0.999174	0.0481289	0.999174	FALSE	FALSE	FALSE	FALSE	FALSE	FALSE	FALSE	FALSE	FALSE	FALSE	FALSE	FALSE	FALSE	FALSE	FALSE	FALSE	FALSE	FALSE	FALSE	FALSE
23139	MAST2	FALSE	-0.107445	0.901437	0.000253605	0.999584	-0.0535959	0.999584	-0.277172	0.802866	0.0363075	0.990045	-0.120432	0.990045	-0.330136	0.953694	-0.0167355	0.999174	-0.173436	0.999174	FALSE	FALSE	FALSE	FALSE	FALSE	FALSE	FALSE	FALSE	FALSE	FALSE	FALSE	FALSE	FALSE	TRUE	FALSE	FALSE	FALSE	FALSE	FALSE	FALSE
8503	PIK3R3	FALSE	0.125045	0.786641	0.241915	0.714045	0.18348	0.786641	1.57604	6.87435e-20	1.23951	1.81862e-09	1.40778	1.81862e-09	0.728565	0.00374974	0.392157	0.570289	0.560361	0.570289	FALSE	TRUE	TRUE	FALSE	FALSE	FALSE	FALSE	FALSE	FALSE	FALSE	FALSE	FALSE	FALSE	FALSE	FALSE	FALSE	FALSE	FALSE	TRUE	FALSE
55624	POMGNT1	FALSE	-0.0727215	0.902117	-0.21681	0.742394	-0.144766	0.902117	-0.651755	0.0444015	-0.266641	0.803929	-0.459198	0.803929	-0.343845	0.820026	0.0413085	0.999174	-0.151268	0.999174	FALSE	TRUE	TRUE	FALSE	FALSE	FALSE	FALSE	FALSE	FALSE	FALSE	FALSE	FALSE	FALSE	FALSE	FALSE	FALSE	TRUE	FALSE	FALSE	FALSE
541468	LURAP1	FALSE	0.494827	0.860515	0.0666821	0.990964	0.280755	0.990964	0.678001	0.748546	-1.5232	0.668687	-0.4226	0.748546	2.32103	0.694966	0.121978	0.999174	1.2215	0.999174	FALSE	FALSE	FALSE	FALSE	FALSE	FALSE	FALSE	FALSE	FALSE	FALSE	FALSE	FALSE	FALSE	FALSE	FALSE	FALSE	FALSE	FALSE	FALSE	TRUE
8438	RAD54L	FALSE	0.596194	0.788394	0.321174	0.954332	0.458684	0.954332	2.22417	0.0331851	0.844926	0.801544	1.53455	0.801544	0.715763	0.922422	-0.662291	0.999174	0.0267359	0.999174	FALSE	FALSE	FALSE	FALSE	FALSE	FALSE	FALSE	FALSE	FALSE	FALSE	FALSE	FALSE	FALSE	FALSE	FALSE	FALSE	FALSE	FALSE	FALSE	FALSE
10489	LRRC41	FALSE	0.28696	0.784757	-0.981622	0.296383	-0.347331	0.784757	0.010492	0.995475	0.0696808	0.986157	0.0400864	0.995475	-0.176939	0.987665	-0.117839	0.999174	-0.147389	0.999174	FALSE	FALSE	FALSE	FALSE	FALSE	FALSE	FALSE	FALSE	FALSE	FALSE	FALSE	FALSE	FALSE	TRUE	FALSE	FALSE	FALSE	FALSE	FALSE	FALSE
7388	UQCRH	FALSE	0.0277275	0.936659	-0.0503568	0.941778	-0.0113146	0.941778	0.1261	0.736227	-0.0236888	0.986244	0.0512058	0.986244	0.0229039	0.99559	-0.12688	0.999174	-0.051988	0.999174	FALSE	FALSE	TRUE	FALSE	FALSE	FALSE	FALSE	FALSE	FALSE	FALSE	FALSE	FALSE	FALSE	FALSE	FALSE	FALSE	FALSE	FALSE	FALSE	FALSE
387338	NSUN4	FALSE	0.278889	0.790326	-0.449675	0.797608	-0.0853928	0.797608	0.352986	0.751901	0.720957	0.46398	0.536972	0.751901	-0.0259998	0.998409	0.341724	0.999174	0.157862	0.999174	FALSE	FALSE	FALSE	FALSE	FALSE	FALSE	FALSE	FALSE	FALSE	FALSE	FALSE	FALSE	FALSE	FALSE	FALSE	FALSE	FALSE	FALSE	FALSE	FALSE
2166	FAAH	FALSE	0.0332432	0.991062	-0.768673	0.918647	-0.367715	0.991062	-6.67124	0.0100436	-3.39073	0.346839	-5.03099	0.346839	-5.42579	0.621978	-2.15111	0.998794	-3.78845	0.998794	FALSE	TRUE	TRUE	FALSE	FALSE	FALSE	FALSE	FALSE	FALSE	FALSE	FALSE	FALSE	FALSE	FALSE	FALSE	FALSE	FALSE	FALSE	FALSE	FALSE
8569	MKNK1	FALSE	0.324998	0.774005	-0.0908707	0.971159	0.117064	0.971159	-0.0935266	0.951982	-0.103508	0.979468	-0.0985174	0.979468	-0.626333	0.74265	-0.636287	0.891618	-0.63131	0.891618	FALSE	FALSE	FALSE	FALSE	FALSE	FALSE	FALSE	FALSE	FALSE	FALSE	FALSE	FALSE	FALSE	FALSE	FALSE	FALSE	FALSE	FALSE	FALSE	FALSE
148932	MOB3C	FALSE	-0.0949573	0.95286	-0.52792	0.806474	-0.311439	0.95286	-1.62409	0.35507	-0.900774	0.645197	-1.26243	0.645197	-1.16846	0.874916	-0.446303	0.999174	-0.807384	0.999174	FALSE	FALSE	FALSE	FALSE	FALSE	FALSE	FALSE	FALSE	FALSE	FALSE	FALSE	FALSE	FALSE	FALSE	FALSE	TRUE	FALSE	FALSE	FALSE	FALSE
64756	ATPAF1	FALSE	-0.476757	0.365338	-0.370825	0.558783	-0.423791	0.558783	-0.485956	0.323831	-0.542983	0.40219	-0.51447	0.40219	-0.44993	0.808588	-0.50714	0.879733	-0.478535	0.879733	FALSE	FALSE	FALSE	FALSE	FALSE	FALSE	FALSE	FALSE	FALSE	FALSE	FALSE	FALSE	FALSE	FALSE	TRUE	FALSE	FALSE	FALSE	FALSE	FALSE
9813	EFCAB14	FALSE	-0.697477	0.0241979	-0.124903	0.911635	-0.41119	0.911635	-0.197151	0.70828	-0.0385695	0.98907	-0.11786	0.98907	0.0953748	0.984008	0.254434	0.994546	0.174904	0.994546	FALSE	FALSE	TRUE	FALSE	FALSE	FALSE	FALSE	FALSE	FALSE	FALSE	FALSE	FALSE	FALSE	FALSE	FALSE	FALSE	FALSE	FALSE	FALSE	FALSE
6491	STIL	FALSE	-1.62105	0.235399	-0.871235	0.574029	-1.24614	0.574029	-1.06678	0.273675	-1.37273	0.214804	-1.21976	0.273675	-1.23115	0.534173	-1.53733	0.416718	-1.38424	0.534173	FALSE	TRUE	TRUE	FALSE	FALSE	FALSE	FALSE	FALSE	FALSE	FALSE	FALSE	FALSE	TRUE	FALSE	FALSE	FALSE	FALSE	TRUE	FALSE	FALSE
51727	CMPK1	FALSE	-0.638548	0.0654321	-0.285447	0.652071	-0.461997	0.652071	-0.482838	0.188518	-0.193825	0.830891	-0.338332	0.830891	-0.268191	0.896301	0.0209018	0.999174	-0.123644	0.999174	FALSE	FALSE	FALSE	FALSE	FALSE	FALSE	FALSE	FALSE	FALSE	FALSE	FALSE	FALSE	FALSE	FALSE	FALSE	FALSE	FALSE	FALSE	FALSE	FALSE
54558	SPATA6	FALSE	-0.608861	0.0232808	0.046	0.964384	-0.28143	0.964384	-0.171326	0.77286	-0.0524403	0.973731	-0.111883	0.973731	-0.183561	0.957777	-0.0648363	0.999174	-0.124199	0.999174	FALSE	TRUE	TRUE	FALSE	FALSE	FALSE	FALSE	FALSE	FALSE	FALSE	FALSE	FALSE	FALSE	FALSE	FALSE	FALSE	FALSE	FALSE	FALSE	FALSE
79656	BEND5	FALSE	-1.18463	0.096694	-0.318841	0.805088	-0.751733	0.805088	-0.249818	0.818347	-0.577037	0.635802	-0.413428	0.818347	-0.613744	0.757924	-0.94072	0.507841	-0.777232	0.757924	FALSE	FALSE	TRUE	FALSE	FALSE	FALSE	FALSE	FALSE	FALSE	FALSE	FALSE	FALSE	FALSE	FALSE	FALSE	FALSE	FALSE	FALSE	FALSE	FALSE
1996	ELAVL4	FALSE	-3.15978	0.00845331	-0.646781	0.729208	-1.90328	0.729208	-0.737241	0.717435	-1.21118	0.552393	-0.974209	0.717435	-1.02642	0.851389	-1.50006	0.707484	-1.26324	0.851389	FALSE	FALSE	TRUE	FALSE	TRUE	FALSE	FALSE	FALSE	FALSE	FALSE	FALSE	FALSE	FALSE	FALSE	TRUE	FALSE	FALSE	FALSE	FALSE	FALSE
63950	DMRTA2	FALSE	0.410192	0.926612	-1.98987	0.779443	-0.789838	0.926612	-5.49234	0.256523	-2.18876	0.821667	-3.84055	0.821667			3.19723				FALSE	TRUE	TRUE	FALSE	FALSE	FALSE	FALSE	FALSE	FALSE	FALSE	FALSE	FALSE	FALSE	FALSE	FALSE	FALSE	FALSE	FALSE	FALSE	FALSE
11124	FAF1	FALSE	-0.149543	0.792191	0.0952362	0.941669	-0.0271533	0.941669	0.0282748	0.97379	-0.202015	0.890413	-0.0868699	0.97379	0.00931721	0.999019	-0.22123	0.999174	-0.105957	0.999174	FALSE	TRUE	TRUE	FALSE	FALSE	FALSE	FALSE	FALSE	FALSE	FALSE	FALSE	FALSE	FALSE	FALSE	FALSE	FALSE	FALSE	FALSE	FALSE	FALSE
1031	CDKN2C	FALSE	-1.32589	0.00322909	-0.725034	0.0988143	-1.02546	0.0988143	-0.321426	0.648942	-0.311479	0.840367	-0.316452	0.840367	-0.257282	0.957159	-0.247604	0.999174	-0.252443	0.999174	FALSE	FALSE	FALSE	FALSE	FALSE	FALSE	FALSE	FALSE	FALSE	FALSE	FALSE	FALSE	FALSE	FALSE	FALSE	FALSE	FALSE	FALSE	FALSE	FALSE
26994	RNF11	FALSE	-0.0141048	0.980334	0.206859	0.776781	0.096377	0.980334	-0.057867	0.940931	0.223329	0.794254	0.0827311	0.940931	0.184745	0.954724	0.465729	0.711677	0.325237	0.954724	FALSE	FALSE	FALSE	FALSE	FALSE	FALSE	FALSE	FALSE	FALSE	FALSE	FALSE	FALSE	FALSE	FALSE	FALSE	FALSE	FALSE	FALSE	FALSE	FALSE
22996	TTC39A	FALSE	1.48614		2.15844	0.813707	1.82229		3.7377	0.109123	3.67918	0.346839	3.70844	0.346839	0.0520889	0.998409	-0.000642926	0.999869	0.025723	0.999869	FALSE	TRUE	TRUE	FALSE	FALSE	FALSE	FALSE	FALSE	FALSE	FALSE	FALSE	FALSE	FALSE	FALSE	FALSE	FALSE	FALSE	FALSE	FALSE	FALSE
2060	EPS15	FALSE	-0.00457774	0.994346	0.324881	0.66353	0.160151	0.994346	0.186889	0.787778	0.259255	0.767766	0.223072	0.787778	0.535798	0.64998	0.608146	0.583412	0.571972	0.64998	FALSE	TRUE	TRUE	FALSE	FALSE	FALSE	FALSE	FALSE	FALSE	FALSE	FALSE	FALSE	FALSE	FALSE	FALSE	FALSE	FALSE	FALSE	FALSE	TRUE
114883	OSBPL9	FALSE	-0.260803	0.696571	0.486812	0.480379	0.113004	0.696571	0.0170377	0.985776	-0.0560722	0.985718	-0.0195173	0.985776	0.105868	0.989945	0.0330455	0.999174	0.0694567	0.999174	FALSE	FALSE	TRUE	FALSE	FALSE	FALSE	FALSE	FALSE	FALSE	FALSE	FALSE	FALSE	FALSE	FALSE	FALSE	FALSE	FALSE	FALSE	FALSE	FALSE
4898	NRDC	FALSE	-0.0429647	0.961669	-0.0107084	0.99511	-0.0268366	0.99511	0.240339	0.784079	0.233347	0.858254	0.236843	0.858254	0.17905	0.974355	0.172069	0.999174	0.17556	0.999174	FALSE	TRUE	TRUE	FALSE	FALSE	FALSE	FALSE	FALSE	FALSE	FALSE	FALSE	FALSE	FALSE	FALSE	FALSE	FALSE	FALSE	FALSE	FALSE	FALSE
5865	RAB3B	FALSE	-1.05391	0.670742	-1.12363	0.748739	-1.08877	0.748739	-0.628822	0.799444	0.437889	0.925121	-0.0954667	0.925121	-0.999947	0.859359	0.067429	0.999174	-0.466259	0.999174	FALSE	TRUE	TRUE	FALSE	TRUE	FALSE	FALSE	FALSE	FALSE	FALSE	FALSE	FALSE	FALSE	FALSE	FALSE	FALSE	FALSE	FALSE	FALSE	FALSE
51060	TXNDC12	FALSE	0.0406112	0.94986	0.357333	0.224103	0.198972	0.94986	0.0392488	0.9552	0.179062	0.809808	0.109155	0.9552	-0.021201	0.998409	0.118565	0.999174	0.0486822	0.999174	FALSE	FALSE	FALSE	FALSE	FALSE	FALSE	FALSE	FALSE	FALSE	FALSE	FALSE	FALSE	FALSE	FALSE	FALSE	FALSE	FALSE	FALSE	FALSE	FALSE
91408	BTF3L4	FALSE	-0.225409	0.688069	0.260162	0.779443	0.0173768	0.779443	-0.0262743	0.980268	-0.0411318	0.986157	-0.033703	0.986157	-0.0933235	0.992268	-0.108807	0.999174	-0.101065	0.999174	FALSE	FALSE	FALSE	FALSE	FALSE	FALSE	FALSE	FALSE	FALSE	FALSE	FALSE	FALSE	FALSE	FALSE	FALSE	FALSE	FALSE	FALSE	FALSE	FALSE
9372	ZFYVE9	FALSE	0.0461955	0.973932	0.484047	0.772666	0.265121	0.973932	-0.21307	0.91041	-0.543297	0.88427	-0.378183	0.91041	-0.831983	0.811916	-1.16142	0.870192	-0.996699	0.870192	FALSE	TRUE	TRUE	FALSE	FALSE	FALSE	FALSE	FALSE	FALSE	FALSE	FALSE	FALSE	FALSE	FALSE	FALSE	FALSE	FALSE	FALSE	FALSE	FALSE
200014	CC2D1B	FALSE	0.37498	0.699591	0.207918	0.935329	0.291449	0.935329	-0.495774	0.660813	-0.0461216	0.990718	-0.270948	0.990718	-0.452411	0.953022	-0.00391572	0.999297	-0.228164	0.999297	FALSE	TRUE	TRUE	FALSE	FALSE	FALSE	FALSE	FALSE	FALSE	FALSE	FALSE	FALSE	FALSE	FALSE	FALSE	FALSE	FALSE	FALSE	FALSE	FALSE
4998	ORC1	FALSE	-2.64568	0.197595	-1.37783	0.729408	-2.01176	0.729408	0.887667	0.677464	0.0845961	0.99311	0.486131	0.99311	-0.986935	0.755312	-1.78957	0.36952	-1.38825	0.755312	FALSE	FALSE	FALSE	FALSE	FALSE	FALSE	FALSE	FALSE	FALSE	FALSE	FALSE	FALSE	FALSE	FALSE	FALSE	FALSE	FALSE	FALSE	FALSE	FALSE
84950	PRPF38A	FALSE	-0.688827	0.12698	-0.320868	0.584037	-0.504847	0.584037	-0.304515	0.670935	-0.118784	0.938712	-0.21165	0.938712	0.0191445	0.998409	0.204461	0.999174	0.111803	0.999174	FALSE	FALSE	TRUE	FALSE	FALSE	FALSE	FALSE	FALSE	FALSE	FALSE	FALSE	FALSE	FALSE	FALSE	FALSE	FALSE	FALSE	FALSE	FALSE	FALSE
23318	TUT4	FALSE	-0.813207	0.191078	-0.0852216	0.968211	-0.449214	0.968211	-0.0739423	0.957519	-0.00330637	0.999075	-0.0386243	0.999075	0.107803	0.99	0.178535	0.999174	0.143169	0.999174	FALSE	TRUE	TRUE	FALSE	FALSE	FALSE	FALSE	FALSE	FALSE	FALSE	FALSE	FALSE	FALSE	FALSE	FALSE	FALSE	FALSE	FALSE	FALSE	FALSE
2882	GPX7	FALSE	-0.0785535	0.919121	0.136214	0.929054	0.0288301	0.929054	0.0643955	0.952438	-0.254405	0.864504	-0.0950047	0.952438	0.328325	0.900916	0.00949565	0.999174	0.16891	0.999174	FALSE	FALSE	FALSE	FALSE	TRUE	FALSE	FALSE	FALSE	FALSE	FALSE	FALSE	FALSE	FALSE	FALSE	FALSE	FALSE	FALSE	FALSE	FALSE	FALSE
65260	COA7	FALSE	0.274935	0.817214	-0.320157	0.918647	-0.0226109	0.918647	0.12255	0.944674	0.581924	0.753976	0.352237	0.944674	0.808211	0.851389	1.26639	0.700574	1.0373	0.851389	FALSE	FALSE	TRUE	FALSE	FALSE	FALSE	FALSE	FALSE	FALSE	FALSE	FALSE	FALSE	FALSE	FALSE	FALSE	FALSE	FALSE	FALSE	FALSE	FALSE
79699	ZYG11B	FALSE	-0.655439	0.17927	0.192792	0.839652	-0.231324	0.839652	0.168417	0.838886	0.158115	0.934709	0.163266	0.934709	0.0734405	0.992636	0.0630528	0.999174	0.0682467	0.999174	FALSE	FALSE	FALSE	FALSE	FALSE	FALSE	FALSE	FALSE	FALSE	FALSE	FALSE	FALSE	FALSE	TRUE	FALSE	FALSE	FALSE	FALSE	FALSE	FALSE
55268	ECHDC2	FALSE	-1.09052	0.827468	-0.318017	0.972378	-0.704268	0.972378	1.12342	0.729828	-0.519107	0.972228	0.302158	0.972228	1.65831	0.875595	0.00852805	0.999297	0.83342	0.999297	FALSE	FALSE	FALSE	FALSE	TRUE	FALSE	FALSE	FALSE	FALSE	FALSE	FALSE	FALSE	FALSE	FALSE	FALSE	FALSE	FALSE	FALSE	FALSE	FALSE
6342	SCP2	FALSE	-0.593718	0.101395	0.0238429	0.986184	-0.284938	0.986184	-0.277124	0.585585	-0.254015	0.800488	-0.265569	0.800488	0.0585787	0.99238	0.08166	0.999174	0.0701194	0.999174	FALSE	TRUE	TRUE	FALSE	FALSE	FALSE	FALSE	FALSE	FALSE	FALSE	FALSE	FALSE	FALSE	FALSE	FALSE	FALSE	FALSE	FALSE	FALSE	FALSE
127435	PODN	FALSE	-3.59137		2.82134	0.522597	-0.385018		3.00996	0.300248	1.96915	0.848814	2.48955	0.848814	4.60059	0.274456	3.53575	0.913839	4.06817	0.913839	FALSE	FALSE	FALSE	FALSE	TRUE	FALSE	FALSE	FALSE	FALSE	FALSE	FALSE	FALSE	FALSE	FALSE	FALSE	FALSE	FALSE	FALSE	FALSE	FALSE
1376	CPT2	FALSE	0.106565	0.946876	0.30868	0.929743	0.207623	0.946876	0.818151	0.482439	-0.373796	0.924009	0.222178	0.924009	0.752435	0.836709	-0.440007	0.999174	0.156214	0.999174	FALSE	TRUE	TRUE	FALSE	FALSE	FALSE	FALSE	FALSE	FALSE	FALSE	FALSE	FALSE	FALSE	FALSE	FALSE	TRUE	FALSE	FALSE	FALSE	FALSE
54987	CZIB	FALSE	0.18794	0.717118	-0.469849	0.510002	-0.140955	0.717118	-0.0218331	0.980115	-0.11451	0.954499	-0.0681717	0.980115	0.0306253	0.997848	-0.0619893	0.999174	-0.015682	0.999174	FALSE	FALSE	FALSE	FALSE	FALSE	TRUE	FALSE	FALSE	FALSE	FALSE	FALSE	FALSE	FALSE	FALSE	FALSE	FALSE	FALSE	FALSE	FALSE	FALSE
4116	MAGOH	FALSE	-0.2514	0.459213	0.00160529	0.999193	-0.124897	0.999193	0.0394438	0.952438	0.284121	0.647191	0.161782	0.952438	0.0355703	0.995083	0.280571	0.931897	0.15807	0.995083	FALSE	TRUE	TRUE	FALSE	FALSE	FALSE	FALSE	FALSE	FALSE	FALSE	FALSE	FALSE	FALSE	FALSE	FALSE	FALSE	FALSE	FALSE	FALSE	FALSE
7804	LRP8	FALSE	-0.295246	0.794842	-0.0800082	0.977834	-0.187627	0.977834	-0.460743	0.741223	0.428678	0.819637	-0.0160329	0.819637	-0.819119	0.662443	0.0711894	0.999174	-0.373965	0.999174	FALSE	TRUE	TRUE	FALSE	TRUE	FALSE	FALSE	FALSE	FALSE	FALSE	FALSE	FALSE	FALSE	TRUE	FALSE	FALSE	FALSE	FALSE	FALSE	FALSE
55706	NDC1	FALSE	-0.174589	0.825224	-0.1648	0.929743	-0.169694	0.929743	0.142702	0.882329	0.0278697	0.993637	0.085286	0.993637	0.291972	0.937438	0.176858	0.999174	0.234415	0.999174	FALSE	TRUE	TRUE	FALSE	FALSE	FALSE	FALSE	FALSE	FALSE	FALSE	FALSE	FALSE	FALSE	FALSE	FALSE	FALSE	FALSE	FALSE	FALSE	FALSE
54432	YIPF1	FALSE	0.450166	0.446589	0.129798	0.94451	0.289982	0.94451	-0.231417	0.822283	-0.201572	0.945912	-0.216495	0.945912	-0.34074	0.93243	-0.310402	0.999174	-0.325571	0.999174	FALSE	FALSE	FALSE	FALSE	FALSE	FALSE	FALSE	FALSE	FALSE	FALSE	FALSE	FALSE	FALSE	FALSE	FALSE	FALSE	FALSE	FALSE	FALSE	FALSE
51668	HSPB11	FALSE	-0.0920016	0.870408	0.168638	0.811129	0.0383182	0.870408	0.216998	0.649324	0.255033	0.790221	0.236016	0.790221	0.0161087	0.998409	0.0545344	0.999174	0.0353215	0.999174	FALSE	FALSE	FALSE	FALSE	FALSE	FALSE	FALSE	FALSE	FALSE	FALSE	FALSE	FALSE	FALSE	FALSE	FALSE	FALSE	FALSE	FALSE	FALSE	FALSE
115353	LRRC42	FALSE	-0.260279	0.670604	0.250377	0.814091	-0.00495098	0.814091	0.242214	0.778133	0.201732	0.908795	0.221973	0.908795	0.341143	0.921459	0.30061	0.999174	0.320876	0.999174	FALSE	TRUE	TRUE	FALSE	FALSE	FALSE	FALSE	FALSE	FALSE	FALSE	FALSE	FALSE	FALSE	FALSE	FALSE	FALSE	FALSE	FALSE	FALSE	FALSE
9528	TMEM59	FALSE	-0.144985	0.662479	0.0242337	0.970167	-0.0603756	0.970167	-0.669466	0.00181179	-0.346711	0.197593	-0.508089	0.197593	-0.267185	0.809384	0.0558952	0.999174	-0.105645	0.999174	FALSE	TRUE	TRUE	FALSE	FALSE	FALSE	FALSE	FALSE	FALSE	FALSE	FALSE	FALSE	FALSE	FALSE	FALSE	FALSE	FALSE	FALSE	FALSE	FALSE
127428	TCEANC2	FALSE	0.431157	0.77858	0.169632	0.963675	0.300395	0.963675	0.0054553	0.99846	0.520044	0.830891	0.26275	0.99846	-0.916254	0.681081	-0.401205	0.999174	-0.658729	0.999174	FALSE	FALSE	FALSE	FALSE	FALSE	FALSE	FALSE	FALSE	FALSE	FALSE	FALSE	FALSE	FALSE	FALSE	FALSE	FALSE	FALSE	FALSE	FALSE	FALSE
606495	CYB5RL	FALSE	1.90995	0.0449617	0.347949	0.941669	1.12895	0.941669	0.303917	0.914804	1.22114	0.519051	0.762527	0.914804	0.156585	0.993263	1.07292	0.854305	0.614753	0.993263	FALSE	FALSE	TRUE	FALSE	FALSE	FALSE	FALSE	FALSE	FALSE	FALSE	FALSE	FALSE	FALSE	FALSE	FALSE	FALSE	FALSE	FALSE	FALSE	FALSE
51253	MRPL37	FALSE	1.06167	0.0040035	0.127421	0.937496	0.594544	0.937496	0.558858	0.23418	0.616018	0.303684	0.587438	0.303684	-0.0109722	0.999019	0.0460173	0.999174	0.0175225	0.999174	FALSE	FALSE	FALSE	FALSE	FALSE	FALSE	FALSE	FALSE	FALSE	FALSE	FALSE	FALSE	FALSE	FALSE	FALSE	FALSE	FALSE	FALSE	FALSE	FALSE
23648	SSBP3	FALSE	-0.345886	0.820382	-1.04461	0.487494	-0.695249	0.820382	-1.29493	0.343007	-0.558338	0.844434	-0.926633	0.844434	-0.506523	0.973138	0.228296	0.999174	-0.139113	0.999174	FALSE	TRUE	TRUE	FALSE	TRUE	FALSE	FALSE	FALSE	FALSE	FALSE	FALSE	FALSE	FALSE	FALSE	TRUE	FALSE	FALSE	FALSE	TRUE	FALSE
7268	TTC4	FALSE	-5.2689	0.275433	0.548895	0.956657	-2.36	0.956657	0.427776	0.94716	-1.03823	0.937271	-0.305229	0.94716	0.44891	0.992999	-1.01712	0.999174	-0.284106	0.999174	FALSE	TRUE	TRUE	FALSE	FALSE	FALSE	FALSE	FALSE	FALSE	FALSE	FALSE	FALSE	FALSE	FALSE	FALSE	FALSE	FALSE	FALSE	TRUE	FALSE
25973	PARS2	FALSE	-0.366231	0.834107	-1.04138	0.582171	-0.703805	0.834107	-0.404006	0.798413	-0.69852	0.821955	-0.551263	0.821955	0.757933	0.916423	0.460946	0.999174	0.609439	0.999174	FALSE	FALSE	FALSE	FALSE	FALSE	FALSE	FALSE	FALSE	FALSE	FALSE	FALSE	FALSE	FALSE	FALSE	FALSE	FALSE	FALSE	FALSE	FALSE	FALSE
1718	DHCR24	FALSE	1.01903	1.07473e-09	0.292722	0.307574	0.655877	0.307574	1.12827	4.20533e-10	0.708126	0.0864038	0.918198	0.0864038	0.693573	0.296643	0.273906	0.998794	0.48374	0.998794	FALSE	FALSE	FALSE	FALSE	TRUE	FALSE	FALSE	FALSE	FALSE	FALSE	FALSE	FALSE	FALSE	FALSE	FALSE	FALSE	FALSE	FALSE	FALSE	FALSE
23358	USP24	FALSE	-0.526242	0.355501	0.0694363	0.965862	-0.228403	0.965862	-0.704295	0.162407	-0.28361	0.824266	-0.493952	0.824266	-0.538882	0.660959	-0.118327	0.999174	-0.328604	0.999174	FALSE	TRUE	TRUE	FALSE	FALSE	FALSE	FALSE	FALSE	FALSE	FALSE	FALSE	FALSE	TRUE	FALSE	FALSE	FALSE	FALSE	FALSE	FALSE	FALSE
100507634		FALSE	0.672802	0.730644	1.14539	0.625314	0.909098	0.730644	0.479571	0.876755	-1.34558	0.787212	-0.433005	0.876755	-0.00934765	0.999812	-1.83324	0.912846	-0.921296	0.999812	FALSE	FALSE	FALSE	FALSE	FALSE	FALSE	FALSE	FALSE	FALSE	FALSE	FALSE	FALSE	FALSE	FALSE	FALSE	FALSE	FALSE	FALSE	FALSE	FALSE
8613	PLPP3	FALSE	0.198525	0.506377	0.364961	0.0784395	0.281743	0.506377	0.179546	0.625621	0.0661974	0.954499	0.122872	0.954499	0.607416	0.0808428	0.493954	0.35932	0.550685	0.35932	FALSE	TRUE	TRUE	FALSE	FALSE	FALSE	FALSE	FALSE	FALSE	FALSE	FALSE	FALSE	FALSE	FALSE	FALSE	FALSE	FALSE	FALSE	FALSE	FALSE
5563	PRKAA2	FALSE	1.15072	0.0524573	0.358146	0.852972	0.754436	0.852972	1.16914	0.0434761	0.714869	0.565003	0.942003	0.565003	0.823321	0.67582	0.369478	0.999174	0.596399	0.999174	FALSE	FALSE	FALSE	FALSE	TRUE	FALSE	FALSE	FALSE	FALSE	FALSE	FALSE	FALSE	FALSE	FALSE	FALSE	FALSE	FALSE	FALSE	FALSE	FALSE
115209	OMA1	FALSE	-0.510549	0.766692	0.743525	0.642125	0.116488	0.766692	0.296513	0.874896	-0.229348	0.971979	0.0335827	0.971979	0.0090136	0.999687	-0.51785	0.999174	-0.254418	0.999687	FALSE	FALSE	FALSE	FALSE	FALSE	FALSE	FALSE	FALSE	FALSE	TRUE	FALSE	FALSE	FALSE	FALSE	FALSE	FALSE	FALSE	FALSE	FALSE	FALSE
114803	MYSM1	FALSE	-0.564288	0.658558	0.0857334	0.979088	-0.239277	0.979088	-0.185923	0.92483	-0.0130984	0.997766	-0.0995109	0.997766	-1.13843	0.42677	-0.966147	0.628828	-1.05229	0.628828	FALSE	FALSE	TRUE	FALSE	FALSE	FALSE	FALSE	FALSE	FALSE	FALSE	FALSE	FALSE	FALSE	FALSE	FALSE	FALSE	FALSE	FALSE	FALSE	FALSE
3725	JUN	FALSE	0.115483	0.45392	0.135471	0.442884	0.125477	0.45392	0.030943	0.94716	-0.0702626	0.914309	-0.0196598	0.94716	0.170025	0.868724	0.0687184	0.999174	0.119372	0.999174	FALSE	TRUE	TRUE	FALSE	FALSE	FALSE	FALSE	FALSE	FALSE	FALSE	FALSE	FALSE	FALSE	FALSE	FALSE	FALSE	FALSE	FALSE	FALSE	FALSE
55277	FGGY	FALSE	0.147453	0.875428	-0.186631	0.931739	-0.0195891	0.931739	-0.811232	0.226711	-0.811466	0.519051	-0.811349	0.519051	-0.243891	0.976039	-0.243645	0.999174	-0.243768	0.999174	FALSE	FALSE	FALSE	FALSE	FALSE	FALSE	FALSE	FALSE	FALSE	FALSE	FALSE	FALSE	FALSE	FALSE	FALSE	FALSE	FALSE	FALSE	FALSE	FALSE
1573	CYP2J2	FALSE	2.47708	0.470447	0.967362	0.927096	1.72222	0.927096	1.69834	0.660813	-0.0285739	0.998868	0.834885	0.998868	-0.46647	0.984008	-2.19954	0.89464	-1.333	0.984008	FALSE	FALSE	FALSE	FALSE	FALSE	FALSE	FALSE	FALSE	FALSE	FALSE	FALSE	FALSE	FALSE	FALSE	FALSE	FALSE	FALSE	FALSE	FALSE	FALSE
101926964		FALSE	-0.578352	0.759293	-0.693527	0.789198	-0.63594	0.789198	-1.08521	0.68465	-0.369353	0.962746	-0.727281	0.962746	-0.784893	0.978941	-0.0630447	0.999174	-0.423969	0.999174	FALSE	FALSE	FALSE	FALSE	FALSE	FALSE	FALSE	FALSE	FALSE	FALSE	FALSE	FALSE	FALSE	FALSE	FALSE	FALSE	FALSE	FALSE	FALSE	FALSE
100996570	NFIA-AS2	FALSE	0.366208	0.922351	0.157357	0.988374	0.261782	0.988374	0.568328	0.859325	0.438334	0.960001	0.503331	0.960001	0.195498	0.9948	0.0661233	0.999174	0.130811	0.999174	FALSE	FALSE	FALSE	FALSE	FALSE	FALSE	FALSE	FALSE	FALSE	FALSE	FALSE	FALSE	FALSE	FALSE	FALSE	FALSE	FALSE	FALSE	FALSE	FALSE
4774	NFIA	FALSE	-0.127929	0.612767	0.369821	0.000437642	0.120946	0.612767	0.238866	0.283809	0.176013	0.644824	0.20744	0.644824	0.108375	0.957159	0.0454295	0.999174	0.076902	0.999174	FALSE	FALSE	TRUE	FALSE	FALSE	FALSE	FALSE	FALSE	FALSE	TRUE	FALSE	FALSE	TRUE	FALSE	FALSE	TRUE	FALSE	FALSE	FALSE	FALSE
83941	TM2D1	FALSE	0.104884	0.893977	0.335694	0.713756	0.220289	0.893977	0.0287364	0.981913	0.23535	0.887804	0.132043	0.981913	0.0004167	0.999817	0.207239	0.999174	0.103828	0.999817	FALSE	FALSE	FALSE	FALSE	FALSE	FALSE	FALSE	FALSE	FALSE	FALSE	FALSE	FALSE	FALSE	FALSE	FALSE	FALSE	FALSE	FALSE	FALSE	FALSE
10207	PATJ	FALSE	0.248932	0.946097	-0.96454	0.873441	-0.357804	0.946097	-0.523248	0.912186	0.996936	0.765202	0.236844	0.912186	-1.02057	0.974355	0.496779	0.999174	-0.261897	0.999174	FALSE	FALSE	TRUE	FALSE	FALSE	FALSE	FALSE	FALSE	FALSE	FALSE	FALSE	FALSE	FALSE	FALSE	FALSE	FALSE	FALSE	FALSE	FALSE	FALSE
7398	USP1	FALSE	-1.1209	0.00222306	-0.221428	0.824062	-0.671163	0.824062	0.1914	0.826071	0.337982	0.652305	0.264691	0.826071	-0.228803	0.957777	-0.0820883	0.999174	-0.155446	0.999174	FALSE	FALSE	TRUE	FALSE	FALSE	FALSE	FALSE	FALSE	FALSE	FALSE	FALSE	FALSE	FALSE	FALSE	FALSE	FALSE	FALSE	FALSE	FALSE	FALSE
85440	DOCK7	FALSE	-0.818041	0.0350928	0.0623287	0.960038	-0.377856	0.960038	-0.607773	0.0668694	-0.22946	0.844026	-0.418616	0.844026	-0.139209	0.984008	0.238732	0.999174	0.0497613	0.999174	FALSE	TRUE	TRUE	FALSE	FALSE	FALSE	FALSE	FALSE	FALSE	FALSE	FALSE	FALSE	FALSE	FALSE	FALSE	FALSE	FALSE	FALSE	FALSE	FALSE
84938	ATG4C	FALSE	-0.712218	0.433331	-0.278108	0.909762	-0.495163	0.909762	0.431164	0.677464	-0.350243	0.873395	0.0404605	0.873395	0.704338	0.792797	-0.0776632	0.999174	0.313337	0.999174	FALSE	FALSE	FALSE	FALSE	FALSE	FALSE	FALSE	FALSE	FALSE	FALSE	FALSE	FALSE	FALSE	FALSE	FALSE	FALSE	FALSE	FALSE	FALSE	FALSE
29929	ALG6	FALSE	0.130194	0.952014	0.88823	0.534022	0.509212	0.952014	0.828963	0.521395	0.582165	0.829955	0.705564	0.829955	-0.3314	0.97314	-0.57782	0.981297	-0.45461	0.981297	FALSE	FALSE	FALSE	FALSE	FALSE	FALSE	FALSE	FALSE	FALSE	FALSE	FALSE	FALSE	FALSE	FALSE	FALSE	FALSE	TRUE	TRUE	FALSE	FALSE
23421	ITGB3BP	FALSE	0.0116705	0.989134	-0.265915	0.86005	-0.127122	0.989134	0.0460664	0.975246	0.159253	0.947889	0.10266	0.975246	0.0332996	0.998409	0.145945	0.999174	0.0896225	0.999174	FALSE	FALSE	FALSE	FALSE	FALSE	FALSE	FALSE	FALSE	FALSE	FALSE	FALSE	FALSE	FALSE	FALSE	FALSE	FALSE	FALSE	FALSE	FALSE	FALSE
84455	EFCAB7	FALSE	0.920175	0.542974	0.600353	0.827316	0.760264	0.827316	-0.271835	0.921592	-0.656514	0.86416	-0.464174	0.921592	-0.314641	0.985547	-0.698677	0.999174	-0.506659	0.999174	FALSE	TRUE	TRUE	FALSE	FALSE	FALSE	FALSE	FALSE	FALSE	FALSE	FALSE	FALSE	FALSE	FALSE	FALSE	FALSE	FALSE	FALSE	FALSE	FALSE
79469		FALSE	-2.04372	0.41981	0.32936	0.957907	-0.857178	0.957907	-2.32573	0.443285	-0.540344	0.953372	-1.43304	0.953372	-0.726262	0.987665	1.06545	0.999174	0.169595	0.999174	FALSE	FALSE	FALSE	FALSE	FALSE	FALSE	FALSE	FALSE	FALSE	FALSE	FALSE	FALSE	FALSE	FALSE	FALSE	FALSE	FALSE	FALSE	FALSE	FALSE
5236	PGM1	FALSE	0.678271	0.132659	0.354105	0.683648	0.516188	0.683648	0.723016	0.23527	0.693596	0.249422	0.708306	0.249422	0.217614	0.964327	0.18838	0.999174	0.202997	0.999174	FALSE	TRUE	TRUE	FALSE	FALSE	FALSE	FALSE	FALSE	FALSE	FALSE	FALSE	FALSE	FALSE	FALSE	FALSE	FALSE	FALSE	FALSE	FALSE	FALSE
4919	ROR1	FALSE	1.76617	0.490846	2.51636	0.162403	2.14127	0.490846	0.730682	0.880374	0.351088	0.980767	0.540885	0.980767	1.14796	0.950887	0.768661	0.999174	0.958308	0.999174	FALSE	FALSE	TRUE	FALSE	FALSE	FALSE	FALSE	FALSE	FALSE	FALSE	FALSE	FALSE	FALSE	FALSE	FALSE	FALSE	FALSE	FALSE	FALSE	FALSE
57685	CACHD1	FALSE	0.38922	0.834725	0.212174	0.960007	0.300697	0.960007	0.715101	0.660185	0.92629	0.652305	0.820696	0.660185	-0.303856	0.979393	-0.0931648	0.999174	-0.198511	0.999174	FALSE	TRUE	TRUE	FALSE	FALSE	FALSE	FALSE	FALSE	FALSE	FALSE	FALSE	FALSE	TRUE	FALSE	FALSE	TRUE	FALSE	FALSE	FALSE	FALSE
55225	RAVER2	FALSE	0.983049	0.46233	0.649939	0.800488	0.816494	0.800488	-0.748117	0.756297	1.50079	0.377522	0.376339	0.756297	-1.77653	0.480524	0.471931	0.999174	-0.652302	0.999174	FALSE	TRUE	TRUE	FALSE	FALSE	FALSE	FALSE	FALSE	FALSE	FALSE	FALSE	FALSE	FALSE	FALSE	FALSE	FALSE	FALSE	FALSE	FALSE	FALSE
3716	JAK1	FALSE	0.0948382	0.870579	0.330903	0.477019	0.21287	0.870579	0.276185	0.702839	0.379283	0.646513	0.327734	0.702839	0.269914	0.945124	0.373549	0.943031	0.321731	0.945124	FALSE	FALSE	FALSE	FALSE	FALSE	FALSE	FALSE	FALSE	FALSE	FALSE	FALSE	FALSE	FALSE	TRUE	FALSE	FALSE	FALSE	FALSE	FALSE	FALSE
205	AK4	FALSE	0.738435	0.46487	1.13694	0.182494	0.937688	0.46487	0.688028	0.536258	0.190759	0.962852	0.439393	0.962852	0.748995	0.802825	0.252245	0.999174	0.50062	0.999174	FALSE	TRUE	TRUE	FALSE	FALSE	FALSE	FALSE	FALSE	FALSE	FALSE	FALSE	FALSE	FALSE	FALSE	FALSE	TRUE	FALSE	FALSE	FALSE	FALSE
9829	DNAJC6	FALSE	-5.71537	0.168022	0.987614	0.870117	-2.36388	0.870117	1.60523	0.561404	1.39436	0.743414	1.49979	0.743414	1.71236	0.795527	1.50223	0.921662	1.60729	0.921662	FALSE	TRUE	TRUE	FALSE	TRUE	TRUE	TRUE	FALSE	FALSE	FALSE	FALSE	FALSE	FALSE	TRUE	FALSE	FALSE	FALSE	FALSE	TRUE	FALSE
54741	LEPROT	FALSE	-0.614613	0.00800828	0.0867727	0.925129	-0.26392	0.925129	-0.686195	0.00255443	-0.477021	0.227844	-0.581608	0.227844	-0.191168	0.940032	0.0182009	0.999174	-0.0864835	0.999174	FALSE	FALSE	FALSE	FALSE	FALSE	FALSE	FALSE	FALSE	FALSE	FALSE	FALSE	FALSE	FALSE	FALSE	FALSE	TRUE	FALSE	FALSE	FALSE	FALSE
3953	LEPR	FALSE	-2.59007	0.269499	-0.252579	0.970167	-1.42132	0.970167	0.0244269	0.993488	0.0440673	0.995528	0.0342471	0.995528	1.58318	0.732408	1.60354	0.860343	1.59336	0.860343	FALSE	FALSE	FALSE	FALSE	FALSE	FALSE	FALSE	FALSE	FALSE	FALSE	FALSE	FALSE	FALSE	FALSE	FALSE	FALSE	FALSE	FALSE	FALSE	FALSE
5142	PDE4B	FALSE	0.00288847	0.994293	0.305713	0.315597	0.154301	0.994293	-0.140821	0.760148	-0.337712	0.483318	-0.239266	0.760148	0.367275	0.578259	0.170467	0.999174	0.268871	0.999174	FALSE	FALSE	TRUE	FALSE	FALSE	FALSE	FALSE	FALSE	FALSE	FALSE	FALSE	FALSE	FALSE	TRUE	FALSE	FALSE	FALSE	FALSE	FALSE	FALSE
84251	SGIP1	FALSE	-3.45938		-3.46254	0.857496	-3.46096		-3.5192		-3.38923	0.83686	-3.45422		-6.4429	0.205353	-6.31292	0.314237	-6.37791	0.314237	FALSE	TRUE	TRUE	FALSE	TRUE	FALSE	FALSE	FALSE	FALSE	FALSE	FALSE	FALSE	FALSE	TRUE	FALSE	FALSE	FALSE	FALSE	FALSE	FALSE
79819	DNAI4	FALSE	-0.020234	0.99095	-0.298005	0.940909	-0.159119	0.99095	-0.754825	0.635394	-1.79645	0.394469	-1.27564	0.635394	0.510625	0.974355	-0.530947	0.999174	-0.0101608	0.999174	FALSE	TRUE	TRUE	FALSE	FALSE	FALSE	FALSE	FALSE	FALSE	FALSE	FALSE	FALSE	FALSE	FALSE	FALSE	FALSE	FALSE	FALSE	FALSE	FALSE
57708	MIER1	FALSE	-0.759007	0.0549732	0.0265513	0.986184	-0.366228	0.986184	0.259923	0.627303	0.292052	0.729605	0.275988	0.729605	0.203762	0.945124	0.23585	0.994023	0.219806	0.994023	FALSE	FALSE	FALSE	FALSE	FALSE	FALSE	FALSE	FALSE	FALSE	FALSE	FALSE	FALSE	FALSE	FALSE	FALSE	FALSE	FALSE	FALSE	FALSE	FALSE
23169	SLC35D1	FALSE	-0.27072	0.54151	-0.755084	0.0615627	-0.512902	0.54151	-0.303984	0.590515	-0.30113	0.765874	-0.302557	0.765874	-0.716947	0.313631	-0.713648	0.47762	-0.715297	0.47762	FALSE	FALSE	FALSE	FALSE	FALSE	FALSE	FALSE	FALSE	FALSE	FALSE	FALSE	FALSE	FALSE	FALSE	FALSE	FALSE	FALSE	FALSE	FALSE	FALSE
26135	SERBP1	FALSE	-0.351836	0.027702	-0.157507	0.545991	-0.254672	0.545991	0.234918	0.429243	0.407253	0.0334394	0.321086	0.429243	-0.0749641	0.984008	0.0972924	0.999174	0.0111642	0.999174	TRUE	FALSE	FALSE	FALSE	FALSE	FALSE	FALSE	FALSE	FALSE	FALSE	FALSE	FALSE	FALSE	FALSE	FALSE	FALSE	FALSE	FALSE	FALSE	FALSE
1647	GADD45A	FALSE	0.233889	0.482402	0.519479	0.0220674	0.376684	0.482402	-0.102522	0.856935	0.0279995	0.989782	-0.0372614	0.989782	0.47166	0.319403	0.601777	0.374909	0.536718	0.374909	FALSE	TRUE	TRUE	FALSE	FALSE	FALSE	FALSE	FALSE	FALSE	FALSE	FALSE	FALSE	FALSE	FALSE	FALSE	FALSE	FALSE	FALSE	FALSE	FALSE
55970	GNG12	FALSE	0.0931433	0.799386	0.475533	0.0275116	0.284338	0.799386	-0.192996	0.780478	-0.0556858	0.970248	-0.124341	0.970248	0.470588	0.713651	0.607508	0.29179	0.539048	0.713651	FALSE	FALSE	FALSE	TRUE	TRUE	FALSE	FALSE	FALSE	FALSE	FALSE	FALSE	FALSE	FALSE	FALSE	FALSE	FALSE	FALSE	FALSE	FALSE	FALSE
9077	DIRAS3	TRUE	1.80225	1.05461e-14	1.53528	9.5813e-21	1.66876	1.05461e-14	1.71768	6.60229e-18	1.28392	2.44918e-07	1.5008	2.44918e-07	1.98346	3.9931e-17	1.54972	2.14101e-07	1.76659	2.14101e-07	FALSE	FALSE	FALSE	FALSE	TRUE	FALSE	FALSE	FALSE	FALSE	FALSE	FALSE	FALSE	FALSE	FALSE	FALSE	FALSE	FALSE	FALSE	FALSE	FALSE
79971	WLS	FALSE	0.186231	0.672177	0.123623	0.890048	0.154927	0.890048	-0.221656	0.648884	-0.281254	0.767986	-0.251455	0.767986	0.00778358	0.999019	-0.0518852	0.999174	-0.0220508	0.999174	FALSE	TRUE	TRUE	FALSE	FALSE	FALSE	FALSE	FALSE	FALSE	FALSE	FALSE	FALSE	FALSE	FALSE	FALSE	TRUE	FALSE	FALSE	FALSE	FALSE
6121	RPE65	FALSE	-0.611924	0.651669	0.679388	0.645709	0.0337316	0.651669	1.16898	0.118184	1.05473	0.311289	1.11185	0.311289	1.35325	0.212857	1.23824	0.43166	1.29575	0.43166	FALSE	FALSE	FALSE	TRUE	FALSE	FALSE	FALSE	FALSE	FALSE	FALSE	FALSE	FALSE	FALSE	FALSE	FALSE	FALSE	FALSE	FALSE	FALSE	FALSE
55635	DEPDC1	FALSE	-2.06883	0.458187	-1.06715	0.162403	-1.56799	0.458187	-0.804924	0.333933	0.0746735	0.985397	-0.365125	0.985397	-0.542734	0.909101	0.335647	0.999174	-0.103544	0.999174	FALSE	FALSE	FALSE	FALSE	FALSE	FALSE	FALSE	FALSE	FALSE	FALSE	FALSE	FALSE	FALSE	FALSE	FALSE	FALSE	FALSE	FALSE	FALSE	FALSE
55631	LRRC40	FALSE	-0.468488	0.491205	-0.377491	0.68696	-0.42299	0.68696	-0.80011	0.20884	0.131033	0.960001	-0.334539	0.960001	-1.00366	0.247316	-0.0723448	0.999174	-0.538001	0.999174	FALSE	FALSE	FALSE	FALSE	FALSE	FALSE	FALSE	FALSE	FALSE	FALSE	FALSE	FALSE	TRUE	FALSE	FALSE	FALSE	FALSE	FALSE	FALSE	FALSE
9295	SRSF11	FALSE	-0.377319	0.0265621	-0.019115	0.973758	-0.198217	0.973758	0.0801949	0.858962	0.0203793	0.98569	0.0502871	0.98569	0.128382	0.959236	0.0685099	0.999174	0.0984458	0.999174	TRUE	TRUE	TRUE	FALSE	FALSE	FALSE	FALSE	FALSE	FALSE	FALSE	FALSE	FALSE	FALSE	FALSE	FALSE	FALSE	FALSE	FALSE	FALSE	FALSE
81573	ANKRD13C	FALSE	-0.614168	0.430471	-0.265616	0.894413	-0.439892	0.894413	-0.627136	0.446592	0.0660338	0.986157	-0.280551	0.986157	-0.593355	0.814703	0.100022	0.999174	-0.246666	0.999174	FALSE	FALSE	FALSE	FALSE	FALSE	FALSE	FALSE	FALSE	FALSE	FALSE	FALSE	FALSE	FALSE	FALSE	FALSE	FALSE	FALSE	FALSE	FALSE	FALSE
11147	HHLA3	FALSE	0.33287	0.746297	0.160918	0.955827	0.246894	0.955827	-0.59485	0.585585	-0.112601	0.979371	-0.353725	0.979371	-0.122822	0.992999	0.359948	0.999174	0.118563	0.999174	FALSE	FALSE	FALSE	FALSE	FALSE	FALSE	FALSE	FALSE	FALSE	FALSE	FALSE	FALSE	FALSE	FALSE	FALSE	FALSE	FALSE	FALSE	FALSE	FALSE
1491	CTH	FALSE	0.244493	0.83239	-0.112174	0.972378	0.0661592	0.972378	-0.0859991	0.958415	-0.204665	0.953372	-0.145332	0.958415	0.344569	0.955041	0.225698	0.999174	0.285133	0.999174	FALSE	TRUE	TRUE	FALSE	FALSE	FALSE	FALSE	FALSE	FALSE	FALSE	FALSE	FALSE	FALSE	FALSE	FALSE	FALSE	FALSE	FALSE	FALSE	FALSE
9406	ZRANB2	FALSE	-0.766361	0.0228993	0.15474	0.891044	-0.305811	0.891044	0.15805	0.841719	0.0618767	0.975902	0.109964	0.975902	0.126784	0.984008	0.0308168	0.999174	0.0788003	0.999174	FALSE	FALSE	FALSE	FALSE	FALSE	FALSE	FALSE	FALSE	FALSE	FALSE	FALSE	FALSE	FALSE	FALSE	FALSE	FALSE	FALSE	FALSE	FALSE	FALSE
257194	NEGR1	FALSE	0.763549	0.243261	-0.511716	0.634835	0.125916	0.634835	-0.857891	0.266667	-0.935806	0.33712	-0.896848	0.33712	-0.238698	0.984008	-0.317576	0.999174	-0.278137	0.999174	FALSE	TRUE	TRUE	FALSE	TRUE	FALSE	FALSE	FALSE	FALSE	FALSE	FALSE	FALSE	FALSE	FALSE	FALSE	FALSE	FALSE	FALSE	FALSE	FALSE
8790	FPGT	FALSE	-0.354822	0.775358	0.308913	0.862847	-0.0229544	0.862847	-0.344943	0.807035	-0.583227	0.729605	-0.464085	0.807035	-0.0878002	0.995213	-0.326332	0.999174	-0.207066	0.999174	FALSE	FALSE	FALSE	FALSE	FALSE	FALSE	FALSE	FALSE	FALSE	FALSE	FALSE	FALSE	FALSE	FALSE	FALSE	FALSE	FALSE	FALSE	FALSE	FALSE
127254	ERICH3	FALSE	2.65936	0.215637	0.00597884	0.99958	1.33267	0.99958	2.29758	0.304301	1.40384	0.850099	1.85071	0.850099	0.333889	0.98855	-0.562177	0.999174	-0.114144	0.999174	FALSE	FALSE	FALSE	FALSE	TRUE	FALSE	FALSE	FALSE	FALSE	FALSE	FALSE	FALSE	FALSE	FALSE	FALSE	FALSE	FALSE	FALSE	FALSE	FALSE
1429	CRYZ	FALSE	-0.595851	0.253285	0.0818177	0.960578	-0.257016	0.960578	0.239108	0.706641	0.434365	0.561365	0.336737	0.706641	0.397264	0.822917	0.592386	0.711677	0.494825	0.822917	FALSE	TRUE	TRUE	FALSE	FALSE	FALSE	FALSE	FALSE	FALSE	FALSE	FALSE	FALSE	FALSE	FALSE	FALSE	FALSE	FALSE	FALSE	FALSE	FALSE
127253	TYW3	FALSE	-1.50183	0.00489793	-0.62899	0.307876	-1.06541	0.307876	-0.108773	0.921592	-0.0689625	0.986157	-0.0888678	0.986157	0.054051	0.996188	0.0937242	0.999174	0.0738876	0.999174	FALSE	FALSE	FALSE	FALSE	FALSE	FALSE	FALSE	FALSE	FALSE	FALSE	FALSE	FALSE	FALSE	FALSE	FALSE	FALSE	FALSE	FALSE	FALSE	FALSE
34	ACADM	FALSE	-0.810656	0.0381639	-0.00536063	0.997036	-0.408008	0.997036	-0.129597	0.859047	0.170291	0.864073	0.0203473	0.864073	-0.0333322	0.997848	0.266461	0.973742	0.116564	0.997848	FALSE	TRUE	TRUE	FALSE	FALSE	FALSE	FALSE	FALSE	FALSE	FALSE	FALSE	FALSE	FALSE	FALSE	FALSE	FALSE	FALSE	FALSE	FALSE	FALSE
1744		FALSE	-0.0564493	0.922486	0.131748	0.881013	0.0376491	0.922486	-0.0968836	0.887447	0.325618	0.640343	0.114367	0.887447	0.0344213	0.996747	0.456966	0.715425	0.245694	0.996747	FALSE	FALSE	FALSE	FALSE	FALSE	FALSE	FALSE	FALSE	FALSE	FALSE	FALSE	FALSE	FALSE	FALSE	FALSE	FALSE	FALSE	FALSE	FALSE	FALSE
5876	RABGGTB	FALSE	-0.959537	0.137498	-0.369411	0.800362	-0.664474	0.800362	-1.07273	0.240026	-0.906948	0.331889	-0.989838	0.331889	-0.0991452	0.9948	0.0668524	0.999174	-0.0161464	0.999174	FALSE	TRUE	TRUE	FALSE	FALSE	FALSE	FALSE	FALSE	FALSE	FALSE	FALSE	FALSE	FALSE	FALSE	FALSE	FALSE	FALSE	FALSE	FALSE	FALSE
256435	ST6GALNAC3	FALSE	-1.90811	0.417652	-1.32394	0.771102	-1.61603	0.771102	-0.303848	0.946052	0.9797	0.722922	0.337926	0.946052	-0.364844	0.992268	0.913803	0.989657	0.274479	0.992268	FALSE	FALSE	FALSE	FALSE	FALSE	FALSE	FALSE	FALSE	FALSE	FALSE	FALSE	FALSE	FALSE	FALSE	FALSE	FALSE	FALSE	FALSE	FALSE	FALSE
81849	ST6GALNAC5	TRUE	-0.785616	1.70934e-10	-0.411494	1.15955e-05	-0.598555	1.15955e-05	-1.04785	1.65548e-13	-0.976085	1.8119e-09	-1.01197	1.8119e-09	-0.666978	0.0057933	-0.594924	0.0557153	-0.630951	0.0557153	FALSE	FALSE	FALSE	FALSE	TRUE	FALSE	FALSE	FALSE	FALSE	FALSE	FALSE	FALSE	FALSE	FALSE	FALSE	FALSE	FALSE	FALSE	FALSE	FALSE
10026	PIGK	FALSE	-0.707507	0.198061	-0.0907871	0.960578	-0.399147	0.960578	-0.593643	0.403406	-0.791274	0.47845	-0.692458	0.47845	-0.0792534	0.993927	-0.277485	0.999174	-0.178369	0.999174	FALSE	FALSE	FALSE	FALSE	FALSE	FALSE	FALSE	FALSE	FALSE	FALSE	FALSE	FALSE	FALSE	FALSE	FALSE	FALSE	FALSE	FALSE	FALSE	FALSE
26289	AK5	FALSE	-1.30341	0.690781	-0.852654	0.918647	-1.07803	0.918647	-2.66927	0.358618	-1.37648	0.83091	-2.02287	0.83091	-0.19893	0.998409	1.09501	0.999174	0.44804	0.999174	FALSE	FALSE	FALSE	FALSE	TRUE	FALSE	FALSE	FALSE	FALSE	FALSE	FALSE	FALSE	FALSE	FALSE	FALSE	FALSE	FALSE	FALSE	FALSE	FALSE
26009	ZZZ3	FALSE	-0.631395	0.228304	-0.160434	0.918647	-0.395914	0.918647	-0.264822	0.760747	0.0238491	0.9932	-0.120486	0.9932	-0.101155	0.992636	0.187965	0.999174	0.0434051	0.999174	FALSE	FALSE	TRUE	FALSE	FALSE	FALSE	FALSE	FALSE	FALSE	FALSE	FALSE	FALSE	FALSE	FALSE	FALSE	FALSE	FALSE	FALSE	FALSE	FALSE
23032	USP33	FALSE	0.0383069	0.961029	0.0115756	0.992323	0.0249412	0.992323	-0.0541197	0.961875	0.0846868	0.968245	0.0152835	0.968245	0.0740586	0.992999	0.212467	0.999174	0.143263	0.999174	FALSE	FALSE	FALSE	FALSE	FALSE	FALSE	FALSE	FALSE	FALSE	FALSE	FALSE	FALSE	FALSE	FALSE	FALSE	FALSE	FALSE	FALSE	FALSE	FALSE
374986	MIGA1	FALSE	-0.0806322	0.954651	0.435808	0.796635	0.177588	0.954651	-0.69222	0.528082	-0.309669	0.900101	-0.500945	0.900101	-0.895349	0.675295	-0.513248	0.966881	-0.704299	0.966881	FALSE	FALSE	TRUE	FALSE	TRUE	FALSE	FALSE	FALSE	FALSE	FALSE	FALSE	FALSE	FALSE	FALSE	FALSE	FALSE	FALSE	FALSE	FALSE	FALSE
374987	NEXN-AS1	FALSE	-1.09276	0.832436	-2.97433	0.703974	-2.03354	0.832436	0.897157	0.837411	-2.50115	0.793568	-0.801998	0.837411	-0.484388	0.985178	-3.87792	0.646484	-2.18116	0.985178	FALSE	FALSE	FALSE	FALSE	FALSE	FALSE	FALSE	FALSE	FALSE	FALSE	FALSE	FALSE	FALSE	FALSE	FALSE	FALSE	FALSE	FALSE	FALSE	FALSE
91624	NEXN	FALSE	0.306643	0.630252	0.671409	0.120538	0.489026	0.630252	0.699988	0.0709387	0.247069	0.88582	0.473528	0.88582	0.657716	0.375001	0.204478	0.999174	0.431097	0.999174	FALSE	TRUE	TRUE	FALSE	TRUE	FALSE	FALSE	FALSE	FALSE	FALSE	FALSE	FALSE	FALSE	FALSE	FALSE	FALSE	FALSE	FALSE	FALSE	FALSE
8880	FUBP1	FALSE	-0.755708	0.728319	-0.0932169	0.959732	-0.424462	0.959732	0.229568	0.862325	0.157661	0.953372	0.193615	0.953372	-0.0275587	0.998409	-0.0992361	0.999174	-0.0633974	0.999174	FALSE	TRUE	TRUE	FALSE	FALSE	FALSE	FALSE	FALSE	FALSE	FALSE	FALSE	FALSE	FALSE	FALSE	FALSE	FALSE	FALSE	FALSE	FALSE	FALSE
11080	DNAJB4	FALSE	0.252059	0.873775	0.913087	0.335692	0.582573	0.873775	-0.626554	0.698663	-0.437576	0.890737	-0.532065	0.890737	-0.923514	0.793159	-0.734513	0.949353	-0.829013	0.949353	FALSE	FALSE	TRUE	FALSE	FALSE	FALSE	FALSE	FALSE	FALSE	FALSE	FALSE	FALSE	FALSE	FALSE	FALSE	FALSE	FALSE	FALSE	FALSE	FALSE
10964	IFI44L	FALSE	-0.933481	0.536907	0.0718824	0.986184	-0.430799	0.986184	-0.160045	0.940931	0.809184	0.516323	0.32457	0.940931	0.666063	0.921459	1.63457	0.175243	1.15032	0.921459	FALSE	TRUE	TRUE	FALSE	TRUE	FALSE	FALSE	FALSE	FALSE	FALSE	FALSE	FALSE	FALSE	FALSE	FALSE	FALSE	FALSE	FALSE	FALSE	FALSE
10561	IFI44	FALSE	-0.680104	0.631889	-0.514159	0.911635	-0.597132	0.911635	0.184166	0.944674	0.4967	0.857769	0.340433	0.944674	0.20438	0.991783	0.515525	0.999174	0.359952	0.999174	FALSE	TRUE	TRUE	FALSE	TRUE	FALSE	FALSE	FALSE	FALSE	FALSE	FALSE	FALSE	FALSE	FALSE	FALSE	FALSE	FALSE	FALSE	FALSE	FALSE
64123	ADGRL4	TRUE	1.37688	0.00152505	1.82739	5.10545e-10	1.60214	0.00152505	1.40203	0.00117106	1.20173	0.0236123	1.30188	0.0236123	1.85919	7.53642e-05	1.65884	0.00375628	1.75902	0.00375628	FALSE	FALSE	TRUE	FALSE	FALSE	FALSE	FALSE	FALSE	FALSE	FALSE	FALSE	FALSE	FALSE	FALSE	FALSE	FALSE	FALSE	FALSE	FALSE	FALSE
23266	ADGRL2	FALSE	-1.17338	0.281129	-0.335074	0.879704	-0.754226	0.879704	-1.12921	0.234935	-0.356228	0.88427	-0.742716	0.88427	-0.511707	0.952861	0.26267	0.999174	-0.124518	0.999174	FALSE	FALSE	FALSE	FALSE	TRUE	TRUE	FALSE	TRUE	FALSE	FALSE	FALSE	FALSE	TRUE	FALSE	FALSE	FALSE	FALSE	FALSE	TRUE	FALSE
79739	TTLL7	FALSE	0.90336	0.445154	0.240005	0.952523	0.571683	0.952523	0.756569	0.658437	0.748531	0.767766	0.75255	0.767766	0.227993	0.987665	0.220109	0.999174	0.224051	0.999174	FALSE	FALSE	FALSE	FALSE	FALSE	FALSE	FALSE	FALSE	FALSE	FALSE	FALSE	FALSE	FALSE	TRUE	FALSE	FALSE	FALSE	FALSE	FALSE	FALSE
5567	PRKACB	FALSE	-0.684721	0.0798865	0.099725	0.924275	-0.292498	0.924275	-0.506942	0.180354	-0.276941	0.797188	-0.391942	0.797188	-0.168487	0.974355	0.0611621	0.999174	-0.0536623	0.999174	FALSE	FALSE	TRUE	FALSE	FALSE	FALSE	FALSE	FALSE	FALSE	FALSE	FALSE	FALSE	FALSE	TRUE	FALSE	FALSE	FALSE	FALSE	FALSE	FALSE
148418	SAMD13	FALSE	-1.71573	0.48916	-0.134214	0.975701	-0.924971	0.975701	-0.438492	0.843168	-0.29009	0.962746	-0.364291	0.962746	-0.590501	0.954559	-0.441748	0.999174	-0.516125	0.999174	TRUE	FALSE	FALSE	FALSE	FALSE	FALSE	FALSE	FALSE	FALSE	FALSE	FALSE	FALSE	FALSE	FALSE	FALSE	FALSE	FALSE	FALSE	FALSE	FALSE
80135	RPF1	FALSE	-0.0896405	0.854418	0.257836	0.615538	0.084098	0.854418	0.438243	0.213623	0.333674	0.516323	0.385959	0.516323	0.272653	0.856256	0.167932	0.999174	0.220292	0.999174	FALSE	FALSE	FALSE	FALSE	FALSE	FALSE	FALSE	FALSE	FALSE	FALSE	FALSE	FALSE	FALSE	FALSE	FALSE	FALSE	FALSE	FALSE	FALSE	FALSE
2787	GNG5	FALSE	0.285439	0.0550257	-0.0342401	0.957907	0.1256	0.957907	0.410862	0.0092816	0.0487089	0.962746	0.229786	0.962746	0.386546	0.261238	0.0242372	0.999174	0.205391	0.999174	FALSE	FALSE	TRUE	FALSE	TRUE	FALSE	FALSE	FALSE	FALSE	FALSE	FALSE	FALSE	FALSE	FALSE	FALSE	TRUE	FALSE	FALSE	FALSE	FALSE
100505741	SPATA1	FALSE	-2.69212	0.168231	-0.50958	0.925806	-1.60085	0.925806	-0.838143	0.786811	0.490258	0.917407	-0.173943	0.917407	-0.95422	0.944074	0.374568	0.999174	-0.289826	0.999174	FALSE	FALSE	FALSE	FALSE	FALSE	FALSE	FALSE	FALSE	FALSE	FALSE	FALSE	FALSE	FALSE	FALSE	FALSE	FALSE	FALSE	FALSE	FALSE	FALSE
1486	CTBS	FALSE	-0.788038	0.48916	-0.671655	0.716837	-0.729846	0.716837	-0.983965	0.398099	-2.56652	0.0349354	-1.77524	0.398099	-0.0605073	0.998409	-1.64127	0.810268	-0.850889	0.998409	FALSE	FALSE	TRUE	FALSE	FALSE	FALSE	FALSE	FALSE	FALSE	FALSE	FALSE	FALSE	FALSE	FALSE	FALSE	FALSE	FALSE	FALSE	FALSE	FALSE
117178	SSX2IP	FALSE	-1.10256	0.0598844	-0.218695	0.863676	-0.660627	0.863676	-0.203729	0.854613	-0.0903898	0.978514	-0.147059	0.978514	-0.646313	0.684853	-0.533078	0.911747	-0.589696	0.911747	FALSE	TRUE	TRUE	FALSE	FALSE	FALSE	FALSE	FALSE	FALSE	FALSE	FALSE	FALSE	FALSE	FALSE	TRUE	FALSE	FALSE	FALSE	FALSE	FALSE
126820	DNAI3	FALSE	0.826681	0.70144	0.691149	0.836949	0.758915	0.836949	0.65461	0.76559	1.34114	0.419515	0.997877	0.76559	1.29751	0.868724	1.98404	0.623725	1.64078	0.868724	FALSE	TRUE	TRUE	FALSE	TRUE	FALSE	FALSE	FALSE	FALSE	FALSE	FALSE	FALSE	FALSE	FALSE	FALSE	FALSE	FALSE	FALSE	FALSE	FALSE
84144	SYDE2	FALSE	-2.73665	0.341457	-0.800217	0.92727	-1.76843	0.92727	-1.14568	0.766378	-0.646813	0.948385	-0.896248	0.948385	-1.55695	0.891752	-1.05781	0.999174	-1.30738	0.999174	FALSE	FALSE	FALSE	FALSE	TRUE	FALSE	FALSE	FALSE	FALSE	FALSE	FALSE	FALSE	FALSE	FALSE	FALSE	FALSE	FALSE	FALSE	FALSE	FALSE
148423	C1orf52	FALSE	-0.597509	0.329121	0.230358	0.881013	-0.183575	0.881013	0.149051	0.904008	-0.287069	0.901226	-0.0690092	0.904008	0.618425	0.74784	0.182332	0.999174	0.400379	0.999174	FALSE	FALSE	TRUE	FALSE	FALSE	FALSE	FALSE	FALSE	FALSE	FALSE	FALSE	FALSE	FALSE	FALSE	FALSE	FALSE	FALSE	FALSE	FALSE	FALSE
8915	BCL10	FALSE	-0.285134	0.736169	-0.225125	0.901994	-0.25513	0.901994	-1.44336	0.0798442	-0.67697	0.657652	-1.06016	0.657652	-0.564156	0.957777	0.200345	0.999174	-0.181905	0.999174	FALSE	FALSE	FALSE	FALSE	FALSE	FALSE	FALSE	FALSE	FALSE	FALSE	FALSE	FALSE	FALSE	FALSE	FALSE	FALSE	FALSE	FALSE	FALSE	FALSE
646626		FALSE	0.516512	0.823813	-0.44822	0.944212	0.034146	0.944212	-4.19444	0.113288	-2.10379	0.689838	-3.14911	0.689838	-3.85477	0.647132	-1.76714	0.998794	-2.81096	0.998794	FALSE	FALSE	FALSE	FALSE	FALSE	FALSE	FALSE	FALSE	FALSE	FALSE	FALSE	FALSE	FALSE	FALSE	FALSE	FALSE	FALSE	FALSE	FALSE	FALSE
23576	DDAH1	FALSE	0.144918	0.810127	0.581924	0.146876	0.363421	0.810127	0.0391606	0.969994	0.0604774	0.984642	0.049819	0.984642	0.0713012	0.992999	0.0926047	0.999174	0.081953	0.999174	FALSE	FALSE	FALSE	FALSE	TRUE	FALSE	FALSE	FALSE	FALSE	FALSE	FALSE	FALSE	FALSE	FALSE	FALSE	FALSE	FALSE	FALSE	FALSE	FALSE
3491	CCN1	FALSE	0.0602208	0.936301	0.738492	0.0099829	0.399357	0.936301	-1.1236	0.00584553	-1.02638	0.0541924	-1.07499	0.0541924	0.636463	0.782965	0.734838	0.830673	0.685651	0.830673	FALSE	TRUE	TRUE	FALSE	FALSE	FALSE	FALSE	FALSE	FALSE	FALSE	FALSE	FALSE	FALSE	FALSE	FALSE	FALSE	FALSE	FALSE	FALSE	FALSE
54680	ZNHIT6	FALSE	-0.330265	0.48434	-0.334868	0.639686	-0.332567	0.639686	-0.35803	0.561404	-0.659607	0.270827	-0.508819	0.561404	-0.148855	0.984008	-0.450762	0.922334	-0.299809	0.984008	FALSE	TRUE	TRUE	FALSE	FALSE	FALSE	FALSE	FALSE	FALSE	FALSE	FALSE	FALSE	FALSE	FALSE	FALSE	FALSE	FALSE	FALSE	FALSE	FALSE
57489	ODF2L	FALSE	-0.286348	0.716377	-0.0646174	0.973758	-0.175483	0.973758	0.0690944	0.950105	0.210431	0.911631	0.139763	0.950105	0.0876846	0.992268	0.229197	0.999174	0.158441	0.999174	FALSE	TRUE	TRUE	FALSE	FALSE	FALSE	FALSE	FALSE	FALSE	FALSE	FALSE	FALSE	FALSE	FALSE	FALSE	FALSE	FALSE	FALSE	FALSE	FALSE
105378828	CLCA4-AS1	FALSE	0.139759	0.96865	0.780044	0.878009	0.459902	0.96865	0.710194	0.816626	-2.86049	0.516323	-1.07515	0.816626	0.456629	0.984008	-3.1107	0.706262	-1.32703	0.984008	FALSE	FALSE	FALSE	FALSE	FALSE	FALSE	FALSE	FALSE	FALSE	FALSE	FALSE	FALSE	FALSE	FALSE	FALSE	FALSE	FALSE	FALSE	FALSE	FALSE
51100	SH3GLB1	FALSE	-0.244303	0.56452	0.155327	0.851582	-0.044488	0.851582	0.233363	0.635394	0.168913	0.866706	0.201138	0.866706	0.189876	0.939497	0.125391	0.999174	0.157634	0.999174	FALSE	FALSE	FALSE	FALSE	FALSE	FALSE	FALSE	FALSE	FALSE	FALSE	FALSE	FALSE	FALSE	FALSE	FALSE	FALSE	FALSE	FALSE	FALSE	FALSE
9403	SELENOF	FALSE	-0.285095	0.536716	0.166699	0.838409	-0.0591981	0.838409	-0.215784	0.665756	-0.0195916	0.993284	-0.117688	0.993284	0.29011	0.821368	0.486437	0.696247	0.388274	0.821368	FALSE	FALSE	FALSE	FALSE	FALSE	FALSE	FALSE	FALSE	FALSE	FALSE	FALSE	FALSE	FALSE	FALSE	FALSE	FALSE	FALSE	FALSE	FALSE	FALSE
9653	HS2ST1	FALSE	-0.478864	0.238717	-0.248878	0.68696	-0.363871	0.68696	-0.268046	0.551796	0.196364	0.815431	-0.0358412	0.815431	-0.0654903	0.987665	0.398949	0.653336	0.166729	0.987665	TRUE	FALSE	FALSE	FALSE	FALSE	FALSE	FALSE	FALSE	FALSE	FALSE	FALSE	FALSE	FALSE	FALSE	FALSE	FALSE	FALSE	FALSE	FALSE	FALSE
8543	LMO4	FALSE	0.108152	0.559621	0.167323	0.307876	0.137737	0.559621	0.380249	0.0241729	0.259708	0.239498	0.319979	0.239498	0.171973	0.86093	0.0514659	0.999174	0.11172	0.999174	FALSE	FALSE	FALSE	FALSE	FALSE	FALSE	FALSE	FALSE	FALSE	FALSE	FALSE	FALSE	FALSE	FALSE	FALSE	FALSE	FALSE	FALSE	FALSE	FALSE
5586	PKN2	FALSE	-1.2801	0.000570707	-0.0424351	0.977177	-0.661267	0.977177	-0.0832606	0.926254	0.290651	0.826831	0.103695	0.926254	-0.0536178	0.992999	0.31988	0.981297	0.133131	0.992999	FALSE	FALSE	TRUE	FALSE	FALSE	FALSE	FALSE	FALSE	FALSE	FALSE	FALSE	FALSE	FALSE	FALSE	FALSE	FALSE	FALSE	FALSE	FALSE	FALSE
2959	GTF2B	FALSE	0.158718	0.834766	0.24544	0.830772	0.202079	0.834766	-0.231901	0.806513	0.651348	0.477684	0.209724	0.806513	-0.233438	0.974355	0.650547	0.853989	0.208554	0.974355	FALSE	FALSE	FALSE	FALSE	FALSE	FALSE	FALSE	FALSE	FALSE	FALSE	FALSE	FALSE	FALSE	FALSE	FALSE	FALSE	FALSE	FALSE	FALSE	FALSE
56267	KYAT3	FALSE	-0.446179	0.65494	0.482966	0.672739	0.0183932	0.672739	-0.166208	0.932006	0.733126	0.614073	0.283459	0.932006	-0.216764	0.987665	0.682714	0.93882	0.232975	0.987665	FALSE	TRUE	TRUE	FALSE	FALSE	FALSE	FALSE	FALSE	FALSE	FALSE	FALSE	FALSE	FALSE	FALSE	FALSE	FALSE	FALSE	FALSE	FALSE	FALSE
494115	RBMXL1	FALSE	-0.865551	0.0500092	-0.132503	0.921988	-0.499027	0.921988	-0.509701	0.332136	0.163606	0.908346	-0.173048	0.908346	-0.0580026	0.996188	0.614661	0.770349	0.278329	0.996188	FALSE	FALSE	TRUE	FALSE	FALSE	FALSE	FALSE	FALSE	FALSE	FALSE	FALSE	FALSE	FALSE	FALSE	FALSE	FALSE	FALSE	FALSE	FALSE	FALSE
2635	GBP3	FALSE	0.743985		2.3005	0.770953	1.52224		2.44386	0.62511	1.29788	0.942093	1.87087	0.942093	5.33932	0.635581	4.19067		4.765		FALSE	FALSE	TRUE	FALSE	TRUE	FALSE	FALSE	FALSE	FALSE	FALSE	FALSE	FALSE	FALSE	FALSE	FALSE	FALSE	FALSE	FALSE	FALSE	FALSE
2633	GBP1	TRUE	4.34578	0.000159538	4.01021	9.65054e-05	4.178	0.000159538	3.9062	0.00168161	4.40537	3.80724e-05	4.15578	0.00168161	2.57735	0.169818	3.0842	0.0230832	2.83077	0.169818	FALSE	TRUE	TRUE	FALSE	TRUE	FALSE	FALSE	FALSE	FALSE	FALSE	FALSE	FALSE	FALSE	FALSE	FALSE	FALSE	FALSE	FALSE	FALSE	FALSE
2634	GBP2	FALSE	2.37524	0.46273	-1.14045	0.944333	0.617394	0.944333	1.37194	0.812111	2.77345	0.372352	2.0727	0.812111	4.01176	0.641799	5.42576	0.0498865	4.71876	0.641799	FALSE	TRUE	TRUE	FALSE	TRUE	FALSE	FALSE	FALSE	FALSE	FALSE	FALSE	FALSE	FALSE	FALSE	FALSE	TRUE	FALSE	FALSE	FALSE	FALSE
23507	LRRC8B	FALSE	-0.507918	0.715923	0.53743	0.788763	0.0147563	0.788763	1.03768	0.182301	0.764454	0.574349	0.901068	0.574349	0.768362	0.729383	0.495179	0.979572	0.63177	0.979572	FALSE	TRUE	TRUE	FALSE	TRUE	FALSE	FALSE	FALSE	FALSE	FALSE	FALSE	FALSE	FALSE	TRUE	FALSE	FALSE	FALSE	FALSE	FALSE	FALSE
84230	LRRC8C	FALSE	-2.94041	0.0564003	-0.405982	0.927673	-1.6732	0.927673	-2.2081	0.171222	-0.509528	0.88833	-1.35881	0.88833	-1.95122	0.719824	-0.251159	0.999174	-1.10119	0.999174	FALSE	FALSE	FALSE	FALSE	FALSE	FALSE	FALSE	FALSE	FALSE	FALSE	FALSE	FALSE	FALSE	FALSE	FALSE	FALSE	FALSE	FALSE	FALSE	FALSE
400761	LRRC8C-DT	FALSE	0.733117	0.906653	1.01355	0.931916	0.873331	0.931916	2.4735	0.436758	-4.27116	0.73821	-0.89883	0.73821	0.98897	0.957449	-5.76066	0.421555	-2.38585	0.957449	FALSE	FALSE	FALSE	FALSE	FALSE	FALSE	FALSE	FALSE	FALSE	FALSE	FALSE	FALSE	FALSE	FALSE	FALSE	FALSE	FALSE	FALSE	FALSE	FALSE
55144	LRRC8D	FALSE	0.409987	0.507257	0.53372	0.340934	0.471854	0.507257	-0.164489	0.873367	0.0918773	0.97748	-0.0363058	0.97748	0.00628089	0.999149	0.262381	0.999174	0.134331	0.999174	TRUE	FALSE	TRUE	FALSE	FALSE	TRUE	FALSE	TRUE	FALSE	FALSE	FALSE	FALSE	FALSE	FALSE	FALSE	FALSE	FALSE	FALSE	FALSE	FALSE
492303		FALSE	-2.70861		2.54478	0.771102	-0.0819196		3.64823	0.33067	3.39667	0.570713	3.52245	0.570713	0.981834	0.983799	0.730724	0.999174	0.856279	0.999174	FALSE	FALSE	FALSE	FALSE	FALSE	FALSE	FALSE	FALSE	FALSE	FALSE	FALSE	FALSE	FALSE	FALSE	FALSE	FALSE	FALSE	FALSE	FALSE	FALSE
284695	ZNF326	FALSE	-0.680419	0.159737	0.0580983	0.965756	-0.31116	0.965756	-0.0297358	0.971791	-0.252635	0.797916	-0.141185	0.971791	0.11215	0.984008	-0.110861	0.999174	0.000644533	0.999174	FALSE	TRUE	TRUE	FALSE	FALSE	FALSE	FALSE	FALSE	FALSE	FALSE	FALSE	FALSE	FALSE	FALSE	FALSE	FALSE	FALSE	FALSE	TRUE	FALSE
84146	ZNF644	FALSE	-0.452502	0.332712	0.0805439	0.945107	-0.185979	0.945107	-0.211352	0.757055	0.17973	0.844434	-0.0158113	0.844434	-0.0791103	0.992404	0.311607	0.956014	0.116248	0.992404	FALSE	FALSE	FALSE	FALSE	FALSE	FALSE	FALSE	FALSE	FALSE	FALSE	FALSE	FALSE	TRUE	FALSE	FALSE	FALSE	FALSE	FALSE	FALSE	FALSE
164045	HFM1	FALSE	0.860642	0.81391	1.47539	0.68873	1.16802	0.81391	-2.12137	0.655425	-0.0191215	0.998839	-1.07025	0.998839	-3.91427	0.233271	-1.7956	0.85225	-2.85493	0.85225	FALSE	FALSE	FALSE	FALSE	FALSE	FALSE	FALSE	FALSE	FALSE	FALSE	FALSE	FALSE	FALSE	FALSE	FALSE	FALSE	FALSE	FALSE	FALSE	FALSE
8317	CDC7	FALSE	-1.17536	0.281971	-0.462173	0.895223	-0.818768	0.895223	0.11724	0.959215	0.904457	0.519626	0.510848	0.959215	-0.987861	0.633174	-0.20093	0.999174	-0.594396	0.999174	FALSE	TRUE	TRUE	FALSE	FALSE	FALSE	FALSE	FALSE	FALSE	FALSE	FALSE	FALSE	FALSE	FALSE	FALSE	FALSE	FALSE	FALSE	FALSE	FALSE
646817	SETSIP	FALSE	-2.07594	0.648639	0.0564917	0.986778	-1.00973	0.986778	0.588457	0.584577	-0.900244	0.791251	-0.155893	0.791251	0.88117	0.719824	-0.608653	0.999174	0.136258	0.999174	FALSE	FALSE	FALSE	FALSE	FALSE	FALSE	FALSE	FALSE	FALSE	FALSE	FALSE	FALSE	FALSE	FALSE	FALSE	FALSE	FALSE	FALSE	FALSE	FALSE
23285		FALSE	-1.56624	0.763708	-0.469905	0.830772	-1.01807	0.830772	-1.232	0.338874	-1.16647	0.706518	-1.19923	0.706518	-0.371532	0.984008	-0.307289	0.999174	-0.33941	0.999174	FALSE	FALSE	FALSE	FALSE	TRUE	FALSE	FALSE	FALSE	FALSE	FALSE	FALSE	FALSE	FALSE	FALSE	FALSE	FALSE	FALSE	FALSE	FALSE	FALSE
388649	C1orf146	FALSE	1.06251	0.763009	0.56157	0.945979	0.812038	0.945979	-0.188488	0.973613	-4.06015	0.551747	-2.12432	0.973613	3.89886	0.784264	0.0240669		1.96146		FALSE	FALSE	FALSE	FALSE	FALSE	FALSE	FALSE	FALSE	FALSE	FALSE	FALSE	FALSE	FALSE	FALSE	FALSE	FALSE	FALSE	FALSE	FALSE	FALSE
11146	GLMN	FALSE	-0.122908	0.928361	0.692932	0.308258	0.285012	0.928361	-0.291734	0.841477	-0.106435	0.979371	-0.199084	0.979371	-0.123533	0.992999	0.0613075	0.999174	-0.0311129	0.999174	FALSE	FALSE	FALSE	FALSE	FALSE	FALSE	FALSE	FALSE	FALSE	FALSE	FALSE	FALSE	TRUE	FALSE	FALSE	FALSE	FALSE	FALSE	FALSE	FALSE
79871	RPAP2	FALSE	-0.311844	0.817774	0.533866	0.751361	0.111011	0.817774	0.834407	0.375512	0.624021	0.758755	0.729214	0.758755	0.198625	0.984008	-0.0124528	0.999174	0.0930859	0.999174	FALSE	FALSE	TRUE	FALSE	FALSE	FALSE	FALSE	FALSE	FALSE	FALSE	FALSE	FALSE	FALSE	FALSE	FALSE	FALSE	FALSE	FALSE	FALSE	FALSE
7813	EVI5	FALSE	-0.003941	0.994293	0.225825	0.801114	0.110942	0.994293	0.25613	0.629987	0.289883	0.763377	0.273007	0.763377	-0.214647	0.953694	-0.181084	0.999174	-0.197865	0.999174	FALSE	FALSE	FALSE	FALSE	FALSE	FALSE	FALSE	FALSE	FALSE	FALSE	FALSE	FALSE	FALSE	FALSE	FALSE	FALSE	FALSE	FALSE	FALSE	FALSE
6125	RPL5	FALSE	-0.53218	6.2067e-10	-0.109566	0.434784	-0.320873	0.434784	-0.682816	9.14797e-11	-0.481154	0.000298119	-0.581985	0.000298119	-0.205763	0.731212	-0.00416576	0.999174	-0.104964	0.999174	FALSE	TRUE	TRUE	FALSE	FALSE	FALSE	FALSE	FALSE	FALSE	FALSE	FALSE	FALSE	FALSE	FALSE	FALSE	FALSE	FALSE	FALSE	TRUE	FALSE
388650	DIPK1A	FALSE	-0.828219	0.240818	-0.702478	0.418099	-0.765348	0.418099	-1.0824	0.278176	-0.678196	0.474115	-0.880297	0.474115	-0.790361	0.835515	-0.386179	0.999174	-0.58827	0.999174	FALSE	TRUE	TRUE	FALSE	FALSE	FALSE	FALSE	FALSE	FALSE	FALSE	FALSE	FALSE	FALSE	FALSE	FALSE	FALSE	FALSE	FALSE	FALSE	FALSE
22823	MTF2	FALSE	-0.409115	0.633853	-0.0363086	0.986184	-0.222712	0.986184	-0.2494	0.790642	-0.118337	0.962583	-0.183869	0.962583	-0.543043	0.757924	-0.412146	0.943031	-0.477595	0.943031	FALSE	TRUE	TRUE	FALSE	FALSE	FALSE	FALSE	FALSE	FALSE	FALSE	FALSE	FALSE	FALSE	FALSE	FALSE	FALSE	FALSE	FALSE	FALSE	FALSE
50999	TMED5	FALSE	-0.537904	0.212163	-0.0514401	0.971696	-0.294672	0.971696	-0.157927	0.852554	-0.161504	0.903078	-0.159716	0.903078	0.145283	0.984008	0.141855	0.999174	0.143569	0.999174	FALSE	TRUE	TRUE	FALSE	FALSE	FALSE	FALSE	FALSE	FALSE	FALSE	FALSE	FALSE	FALSE	FALSE	FALSE	FALSE	FALSE	FALSE	FALSE	FALSE
343099	CCDC18	FALSE	-0.50336	0.465958	0.0361164	0.985841	-0.233622	0.985841	0.0311243	0.978996	0.0655333	0.982491	0.0483288	0.982491	0.411671	0.910556	0.445852	0.966737	0.428761	0.966737	FALSE	FALSE	FALSE	FALSE	FALSE	FALSE	FALSE	FALSE	FALSE	FALSE	FALSE	FALSE	TRUE	FALSE	FALSE	FALSE	FALSE	FALSE	FALSE	FALSE
100131564		FALSE	0.700028	0.510149	0.0634793	0.986778	0.381754	0.986778	0.227496	0.909665	-0.910701	0.699378	-0.341602	0.909665	-0.158416	0.99	-1.29721	0.667836	-0.727811	0.99	FALSE	FALSE	FALSE	FALSE	FALSE	FALSE	FALSE	FALSE	FALSE	FALSE	FALSE	FALSE	FALSE	FALSE	FALSE	FALSE	FALSE	FALSE	FALSE	FALSE
1810	DR1	FALSE	0.41206	0.510187	0.206134	0.918647	0.309097	0.918647	-0.224856	0.816229	0.270223	0.872879	0.0226835	0.872879	-0.492081	0.761108	0.00309777	0.999297	-0.244492	0.999297	FALSE	FALSE	FALSE	FALSE	FALSE	FALSE	FALSE	FALSE	FALSE	FALSE	FALSE	FALSE	FALSE	FALSE	FALSE	FALSE	FALSE	FALSE	FALSE	FALSE
54874	FNBP1L	FALSE	-1.24456	1.00549e-05	-0.317577	0.315524	-0.781066	0.315524	-0.456891	0.323458	-0.365325	0.530793	-0.411108	0.530793	-0.0594651	0.992999	0.0317634	0.999174	-0.0138508	0.999174	FALSE	FALSE	FALSE	FALSE	FALSE	FALSE	FALSE	FALSE	FALSE	FALSE	FALSE	FALSE	FALSE	FALSE	FALSE	FALSE	FALSE	FALSE	FALSE	FALSE
8412	BCAR3	FALSE	-0.197409	0.659546	-0.424822	0.282424	-0.311116	0.659546	-0.412554	0.410686	-0.0888152	0.965052	-0.250685	0.965052	-0.175344	0.974355	0.148089	0.999174	-0.0136276	0.999174	FALSE	TRUE	TRUE	FALSE	FALSE	FALSE	FALSE	FALSE	FALSE	FALSE	FALSE	FALSE	FALSE	FALSE	FALSE	FALSE	FALSE	FALSE	FALSE	FALSE
30836	DNTTIP2	FALSE	-1.16171	0.00552313	-0.326827	0.621146	-0.74427	0.621146	-0.1425	0.84147	-0.0362679	0.989487	-0.089384	0.989487	0.249984	0.935203	0.356242	0.96147	0.303113	0.96147	FALSE	TRUE	TRUE	FALSE	FALSE	FALSE	FALSE	FALSE	FALSE	FALSE	FALSE	FALSE	FALSE	FALSE	FALSE	FALSE	FALSE	FALSE	FALSE	FALSE
2730	GCLM	FALSE	0.451783	0.598809	0.759986	0.311574	0.605885	0.598809	-0.334173	0.803296	0.874207	0.30084	0.270017	0.803296	-0.241217	0.984008	0.967312	0.490989	0.363048	0.984008	FALSE	TRUE	TRUE	FALSE	FALSE	FALSE	FALSE	FALSE	FALSE	FALSE	FALSE	FALSE	FALSE	FALSE	FALSE	FALSE	FALSE	FALSE	FALSE	FALSE
9411	ARHGAP29	FALSE	-0.0742073	0.987351	-1.87602	0.93553	-0.975114	0.987351	-4.23084	0.379279	-3.55313	0.640634	-3.89199	0.640634	-3.43739	0.801063	-2.75954	0.956014	-3.09846	0.956014	TRUE	TRUE	TRUE	FALSE	FALSE	FALSE	FALSE	FALSE	FALSE	FALSE	FALSE	FALSE	FALSE	FALSE	FALSE	FALSE	FALSE	FALSE	FALSE	FALSE
5825	ABCD3	FALSE	-0.497936	0.161792	-0.0956085	0.937496	-0.296772	0.937496	-0.248669	0.575589	-0.0167912	0.994097	-0.13273	0.994097	-0.299481	0.778622	-0.0677002	0.999174	-0.183591	0.999174	TRUE	FALSE	FALSE	FALSE	FALSE	FALSE	FALSE	FALSE	FALSE	FALSE	FALSE	FALSE	FALSE	FALSE	FALSE	FALSE	FALSE	FALSE	FALSE	FALSE
2152	F3	FALSE	-0.783452	0.091585	-0.106709	0.955827	-0.445081	0.955827	-0.975703	0.0521674	-0.935325	0.153842	-0.955514	0.153842	0.22945	0.978941	0.268795	0.999174	0.249123	0.999174	FALSE	TRUE	TRUE	FALSE	FALSE	FALSE	FALSE	FALSE	FALSE	FALSE	FALSE	FALSE	FALSE	FALSE	FALSE	FALSE	FALSE	FALSE	FALSE	FALSE
126969	SLC44A3	FALSE	-0.676267	0.80235	-0.608356	0.969756	-0.642312	0.969756	0.293216	0.945533	0.659076	0.880103	0.476146	0.945533	0.481504	0.987665	0.846419	0.999174	0.663961	0.999174	FALSE	FALSE	TRUE	FALSE	FALSE	FALSE	FALSE	FALSE	FALSE	FALSE	FALSE	FALSE	FALSE	FALSE	FALSE	FALSE	FALSE	FALSE	FALSE	FALSE
1266	CNN3	FALSE	-0.716432	2.05094e-05	0.0603488	0.939203	-0.328042	0.939203	-0.590326	0.00462938	-0.426061	0.157562	-0.508193	0.157562	-0.0522657	0.987665	0.112028	0.999174	0.0298814	0.999174	FALSE	TRUE	TRUE	FALSE	TRUE	FALSE	FALSE	FALSE	FALSE	FALSE	FALSE	FALSE	FALSE	FALSE	FALSE	TRUE	FALSE	FALSE	FALSE	FALSE
105378862		FALSE	0.560844		1.59292	0.901308	1.07688		3.2055	0.365246	3.11061	0.565003	3.15805	0.565003	3.67913	0.675064	3.58196	0.827018	3.63054	0.827018	FALSE	FALSE	FALSE	FALSE	FALSE	FALSE	FALSE	FALSE	FALSE	FALSE	FALSE	FALSE	FALSE	FALSE	FALSE	FALSE	FALSE	FALSE	FALSE	FALSE
729970		FALSE	0.953465	0.215149	0.60423	0.730072	0.778848	0.730072	-0.093585	0.962056	0.496673	0.806578	0.201544	0.962056	0.0099183	0.999019	0.600359	0.912001	0.305139	0.999019	FALSE	FALSE	FALSE	FALSE	FALSE	FALSE	FALSE	FALSE	FALSE	FALSE	FALSE	FALSE	FALSE	FALSE	FALSE	FALSE	FALSE	FALSE	FALSE	FALSE
199857	ALG14	FALSE	0.0121836	0.992302	1.00147	0.225765	0.506825	0.992302	-0.136516	0.940931	0.855562	0.395945	0.359523	0.940931	-0.435738	0.946684	0.556807	0.944972	0.0605346	0.946684	FALSE	FALSE	FALSE	FALSE	FALSE	FALSE	FALSE	FALSE	FALSE	FALSE	FALSE	FALSE	FALSE	FALSE	FALSE	FALSE	FALSE	FALSE	FALSE	FALSE
148534	TLCD4	FALSE	-1.95943	0.467001	-1.70002	0.783279	-1.82973	0.783279	0.220278	0.963183	-1.60752	0.782505	-0.69362	0.963183	1.62394	0.945124	-0.204649	0.999174	0.709646	0.999174	FALSE	TRUE	TRUE	FALSE	TRUE	FALSE	FALSE	FALSE	FALSE	FALSE	FALSE	FALSE	FALSE	FALSE	FALSE	FALSE	FALSE	FALSE	FALSE	FALSE
25950	RWDD3	FALSE	-1.14798	0.137247	0.0686048	0.979798	-0.539687	0.979798	-0.583405	0.61383	-0.0641625	0.989487	-0.323784	0.989487	0.360159	0.972338	0.878784	0.863588	0.619472	0.972338	FALSE	FALSE	FALSE	FALSE	FALSE	FALSE	FALSE	FALSE	FALSE	FALSE	FALSE	FALSE	FALSE	FALSE	FALSE	FALSE	FALSE	FALSE	FALSE	FALSE
58155	PTBP2	FALSE	-0.663686	0.253539	-0.213683	0.917883	-0.438685	0.917883	-1.25903	0.0767325	-0.358692	0.778845	-0.808862	0.778845	-0.717896	0.808588	0.181649	0.999174	-0.268123	0.999174	FALSE	TRUE	TRUE	FALSE	FALSE	FALSE	FALSE	FALSE	FALSE	FALSE	FALSE	FALSE	FALSE	FALSE	FALSE	FALSE	FALSE	FALSE	FALSE	FALSE
1806	DPYD	FALSE	-0.8826	0.862938	-4.92465	0.489123	-2.90363	0.862938	0.741731	0.901864	0.270808	0.989311	0.50627	0.989311	1.73307	0.942742	1.26347	0.999174	1.49827	0.999174	FALSE	FALSE	FALSE	FALSE	TRUE	FALSE	FALSE	FALSE	FALSE	TRUE	TRUE	FALSE	FALSE	FALSE	FALSE	FALSE	TRUE	FALSE	TRUE	FALSE
51375	SNX7	FALSE	0.0160359	0.989228	-0.168928	0.935329	-0.0764462	0.989228	-0.231317	0.851624	-0.053986	0.987778	-0.142651	0.987778	0.25698	0.974355	0.433635	0.966881	0.345307	0.974355	FALSE	FALSE	FALSE	FALSE	FALSE	FALSE	FALSE	FALSE	FALSE	FALSE	FALSE	FALSE	FALSE	FALSE	FALSE	FALSE	FALSE	FALSE	FALSE	FALSE
163404	PLPPR5	FALSE	-2.00536		-4.46519	0.656916	-3.23527		0.636445	0.929641	-0.0299512	0.998868	0.303247	0.998868	0.0955633	0.998837	-0.570583	0.999174	-0.23751	0.999174	FALSE	FALSE	FALSE	FALSE	TRUE	FALSE	FALSE	FALSE	FALSE	FALSE	FALSE	FALSE	FALSE	FALSE	FALSE	FALSE	FALSE	FALSE	FALSE	FALSE
9890	PLPPR4	FALSE	-0.240132	0.956051	0.983952	0.787717	0.37191	0.956051	1.40532	0.478687	2.31212	0.0770837	1.85872	0.478687	1.27075	0.839138	2.1807	0.31743	1.72573	0.839138	FALSE	FALSE	FALSE	FALSE	TRUE	FALSE	FALSE	FALSE	FALSE	FALSE	FALSE	FALSE	FALSE	TRUE	FALSE	FALSE	FALSE	FALSE	FALSE	FALSE
178	AGL	FALSE	-0.382629	0.658118	-0.299446	0.896618	-0.341038	0.896618	0.0859168	0.954834	0.324034	0.844338	0.204975	0.954834	-0.339913	0.931396	-0.101559	0.999174	-0.220736	0.999174	FALSE	FALSE	FALSE	FALSE	FALSE	FALSE	FALSE	FALSE	FALSE	FALSE	FALSE	FALSE	FALSE	FALSE	FALSE	FALSE	FALSE	FALSE	FALSE	FALSE
23443	SLC35A3	FALSE	0.0748505	0.966787	0.039312	0.98748	0.0570813	0.98748	-0.58167	0.579458	-0.263272	0.934296	-0.422471	0.934296	-0.41435	0.945521	-0.0961442	0.999174	-0.255247	0.999174	FALSE	FALSE	TRUE	FALSE	FALSE	TRUE	TRUE	FALSE	FALSE	FALSE	FALSE	FALSE	FALSE	FALSE	FALSE	FALSE	FALSE	FALSE	FALSE	FALSE
64645	MFSD14A	FALSE	-1.27317	0.0516841	-0.0917714	0.96501	-0.682472	0.96501	-1.02349	0.106412	-0.746406	0.554651	-0.884949	0.554651	-0.204802	0.984008	0.0719265	0.999174	-0.0664375	0.999174	FALSE	FALSE	TRUE	FALSE	FALSE	FALSE	FALSE	FALSE	FALSE	FALSE	FALSE	FALSE	FALSE	FALSE	FALSE	FALSE	FALSE	FALSE	FALSE	FALSE
163786	SASS6	FALSE	-1.59761	0.285198	0.0835158	0.985944	-0.757046	0.985944	0.751585	0.678546	1.03207	0.41543	0.89183	0.678546	-0.543706	0.949627	-0.262344	0.999174	-0.403025	0.999174	FALSE	FALSE	TRUE	FALSE	FALSE	FALSE	FALSE	FALSE	FALSE	FALSE	FALSE	FALSE	FALSE	FALSE	FALSE	FALSE	FALSE	FALSE	FALSE	FALSE
54482	TRMT13	FALSE	0.0707213	0.971636	0.884178	0.359382	0.477449	0.971636	-0.0197024	0.994297	0.912073	0.476268	0.446185	0.994297	-0.110932	0.995718	0.820753	0.860283	0.354911	0.995718	FALSE	FALSE	FALSE	FALSE	FALSE	FALSE	FALSE	FALSE	FALSE	FALSE	FALSE	FALSE	FALSE	FALSE	FALSE	FALSE	FALSE	FALSE	FALSE	FALSE
1629	DBT	FALSE	-0.276818	0.740762	-0.0624584	0.973337	-0.169638	0.973337	0.00112785	0.999361	0.146233	0.947889	0.0736804	0.999361	-0.346226	0.904801	-0.201388	0.999174	-0.273807	0.999174	FALSE	FALSE	FALSE	FALSE	FALSE	FALSE	FALSE	FALSE	FALSE	FALSE	FALSE	FALSE	FALSE	FALSE	FALSE	FALSE	TRUE	TRUE	FALSE	FALSE
100506007		FALSE	2.2456	0.243822	2.0082	0.42596	2.1269	0.42596	0.622556	0.914202	0.844046	0.950689	0.733301	0.950689	0.362992	0.992999	0.58542	0.999174	0.474206	0.999174	FALSE	FALSE	FALSE	FALSE	FALSE	FALSE	FALSE	FALSE	FALSE	FALSE	FALSE	FALSE	FALSE	FALSE	FALSE	FALSE	FALSE	FALSE	FALSE	FALSE
8634	RTCA	FALSE	0.119971	0.870579	-0.180366	0.898686	-0.0301974	0.898686	-0.067506	0.947902	0.43173	0.617503	0.182112	0.947902	-0.0527429	0.995213	0.446491	0.912001	0.196874	0.995213	FALSE	FALSE	FALSE	FALSE	FALSE	FALSE	FALSE	FALSE	FALSE	FALSE	FALSE	FALSE	FALSE	FALSE	FALSE	FALSE	FALSE	FALSE	FALSE	FALSE
8556	CDC14A	FALSE	-6.39028	0.0222248	0.570758	0.927673	-2.90976	0.927673	-0.52969	0.892802	0.189702	0.986157	-0.169994	0.986157	-0.282143	0.992999	0.436867	0.999174	0.077362	0.999174	FALSE	FALSE	FALSE	FALSE	FALSE	FALSE	FALSE	FALSE	FALSE	FALSE	FALSE	FALSE	FALSE	FALSE	FALSE	FALSE	FALSE	FALSE	FALSE	FALSE
54112	GPR88	FALSE	-0.45574	0.873995	-0.379359	0.941222	-0.417549	0.941222	-0.35163	0.905884	-0.950312	0.84891	-0.650971	0.905884	-0.930511	0.877574	-1.52815	0.902024	-1.22933	0.902024	FALSE	FALSE	TRUE	FALSE	FALSE	FALSE	FALSE	FALSE	FALSE	FALSE	FALSE	FALSE	FALSE	FALSE	FALSE	FALSE	FALSE	FALSE	FALSE	FALSE
7412	VCAM1	FALSE	-5.11038	0.0979186	-6.07481	0.0481593	-5.59259	0.0979186	0.866648	0.760711	-2.5648	0.650691	-0.849075	0.760711	0.541841	0.984008	-2.88439	0.908627	-1.17127	0.984008	FALSE	FALSE	TRUE	FALSE	TRUE	FALSE	FALSE	FALSE	FALSE	FALSE	FALSE	FALSE	FALSE	FALSE	FALSE	FALSE	FALSE	FALSE	FALSE	FALSE
2135	EXTL2	FALSE	-0.590754	0.0884757	-0.268471	0.719434	-0.429613	0.719434	-0.0237567	0.982013	0.116809	0.936881	0.0465259	0.982013	-0.0728402	0.992999	0.0677105	0.999174	-0.00256483	0.999174	FALSE	FALSE	FALSE	FALSE	FALSE	FALSE	FALSE	FALSE	FALSE	FALSE	FALSE	FALSE	FALSE	FALSE	FALSE	FALSE	FALSE	FALSE	FALSE	FALSE
148867	SLC30A7	FALSE	-0.409597	0.653878	-0.25296	0.847396	-0.331279	0.847396	-0.289835	0.785668	0.0252698	0.993637	-0.132283	0.993637	0.0341672	0.998409	0.349494	0.98352	0.191831	0.998409	FALSE	FALSE	FALSE	FALSE	FALSE	FALSE	FALSE	FALSE	FALSE	FALSE	FALSE	FALSE	FALSE	FALSE	FALSE	FALSE	FALSE	FALSE	FALSE	FALSE
51611	DPH5	FALSE	-0.652584	0.374695	-0.346113	0.68696	-0.499348	0.68696	-0.365499	0.584294	-0.348626	0.775801	-0.357063	0.775801	0.0189307	0.998409	0.0356661	0.999174	0.0272984	0.999174	FALSE	TRUE	TRUE	FALSE	FALSE	FALSE	FALSE	FALSE	FALSE	FALSE	FALSE	FALSE	FALSE	FALSE	FALSE	FALSE	FALSE	FALSE	FALSE	FALSE
102606465		FALSE	-1.57182	0.180486	-0.429158	0.885579	-1.00049	0.885579	-0.720829	0.590737	-0.743894	0.724934	-0.732361	0.724934	-0.523927	0.945124	-0.54727	0.999174	-0.535598	0.999174	FALSE	FALSE	FALSE	FALSE	FALSE	FALSE	FALSE	FALSE	FALSE	FALSE	FALSE	FALSE	FALSE	FALSE	FALSE	FALSE	FALSE	FALSE	FALSE	FALSE
1901	S1PR1	FALSE	0.45888	0.938364	0.302868	0.98321	0.380874	0.98321	0.754735	0.891904	-0.0339415	0.998839	0.360397	0.998839	1.17025	0.969371	0.374183	0.999174	0.772218	0.999174	FALSE	TRUE	TRUE	FALSE	FALSE	FALSE	FALSE	FALSE	FALSE	FALSE	FALSE	FALSE	FALSE	FALSE	FALSE	TRUE	FALSE	FALSE	FALSE	TRUE
1301	COL11A1	FALSE	0.287865	0.492218	0.713723	2.69039e-05	0.500794	0.492218	0.85629	0.00230574	1.15867	7.57432e-08	1.00748	0.00230574	0.615844	0.262045	0.917957	0.00463642	0.766901	0.262045	FALSE	FALSE	FALSE	FALSE	FALSE	FALSE	FALSE	FALSE	FALSE	FALSE	FALSE	FALSE	FALSE	FALSE	FALSE	FALSE	FALSE	FALSE	FALSE	FALSE
55599	RNPC3	FALSE	0.198278	0.838965	-0.239496	0.918328	-0.0206091	0.918328	-0.367781	0.714036	-0.293654	0.922546	-0.330718	0.922546	-0.373865	0.942742	-0.299585	0.999174	-0.336725	0.999174	FALSE	FALSE	FALSE	FALSE	FALSE	FALSE	FALSE	FALSE	FALSE	FALSE	FALSE	FALSE	FALSE	FALSE	FALSE	FALSE	FALSE	FALSE	FALSE	FALSE
280	AMY2B	FALSE	-5.72592	0.0221147	0.460432	0.93553	-2.63274	0.93553	-0.618834	0.871933	-4.73743	0.117781	-2.67813	0.871933	-1.23239	0.908926	-5.35234	0.0961239	-3.29237	0.908926	FALSE	FALSE	FALSE	FALSE	FALSE	FALSE	FALSE	FALSE	FALSE	FALSE	FALSE	FALSE	TRUE	FALSE	FALSE	FALSE	FALSE	FALSE	FALSE	FALSE
648740		FALSE	0.60632	0.592449	-0.346258	0.9079	0.130031	0.9079	-0.635958	0.644296	-0.623815	0.794254	-0.629886	0.794254	0.115269	0.995213	0.126945	0.999174	0.121107	0.999174	FALSE	FALSE	FALSE	FALSE	FALSE	FALSE	FALSE	FALSE	FALSE	FALSE	FALSE	FALSE	FALSE	FALSE	FALSE	FALSE	FALSE	FALSE	FALSE	FALSE
277	AMY1B	FALSE	-0.932691	0.662317	-0.357635	0.94451	-0.645163	0.94451	-0.21786	0.957355	-2.16298	0.435928	-1.19042	0.957355	-0.141323	0.99757	-2.08557	0.786436	-1.11345	0.99757	FALSE	FALSE	FALSE	FALSE	FALSE	FALSE	FALSE	FALSE	FALSE	FALSE	FALSE	FALSE	FALSE	FALSE	FALSE	FALSE	FALSE	FALSE	FALSE	FALSE
55170	PRMT6	FALSE	-0.228109	0.759563	-0.0248843	0.986778	-0.126496	0.986778	-0.127929	0.891342	-0.284372	0.836068	-0.20615	0.891342	0.0942551	0.992636	-0.0620987	0.999174	0.0160782	0.999174	FALSE	FALSE	TRUE	FALSE	FALSE	FALSE	FALSE	FALSE	FALSE	FALSE	FALSE	FALSE	FALSE	FALSE	FALSE	FALSE	FALSE	FALSE	FALSE	FALSE
22854	NTNG1	FALSE	-3.05202	0.0642426	-1.09088	0.477019	-2.07145	0.477019	-1.59349	0.80841	-2.005	0.396304	-1.79925	0.80841	-0.195955	0.99757	-0.602529	0.999174	-0.399242	0.999174	FALSE	TRUE	TRUE	FALSE	TRUE	FALSE	FALSE	FALSE	FALSE	TRUE	TRUE	FALSE	TRUE	FALSE	FALSE	FALSE	FALSE	FALSE	FALSE	FALSE
10451	VAV3	FALSE	0.492858	0.222872	0.492469	0.172575	0.492664	0.222872	0.307854	0.521276	0.0223524	0.994097	0.165103	0.994097	0.171693	0.957777	-0.114036	0.999174	0.0288282	0.999174	FALSE	FALSE	TRUE	FALSE	FALSE	FALSE	FALSE	FALSE	FALSE	FALSE	FALSE	FALSE	TRUE	FALSE	FALSE	FALSE	FALSE	FALSE	FALSE	FALSE
29957	SLC25A24	FALSE	-0.22664	0.865563	0.0947796	0.973758	-0.0659301	0.973758	0.12328	0.949609	0.764903	0.592054	0.444091	0.949609	-0.0673898	0.99757	0.573995	0.95769	0.253303	0.99757	FALSE	TRUE	TRUE	FALSE	FALSE	FALSE	FALSE	FALSE	FALSE	FALSE	FALSE	FALSE	FALSE	FALSE	FALSE	FALSE	FALSE	FALSE	FALSE	FALSE
284611	FAM102B	FALSE	-5.25638	0.212909	0.884401	0.884264	-2.18599	0.884264	0.698969	0.887864	-3.33256	0.64238	-1.3168	0.887864	0.900052	0.978941	-3.13376		-1.11685		FALSE	FALSE	FALSE	FALSE	TRUE	FALSE	FALSE	FALSE	FALSE	FALSE	FALSE	FALSE	FALSE	FALSE	FALSE	FALSE	FALSE	FALSE	FALSE	FALSE
113802	HENMT1	FALSE	-2.66574	0.44775	0.0367012	0.999193	-1.31452	0.999193	1.05872	0.89709	0.29264	0.981823	0.67568	0.981823	1.84479	0.621461	1.07826	0.984247	1.46153	0.984247	FALSE	TRUE	TRUE	FALSE	FALSE	FALSE	FALSE	FALSE	FALSE	FALSE	FALSE	FALSE	FALSE	FALSE	FALSE	FALSE	FALSE	FALSE	FALSE	FALSE
55119	PRPF38B	FALSE	-0.484927	0.066978	-0.122737	0.878271	-0.303832	0.878271	0.273823	0.419625	-0.0819749	0.946813	0.0959242	0.946813	0.53698	0.169143	0.181129	0.992619	0.359054	0.992619	FALSE	FALSE	TRUE	FALSE	FALSE	FALSE	FALSE	FALSE	FALSE	FALSE	FALSE	FALSE	FALSE	FALSE	FALSE	FALSE	FALSE	FALSE	FALSE	FALSE
6814	STXBP3	FALSE	-0.242148	0.829248	0.287123	0.870117	0.0224874	0.870117	-0.02512	0.983638	0.0165058	0.996452	-0.00430708	0.996452	0.00671421	0.99913	0.0481592	0.999174	0.0274367	0.999174	FALSE	FALSE	FALSE	FALSE	FALSE	FALSE	FALSE	FALSE	FALSE	FALSE	FALSE	FALSE	TRUE	FALSE	FALSE	FALSE	FALSE	FALSE	FALSE	FALSE
254268	AKNAD1	FALSE	-0.0943545	0.98539	0.710753	0.941778	0.308199	0.98539	1.65997	0.641186	1.20494	0.89931	1.43245	0.89931	1.2762	0.94101	0.822696	0.999174	1.04945	0.999174	FALSE	FALSE	FALSE	FALSE	TRUE	FALSE	FALSE	FALSE	FALSE	FALSE	FALSE	FALSE	FALSE	FALSE	FALSE	FALSE	FALSE	FALSE	FALSE	FALSE
29899	GPSM2	FALSE	-4.92555	0.0119013	-0.790239	0.808598	-2.8579	0.808598	-0.591767	0.830107	0.286134	0.965052	-0.152817	0.965052	-0.22075	0.992999	0.656838	0.999174	0.218044	0.999174	FALSE	TRUE	TRUE	FALSE	FALSE	FALSE	FALSE	FALSE	FALSE	FALSE	FALSE	FALSE	FALSE	FALSE	FALSE	FALSE	FALSE	FALSE	FALSE	FALSE
23155	CLCC1	FALSE	-0.583067	0.256588	-0.222646	0.846929	-0.402856	0.846929	-0.0104658	0.991388	-0.373734	0.74527	-0.1921	0.991388	-0.0963595	0.984008	-0.45999	0.896124	-0.278175	0.984008	FALSE	FALSE	FALSE	FALSE	FALSE	FALSE	FALSE	FALSE	FALSE	FALSE	FALSE	FALSE	FALSE	FALSE	FALSE	FALSE	FALSE	FALSE	FALSE	FALSE
22911	WDR47	FALSE	-0.780239	0.170037	-0.155901	0.931916	-0.46807	0.931916	-0.904294	0.0669479	-0.39929	0.716028	-0.651792	0.716028	-0.465567	0.850872	0.0397934	0.999174	-0.212887	0.999174	FALSE	FALSE	FALSE	FALSE	TRUE	FALSE	FALSE	FALSE	FALSE	FALSE	FALSE	FALSE	FALSE	FALSE	FALSE	FALSE	FALSE	FALSE	FALSE	FALSE
6884	TAF13	FALSE	0.211439	0.896703	-0.363524	0.863255	-0.0760422	0.896703	0.655475	0.561404	0.339705	0.86416	0.49759	0.86416	1.20797	0.509617	0.892202	0.765615	1.05009	0.765615	FALSE	TRUE	TRUE	FALSE	FALSE	FALSE	FALSE	FALSE	FALSE	FALSE	FALSE	FALSE	FALSE	FALSE	FALSE	FALSE	FALSE	FALSE	TRUE	FALSE
56900	TMEM167B	FALSE	-0.587309	0.0904956	-0.332199	0.512275	-0.459754	0.512275	-0.100718	0.928264	-0.414282	0.710544	-0.2575	0.928264	0.00964433	0.999019	-0.30441	0.999174	-0.147383	0.999174	FALSE	FALSE	FALSE	FALSE	FALSE	FALSE	FALSE	FALSE	FALSE	FALSE	FALSE	FALSE	FALSE	FALSE	FALSE	FALSE	FALSE	FALSE	FALSE	FALSE
127003	CFAP276	FALSE	0.132351	0.95007	-0.051061	0.988245	0.0406448	0.988245	-0.791398	0.641186	-0.22303	0.968245	-0.507214	0.968245	-0.677413	0.935567	-0.109362	0.999174	-0.393388	0.999174	FALSE	FALSE	FALSE	FALSE	FALSE	FALSE	FALSE	FALSE	FALSE	FALSE	FALSE	FALSE	FALSE	FALSE	FALSE	FALSE	FALSE	FALSE	FALSE	FALSE
57535	ELAPOR1	FALSE	-4.5173		-0.190681	0.987941	-2.35399		-1.39082		-4.44714	0.747018	-2.91898		-1.73209	0.974355	-4.78945		-3.26077		FALSE	FALSE	TRUE	FALSE	TRUE	FALSE	FALSE	FALSE	FALSE	FALSE	FALSE	FALSE	TRUE	FALSE	TRUE	FALSE	FALSE	FALSE	FALSE	FALSE
6301	SARS1	FALSE	0.212974	0.387012	-0.0633899	0.940549	0.0747922	0.940549	0.413286	0.0527413	0.147693	0.8443	0.28049	0.8443	0.407864	0.377587	0.142366	0.999174	0.275115	0.999174	FALSE	FALSE	TRUE	FALSE	FALSE	FALSE	FALSE	FALSE	FALSE	FALSE	FALSE	FALSE	FALSE	FALSE	FALSE	FALSE	FALSE	FALSE	FALSE	FALSE
1952	CELSR2	FALSE	-0.163619	0.691492	-0.205693	0.580046	-0.184656	0.691492	-0.222446	0.487639	-0.36941	0.439606	-0.295928	0.487639	-0.252361	0.778622	-0.399344	0.71318	-0.325852	0.778622	FALSE	TRUE	TRUE	FALSE	FALSE	FALSE	FALSE	FALSE	FALSE	FALSE	FALSE	FALSE	FALSE	TRUE	TRUE	FALSE	FALSE	FALSE	TRUE	FALSE
84722	PSRC1	TRUE	-0.453442	0.000973092	-0.302012	0.00949205	-0.377727	0.00949205	-0.382558	0.0169432	-0.380281	0.0624111	-0.38142	0.0624111	-0.312088	0.556798	-0.309671	0.710618	-0.31088	0.710618	FALSE	TRUE	TRUE	FALSE	FALSE	FALSE	FALSE	FALSE	FALSE	FALSE	FALSE	FALSE	FALSE	FALSE	FALSE	FALSE	FALSE	FALSE	FALSE	FALSE
343263	MYBPHL	FALSE	-1.05292	0.779326	-1.59635	0.831743	-1.32464	0.831743	0.334236	0.940931	-1.93722	0.746222	-0.801491	0.940931	0.864612	0.972816	-1.40602	0.999174	-0.270703	0.999174	FALSE	FALSE	FALSE	FALSE	FALSE	FALSE	FALSE	FALSE	FALSE	FALSE	FALSE	FALSE	FALSE	FALSE	FALSE	FALSE	FALSE	FALSE	TRUE	FALSE
6272	SORT1	FALSE	-0.0331323	0.940406	-0.0912461	0.891357	-0.0621892	0.940406	-0.14988	0.751899	-0.239716	0.603881	-0.194798	0.751899	-0.172579	0.922783	-0.262396	0.765263	-0.217488	0.922783	FALSE	FALSE	FALSE	FALSE	FALSE	FALSE	FALSE	FALSE	FALSE	FALSE	FALSE	FALSE	FALSE	TRUE	FALSE	FALSE	FALSE	FALSE	FALSE	FALSE
5686	PSMA5	FALSE	-0.41617	0.188392	0.0508463	0.965331	-0.182662	0.965331	-0.407759	0.238679	0.243599	0.78444	-0.0820803	0.78444	-0.440079	0.581088	0.211395	0.999174	-0.114342	0.999174	FALSE	TRUE	TRUE	FALSE	FALSE	FALSE	FALSE	FALSE	FALSE	FALSE	FALSE	FALSE	FALSE	FALSE	FALSE	FALSE	FALSE	FALSE	FALSE	FALSE
284612	SYPL2	FALSE	-4.83514		-0.385636	0.980412	-2.61039		-2.03126		0.255775	0.990493	-0.887743		-3.05089	0.821368	-0.763664	0.999174	-1.90728	0.999174	FALSE	FALSE	FALSE	FALSE	TRUE	FALSE	FALSE	FALSE	FALSE	FALSE	FALSE	FALSE	FALSE	FALSE	FALSE	FALSE	FALSE	FALSE	FALSE	FALSE
127002	ATXN7L2	FALSE	-0.461972	0.766132	0.0332469	0.988447	-0.214362	0.988447	-0.421979	0.790405	0.356283	0.881299	-0.0328478	0.881299	-1.13082	0.550786	-0.352079	0.999174	-0.741448	0.999174	FALSE	FALSE	FALSE	FALSE	FALSE	FALSE	FALSE	FALSE	FALSE	FALSE	FALSE	FALSE	FALSE	FALSE	FALSE	FALSE	FALSE	FALSE	FALSE	FALSE
284613	CYB561D1	FALSE	1.14432	0.024578	0.314612	0.872127	0.729466	0.872127	-0.421723	0.7175	0.856275	0.308501	0.217276	0.7175	-1.14576	0.635581	0.131997	0.999174	-0.506879	0.999174	FALSE	FALSE	FALSE	FALSE	FALSE	FALSE	FALSE	FALSE	FALSE	FALSE	FALSE	FALSE	FALSE	FALSE	FALSE	FALSE	FALSE	FALSE	FALSE	FALSE
57463	AMIGO1	FALSE	0.524414	0.73579	-0.850972	0.732794	-0.163279	0.73579	0.076108	0.975335	0.173593	0.975196	0.12485	0.975335	-0.474718	0.957777	-0.377318	0.999174	-0.426018	0.999174	FALSE	TRUE	TRUE	FALSE	TRUE	FALSE	FALSE	FALSE	FALSE	FALSE	FALSE	FALSE	FALSE	FALSE	FALSE	FALSE	FALSE	FALSE	FALSE	FALSE
2773	GNAI3	FALSE	-0.425897	0.25139	0.041899	0.972378	-0.191999	0.972378	0.234447	0.672287	0.0024272	0.998868	0.118437	0.998868	0.282247	0.863935	0.0501492	0.999174	0.166198	0.999174	TRUE	FALSE	FALSE	FALSE	FALSE	FALSE	FALSE	FALSE	FALSE	FALSE	FALSE	FALSE	FALSE	FALSE	FALSE	TRUE	FALSE	FALSE	FALSE	FALSE
271	AMPD2	FALSE	0.41821	0.243879	-0.20287	0.829038	0.10767	0.829038	0.491292	0.331288	0.485627	0.34811	0.488459	0.34811	0.137701	0.984008	0.131962	0.999174	0.134832	0.999174	FALSE	TRUE	TRUE	FALSE	FALSE	FALSE	FALSE	FALSE	FALSE	FALSE	FALSE	FALSE	FALSE	FALSE	FALSE	FALSE	FALSE	FALSE	FALSE	FALSE
2948	GSTM4	FALSE	0.177506	0.751406	-0.368676	0.638419	-0.095585	0.751406	0.296185	0.667009	0.09945	0.965605	0.197817	0.965605	0.15604	0.984008	-0.0404018	0.999174	0.0578194	0.999174	FALSE	FALSE	TRUE	FALSE	FALSE	FALSE	FALSE	FALSE	FALSE	FALSE	FALSE	FALSE	FALSE	FALSE	FALSE	FALSE	FALSE	FALSE	FALSE	FALSE
2946	GSTM2	FALSE	0.367061	0.512708	-0.297696	0.850495	0.0346825	0.850495	0.275633	0.726323	-0.0794834	0.979371	0.0980746	0.979371	0.138191	0.984008	-0.216758	0.999174	-0.039283	0.999174	FALSE	FALSE	TRUE	FALSE	FALSE	FALSE	FALSE	FALSE	FALSE	FALSE	FALSE	FALSE	FALSE	FALSE	FALSE	FALSE	FALSE	FALSE	FALSE	FALSE
2944	GSTM1	FALSE	2.13941	0.163339	1.91902	0.165747	2.02921	0.165747	1.53091	0.410686	0.832314	0.843817	1.18161	0.843817	0.14418	0.995083	-0.555364	0.999174	-0.205592	0.999174	FALSE	FALSE	FALSE	FALSE	FALSE	FALSE	FALSE	FALSE	FALSE	TRUE	TRUE	FALSE	FALSE	FALSE	FALSE	FALSE	FALSE	FALSE	FALSE	FALSE
2947	GSTM3	FALSE	-0.16354	0.855985	-0.277826	0.853318	-0.220683	0.855985	0.515367	0.398037	0.287591	0.842817	0.401479	0.842817	0.727123	0.639323	0.499341	0.945342	0.613232	0.945342	FALSE	TRUE	TRUE	FALSE	FALSE	FALSE	FALSE	FALSE	FALSE	FALSE	FALSE	FALSE	FALSE	FALSE	FALSE	FALSE	FALSE	FALSE	FALSE	FALSE
1435	CSF1	FALSE	-0.50644	0.25543	-0.319591	0.65013	-0.413016	0.65013	-0.744294	0.029198	-1.01452	0.0910206	-0.879407	0.0910206	-0.0288917	0.998409	-0.298573	0.999174	-0.163732	0.999174	FALSE	FALSE	FALSE	FALSE	TRUE	FALSE	FALSE	FALSE	FALSE	FALSE	FALSE	FALSE	FALSE	FALSE	FALSE	FALSE	FALSE	FALSE	FALSE	FALSE
10768	AHCYL1	FALSE	-0.124638	0.721991	-0.0566841	0.947085	-0.0906612	0.947085	0.273654	0.401929	0.338487	0.390791	0.306071	0.401929	-0.139992	0.935567	-0.0751864	0.999174	-0.107589	0.999174	FALSE	TRUE	TRUE	FALSE	FALSE	FALSE	FALSE	FALSE	FALSE	FALSE	FALSE	FALSE	FALSE	FALSE	FALSE	FALSE	FALSE	FALSE	FALSE	FALSE
85369	STRIP1	FALSE	0.131266	0.750059	-0.0745182	0.945484	0.0283739	0.945484	0.130418	0.858962	-0.000342452	0.999529	0.0650377	0.999529	0.036241	0.996747	-0.0945681	0.999174	-0.0291635	0.999174	FALSE	TRUE	TRUE	FALSE	FALSE	FALSE	FALSE	FALSE	FALSE	FALSE	FALSE	FALSE	FALSE	FALSE	FALSE	FALSE	FALSE	FALSE	FALSE	FALSE
3749	KCNC4	FALSE	2.92031	0.273212	0.09745	0.996008	1.50888	0.996008	-0.378627		2.31432	0.791251	0.967846		2.19502	0.974355	4.88094	0.753866	3.53798	0.974355	FALSE	TRUE	TRUE	FALSE	TRUE	FALSE	FALSE	FALSE	FALSE	FALSE	FALSE	FALSE	FALSE	FALSE	FALSE	FALSE	FALSE	FALSE	FALSE	FALSE
64783	RBM15	FALSE	-0.125212	0.903416	0.111201	0.960578	-0.0070054	0.960578	0.234996	0.907334	0.424773	0.816958	0.329885	0.907334	-0.0778212	0.99757	0.111662	0.999174	0.0169202	0.999174	FALSE	FALSE	FALSE	FALSE	FALSE	FALSE	FALSE	FALSE	FALSE	FALSE	FALSE	FALSE	FALSE	FALSE	FALSE	FALSE	FALSE	FALSE	FALSE	FALSE
9122	SLC16A4	FALSE	-0.244795	0.834725	-0.233413	0.93582	-0.239104	0.93582	0.0660962	0.971791	-0.247525	0.946648	-0.0907146	0.971791	0.581623	0.941165	0.268199	0.999174	0.424911	0.999174	FALSE	FALSE	FALSE	FALSE	TRUE	FALSE	FALSE	FALSE	FALSE	FALSE	FALSE	FALSE	FALSE	FALSE	FALSE	FALSE	FALSE	FALSE	FALSE	FALSE
10542	LAMTOR5	FALSE	0.219345	0.482108	0.0761259	0.935329	0.147736	0.935329	-0.150387	0.762835	0.0528572	0.973472	-0.048765	0.973472	-0.102329	0.984008	0.100952	0.999174	-0.000688395	0.999174	FALSE	FALSE	FALSE	FALSE	FALSE	FALSE	FALSE	FALSE	FALSE	FALSE	FALSE	FALSE	FALSE	FALSE	FALSE	FALSE	FALSE	FALSE	FALSE	FALSE
3737	KCNA2	FALSE	-0.391279	0.575161	0.0688829	0.972378	-0.161198	0.972378	-0.433197	0.556051	-0.191935	0.934279	-0.312566	0.934279	-0.0557798	0.99541	0.18586	0.999174	0.0650399	0.999174	FALSE	TRUE	TRUE	TRUE	TRUE	FALSE	FALSE	FALSE	FALSE	FALSE	FALSE	FALSE	FALSE	TRUE	FALSE	FALSE	FALSE	FALSE	FALSE	FALSE
3738	KCNA3	FALSE	0.49011	0.891725	-1.33865	0.800135	-0.424269	0.891725	-0.223111	0.959589	0.140871	0.990045	-0.04112	0.990045	-0.56367	0.96463	-0.200582	0.999174	-0.382126	0.999174	FALSE	TRUE	TRUE	FALSE	TRUE	FALSE	FALSE	FALSE	FALSE	FALSE	FALSE	FALSE	FALSE	FALSE	FALSE	FALSE	FALSE	FALSE	FALSE	FALSE
55791	LRIF1	FALSE	0.429821	0.634834	0.393632	0.731993	0.411726	0.731993	0.574727	0.425962	0.658912	0.506349	0.61682	0.506349	0.339964	0.946692	0.423908	0.982048	0.381936	0.982048	FALSE	FALSE	FALSE	FALSE	FALSE	FALSE	FALSE	FALSE	FALSE	FALSE	FALSE	FALSE	FALSE	FALSE	FALSE	FALSE	FALSE	FALSE	FALSE	FALSE
128338	DRAM2	FALSE	-0.175689	0.870526	-0.107568	0.959732	-0.141628	0.959732	0.010554	0.993576	-0.368034	0.852697	-0.17874	0.993576	0.7069	0.656275	0.32857	0.999174	0.517735	0.999174	FALSE	FALSE	FALSE	FALSE	FALSE	FALSE	FALSE	FALSE	FALSE	FALSE	FALSE	FALSE	FALSE	FALSE	FALSE	FALSE	FALSE	FALSE	FALSE	FALSE
10390	CEPT1	FALSE	-0.771503	0.274362	-0.330313	0.827316	-0.550908	0.827316	-0.213242	0.858335	0.026415	0.993853	-0.0934135	0.993853	-0.21998	0.980766	0.0193386	0.999174	-0.100321	0.999174	TRUE	TRUE	TRUE	FALSE	FALSE	FALSE	FALSE	FALSE	TRUE	FALSE	FALSE	FALSE	FALSE	FALSE	FALSE	FALSE	FALSE	FALSE	FALSE	FALSE
1117	CHI3L2	FALSE	-3.27207	0.484704	-0.556401	0.965661	-1.91424	0.965661	-4.22124		0.196577	0.990493	-2.01233		-3.60854	0.914463	0.813862	0.999174	-1.39734	0.999174	FALSE	FALSE	FALSE	TRUE	TRUE	FALSE	FALSE	FALSE	FALSE	FALSE	FALSE	FALSE	FALSE	FALSE	FALSE	FALSE	FALSE	FALSE	FALSE	FALSE
128344	PIFO	FALSE	1.24207	0.64689	0.653296	0.921338	0.947685	0.921338	0.159444	0.970399	0.619359	0.928745	0.389402	0.970399	-1.85896	0.652919	-1.39881	0.912001	-1.62889	0.912001	FALSE	FALSE	FALSE	FALSE	TRUE	FALSE	FALSE	FALSE	FALSE	FALSE	FALSE	FALSE	FALSE	FALSE	FALSE	FALSE	FALSE	FALSE	FALSE	FALSE
79084	WDR77	FALSE	-0.00506028	0.99389	0.0836021	0.948958	0.0392709	0.99389	0.0296585	0.973418	-0.0195383	0.994097	0.00506009	0.994097	0.199943	0.955041	0.150346	0.999174	0.175145	0.999174	FALSE	FALSE	FALSE	FALSE	FALSE	FALSE	FALSE	FALSE	FALSE	FALSE	FALSE	FALSE	FALSE	FALSE	FALSE	FALSE	FALSE	FALSE	FALSE	FALSE
515	ATP5PB	FALSE	-0.213327	0.470447	0.0221366	0.977952	-0.0955954	0.977952	0.189647	0.605862	0.222358	0.603791	0.206002	0.605862	0.191138	0.904128	0.224059	0.921915	0.207598	0.921915	FALSE	FALSE	FALSE	FALSE	FALSE	FALSE	FALSE	FALSE	FALSE	FALSE	FALSE	FALSE	FALSE	FALSE	FALSE	FALSE	FALSE	FALSE	FALSE	FALSE
5906	RAP1A	FALSE	-0.403859	0.31742	0.27554	0.672666	-0.0641594	0.672666	-0.515365	0.205804	0.00395286	0.998085	-0.255706	0.998085	-0.19628	0.96463	0.322743	0.958368	0.0632316	0.96463	FALSE	FALSE	FALSE	FALSE	FALSE	FALSE	FALSE	FALSE	FALSE	FALSE	FALSE	FALSE	FALSE	FALSE	FALSE	FALSE	FALSE	FALSE	FALSE	TRUE
55924	INKA2	FALSE	0.42405	0.407902	-0.184878	0.857496	0.119586	0.857496	0.528938	0.115397	0.593648	0.238408	0.561293	0.238408	0.403096	0.663985	0.467879	0.761896	0.435487	0.761896	FALSE	TRUE	TRUE	FALSE	TRUE	FALSE	FALSE	FALSE	FALSE	FALSE	FALSE	FALSE	FALSE	FALSE	FALSE	FALSE	FALSE	FALSE	FALSE	FALSE
11218	DDX20	FALSE	-0.864068	0.174579	-0.604552	0.555688	-0.73431	0.555688	-0.529729	0.527616	0.0743397	0.982491	-0.227694	0.982491	0.140047	0.987665	0.744045	0.711677	0.442046	0.987665	FALSE	FALSE	TRUE	FALSE	FALSE	FALSE	FALSE	FALSE	FALSE	FALSE	FALSE	FALSE	TRUE	FALSE	FALSE	FALSE	FALSE	FALSE	FALSE	FALSE
3752	KCND3	FALSE	1.50194	0.405916	1.10354	0.75042	1.30274	0.75042	-0.862678	0.845817	1.68927	0.519626	0.413298	0.845817	-2.46389	0.519787	0.0911936	0.999174	-1.18635	0.999174	FALSE	TRUE	TRUE	FALSE	FALSE	FALSE	FALSE	FALSE	FALSE	FALSE	FALSE	FALSE	FALSE	FALSE	FALSE	FALSE	FALSE	FALSE	FALSE	FALSE
643355	LINC01750	FALSE	-0.421349	0.813763	-0.960748	0.574325	-0.691048	0.813763	-0.833469	0.656106	0.25145	0.948385	-0.291009	0.948385	-0.983707	0.839138	0.101727	0.999174	-0.44099	0.999174	FALSE	FALSE	FALSE	FALSE	FALSE	FALSE	FALSE	FALSE	FALSE	FALSE	FALSE	FALSE	FALSE	FALSE	FALSE	FALSE	FALSE	FALSE	FALSE	FALSE
55917	CTTNBP2NL	FALSE	-0.265634	0.596218	0.117991	0.93434	-0.0738217	0.93434	-0.0709139	0.949758	-0.280897	0.758755	-0.175905	0.949758	-0.0795385	0.992636	-0.289832	0.973742	-0.184685	0.992636	FALSE	FALSE	FALSE	FALSE	FALSE	TRUE	FALSE	FALSE	FALSE	FALSE	FALSE	FALSE	FALSE	FALSE	FALSE	FALSE	FALSE	FALSE	FALSE	FALSE
7482	WNT2B	FALSE	-1.23956	0.757832	-0.542297	0.962606	-0.890928	0.962606	-3.60627	0.395472	-5.33261	0.353522	-4.46944	0.395472	-3.45928	0.808588	-5.18889	0.793958	-4.32409	0.808588	FALSE	TRUE	TRUE	FALSE	FALSE	FALSE	FALSE	FALSE	FALSE	FALSE	FALSE	FALSE	FALSE	FALSE	FALSE	FALSE	FALSE	FALSE	FALSE	FALSE
54879	ST7L	FALSE	-0.48149	0.776177	-0.546293	0.838409	-0.513891	0.838409	-0.481957	0.784618	-0.174529	0.975196	-0.328243	0.975196	-0.758848	0.820026	-0.451482	0.999174	-0.605165	0.999174	FALSE	TRUE	TRUE	FALSE	FALSE	FALSE	FALSE	FALSE	FALSE	FALSE	FALSE	FALSE	FALSE	FALSE	FALSE	FALSE	FALSE	FALSE	FALSE	FALSE
829	CAPZA1	FALSE	-0.866373	0.0109456	0.0372418	0.970357	-0.414565	0.970357	-0.585316	0.0733629	0.180028	0.84891	-0.202644	0.84891	-0.287319	0.885397	0.477781	0.734723	0.0952309	0.885397	FALSE	FALSE	FALSE	FALSE	FALSE	FALSE	FALSE	FALSE	FALSE	FALSE	FALSE	FALSE	FALSE	FALSE	FALSE	FALSE	FALSE	FALSE	TRUE	FALSE
4343	MOV10	FALSE	0.699516	0.345545	-0.124954	0.96456	0.287281	0.96456	-0.116896	0.946869	0.852298	0.384825	0.367701	0.946869	-0.164333	0.987665	0.804711	0.741673	0.320189	0.987665	FALSE	TRUE	TRUE	FALSE	TRUE	FALSE	FALSE	FALSE	FALSE	FALSE	FALSE	FALSE	FALSE	FALSE	FALSE	FALSE	FALSE	FALSE	TRUE	FALSE
389	RHOC	FALSE	0.765602	0.000519159	0.138715	0.870117	0.452159	0.870117	0.457733	0.200917	0.370877	0.575878	0.414305	0.575878	0.429508	0.695697	0.342937	0.935731	0.386223	0.935731	FALSE	TRUE	TRUE	FALSE	TRUE	FALSE	FALSE	FALSE	FALSE	FALSE	FALSE	FALSE	FALSE	FALSE	FALSE	TRUE	FALSE	FALSE	FALSE	FALSE
333926	PPM1J	FALSE	-0.441453	0.879471	-5.15833	0.012594	-2.79989	0.879471	-0.464725	0.879834	-0.866732	0.881231	-0.665728	0.881231	1.71938	0.877636	1.31536	0.999174	1.51737	0.999174	TRUE	FALSE	FALSE	FALSE	TRUE	FALSE	FALSE	FALSE	FALSE	FALSE	FALSE	FALSE	FALSE	FALSE	FALSE	FALSE	FALSE	FALSE	FALSE	FALSE
6566	SLC16A1	FALSE	-0.290446	0.317914	-0.377266	0.237971	-0.333856	0.317914	-0.0599803	0.92414	-0.111928	0.917924	-0.0859542	0.92414	-0.261927	0.859059	-0.314044	0.911747	-0.287985	0.911747	FALSE	TRUE	TRUE	FALSE	FALSE	FALSE	FALSE	FALSE	FALSE	FALSE	FALSE	FALSE	FALSE	FALSE	FALSE	FALSE	FALSE	FALSE	FALSE	FALSE
100996251	LRIG2-DT	FALSE	0.555613	0.850235	-2.70935	0.573971	-1.07687	0.850235	1.31888	0.569466	-0.859956	0.923933	0.229462	0.923933	1.77461	0.758279	-0.40521	0.999174	0.684699	0.999174	FALSE	FALSE	FALSE	FALSE	FALSE	FALSE	FALSE	FALSE	FALSE	FALSE	FALSE	FALSE	FALSE	FALSE	FALSE	FALSE	FALSE	FALSE	FALSE	FALSE
9860	LRIG2	FALSE	-0.0750812	0.977641	-0.139818	0.970798	-0.10745	0.977641	-2.49869	0.0729047	-0.0311291	0.995698	-1.26491	0.995698	-1.69889	0.80307	0.769922	0.998794	-0.464482	0.998794	FALSE	FALSE	TRUE	FALSE	FALSE	FALSE	FALSE	FALSE	TRUE	FALSE	FALSE	FALSE	FALSE	FALSE	FALSE	FALSE	FALSE	FALSE	FALSE	FALSE
260425	MAGI3	FALSE	-1.23371	0.18415	0.427602	0.788001	-0.403055	0.788001	-0.508554	0.738482	0.0120044	0.997766	-0.248275	0.997766	-0.444196	0.953171	0.0770514	0.999174	-0.183572	0.999174	FALSE	TRUE	TRUE	FALSE	FALSE	FALSE	FALSE	FALSE	FALSE	FALSE	FALSE	FALSE	FALSE	FALSE	FALSE	FALSE	FALSE	FALSE	FALSE	FALSE
10745	PHTF1	FALSE	-0.519185	0.57339	-0.0815436	0.973029	-0.300364	0.973029	-0.29124	0.879425	0.732424	0.435928	0.220592	0.879425	-0.671824	0.889255	0.351816	0.999174	-0.160004	0.999174	FALSE	FALSE	TRUE	FALSE	FALSE	FALSE	FALSE	FALSE	FALSE	FALSE	FALSE	FALSE	FALSE	FALSE	FALSE	FALSE	FALSE	FALSE	FALSE	FALSE
54665	RSBN1	FALSE	-0.192929	0.774005	-0.336941	0.573971	-0.264935	0.774005	-0.268984	0.649324	-0.311304	0.738719	-0.290144	0.738719	-0.284651	0.896902	-0.327048	0.955248	-0.30585	0.955248	FALSE	FALSE	TRUE	FALSE	FALSE	FALSE	FALSE	FALSE	FALSE	FALSE	FALSE	FALSE	FALSE	FALSE	FALSE	FALSE	FALSE	FALSE	FALSE	FALSE
10717	AP4B1	FALSE	0.109837	0.888508	-0.166327	0.933943	-0.0282449	0.933943	-0.613887	0.311257	-0.265789	0.891906	-0.439838	0.891906	-0.102129	0.992268	0.246108	0.999174	0.0719894	0.999174	FALSE	FALSE	TRUE	FALSE	FALSE	FALSE	FALSE	FALSE	FALSE	FALSE	FALSE	FALSE	FALSE	FALSE	FALSE	FALSE	FALSE	TRUE	FALSE	FALSE
64858	DCLRE1B	FALSE	-0.100663	0.951805	-0.309985	0.927673	-0.205324	0.951805	-1.25963	0.275617	0.24327	0.941768	-0.50818	0.941768	-1.37615	0.513257	0.126853	0.999174	-0.624649	0.999174	FALSE	FALSE	FALSE	FALSE	FALSE	FALSE	FALSE	FALSE	FALSE	FALSE	FALSE	FALSE	FALSE	FALSE	FALSE	FALSE	FALSE	FALSE	FALSE	FALSE
204851	HIPK1	FALSE	0.471149	0.479124	0.0224431	0.989264	0.246796	0.989264	0.0355309	0.982571	0.0567734	0.986157	0.0461521	0.986157	-0.497756	0.896902	-0.476524	0.912001	-0.48714	0.912001	FALSE	FALSE	TRUE	FALSE	FALSE	FALSE	FALSE	FALSE	FALSE	FALSE	FALSE	FALSE	FALSE	TRUE	FALSE	FALSE	FALSE	FALSE	FALSE	FALSE
56944	OLFML3	FALSE	1.22579	0.169559	1.49948	0.0427732	1.36263	0.169559	0.913679	0.384967	0.155581	0.97748	0.53463	0.97748	0.918101	0.668722	0.157817	0.999174	0.537959	0.999174	FALSE	TRUE	TRUE	FALSE	FALSE	FALSE	FALSE	FALSE	FALSE	FALSE	FALSE	FALSE	FALSE	FALSE	FALSE	FALSE	FALSE	FALSE	FALSE	FALSE
148281	SYT6	FALSE	1.63336	0.0194851	1.42413	0.113208	1.52874	0.113208	0.897141	0.542183	2.15977	0.00014762	1.52846	0.542183	1.265	0.732408	2.52917	0.00422856	1.89708	0.732408	FALSE	TRUE	TRUE	FALSE	FALSE	FALSE	FALSE	FALSE	FALSE	FALSE	FALSE	FALSE	FALSE	FALSE	FALSE	FALSE	FALSE	FALSE	FALSE	FALSE
51592	TRIM33	FALSE	-0.171415	0.686973	0.0508888	0.965331	-0.0602631	0.965331	-0.231669	0.638196	0.0645944	0.966994	-0.0835374	0.966994	-0.484227	0.377587	-0.187947	0.988311	-0.336087	0.988311	FALSE	FALSE	TRUE	FALSE	FALSE	FALSE	FALSE	FALSE	FALSE	FALSE	FALSE	FALSE	FALSE	FALSE	FALSE	FALSE	FALSE	FALSE	FALSE	FALSE
10286	BCAS2	FALSE	-0.193915	0.846028	-0.0438387	0.986184	-0.118877	0.986184	0.265982	0.802866	0.0343134	0.992328	0.150148	0.992328	0.232893	0.957777	0.00135355	0.999297	0.117123	0.999297	FALSE	FALSE	FALSE	FALSE	FALSE	FALSE	FALSE	FALSE	FALSE	FALSE	FALSE	FALSE	FALSE	FALSE	FALSE	FALSE	FALSE	FALSE	FALSE	FALSE
4893	NRAS	FALSE	-0.283608	0.666127	-0.0294645	0.98562	-0.156536	0.98562	0.195425	0.744199	-0.189917	0.903104	0.00275382	0.903104	0.373771	0.786444	-0.010576	0.999174	0.181597	0.999174	FALSE	TRUE	TRUE	FALSE	FALSE	FALSE	FALSE	FALSE	FALSE	FALSE	FALSE	FALSE	FALSE	FALSE	FALSE	TRUE	FALSE	TRUE	FALSE	FALSE
7812	CSDE1	FALSE	-0.036906	0.870408	-0.0217563	0.964204	-0.0293311	0.964204	-0.0100721	0.977048	0.108833	0.824266	0.0493803	0.977048	0.020943	0.995213	0.139861	0.98352	0.0804019	0.995213	FALSE	FALSE	FALSE	FALSE	FALSE	FALSE	FALSE	FALSE	FALSE	FALSE	FALSE	TRUE	TRUE	FALSE	FALSE	FALSE	FALSE	FALSE	FALSE	FALSE
80143	SIKE1	FALSE	-0.367839	0.485253	0.101316	0.945483	-0.133262	0.945483	-0.336249	0.636064	-0.233073	0.855381	-0.284661	0.855381	-0.112036	0.98855	-0.00938037	0.999174	-0.0607083	0.999174	FALSE	TRUE	TRUE	FALSE	FALSE	FALSE	FALSE	FALSE	FALSE	FALSE	FALSE	FALSE	FALSE	FALSE	FALSE	FALSE	FALSE	FALSE	FALSE	FALSE
81839	VANGL1	FALSE	0.0351851	0.977609	0.122025	0.96501	0.0786052	0.977609	0.578753	0.599987	-0.42195	0.869907	0.0784015	0.869907	1.14763	0.57075	0.14762	0.999174	0.647625	0.999174	FALSE	FALSE	TRUE	FALSE	TRUE	FALSE	FALSE	FALSE	FALSE	FALSE	FALSE	FALSE	FALSE	FALSE	FALSE	FALSE	FALSE	FALSE	FALSE	FALSE
476	ATP1A1	FALSE	0.967763	2.87243e-13	0.130301	0.73062	0.549032	0.73062	0.5966	0.00483061	0.207284	0.714157	0.401942	0.714157	0.349465	0.754923	-0.0396798	0.999174	0.154892	0.999174	TRUE	FALSE	FALSE	FALSE	TRUE	FALSE	FALSE	FALSE	FALSE	FALSE	FALSE	FALSE	FALSE	FALSE	FALSE	FALSE	FALSE	FALSE	FALSE	FALSE
84852	ATP1A1-AS1	FALSE	1.69376	0.570195	-0.705372	0.945643	0.494196	0.945643	1.94797	0.455464	-1.03176	0.948446	0.458106	0.948446	-0.104351	0.998409	-3.08385	0.696247	-1.5941	0.998409	FALSE	FALSE	FALSE	FALSE	FALSE	FALSE	FALSE	FALSE	FALSE	FALSE	FALSE	FALSE	FALSE	FALSE	FALSE	FALSE	FALSE	FALSE	FALSE	FALSE
965	CD58	FALSE	0.268163	0.766558	0.287642	0.856361	0.277903	0.856361	0.691391	0.38491	0.603872	0.642831	0.647631	0.642831	0.552822	0.854064	0.46543	0.977073	0.509126	0.977073	FALSE	FALSE	FALSE	FALSE	TRUE	FALSE	FALSE	FALSE	FALSE	FALSE	FALSE	FALSE	FALSE	FALSE	FALSE	FALSE	FALSE	FALSE	FALSE	FALSE
3321	IGSF3	TRUE	-0.843384	0.000958548	-0.547354	0.00698932	-0.695369	0.00698932	-0.982213	4.21666e-05	-0.626093	0.0748536	-0.804153	0.0748536	-0.566924	0.425597	-0.210065	0.999174	-0.388494	0.999174	TRUE	FALSE	FALSE	FALSE	FALSE	FALSE	FALSE	FALSE	FALSE	FALSE	FALSE	FALSE	FALSE	FALSE	FALSE	FALSE	FALSE	FALSE	FALSE	FALSE
5738	PTGFRN	FALSE	0.527563	0.0518545	0.495774	0.060083	0.511668	0.060083	0.632939	0.0185258	0.441026	0.372811	0.536982	0.372811	0.528751	0.233351	0.336897	0.867183	0.432824	0.867183	FALSE	FALSE	TRUE	FALSE	FALSE	FALSE	FALSE	FALSE	FALSE	FALSE	FALSE	FALSE	FALSE	FALSE	FALSE	FALSE	FALSE	FALSE	FALSE	FALSE
9398	CD101	FALSE	-1.55807	0.692101	-0.356789	0.972378	-0.957428	0.972378	0.459705	0.921592	-5.81737	0.156266	-2.67883	0.921592	0.865588	0.980766	-5.41424	0.711677	-2.27433	0.980766	FALSE	FALSE	FALSE	FALSE	FALSE	FALSE	FALSE	FALSE	FALSE	FALSE	FALSE	FALSE	FALSE	FALSE	FALSE	FALSE	FALSE	FALSE	FALSE	FALSE
8458	TTF2	FALSE	-0.945846	0.528725	0.640664	0.640465	-0.152591	0.640465	0.262458	0.881378	0.991977	0.320538	0.627217	0.881378	-0.43325	0.952861	0.295556	0.999174	-0.0688467	0.999174	FALSE	TRUE	TRUE	FALSE	FALSE	FALSE	FALSE	FALSE	FALSE	FALSE	FALSE	FALSE	TRUE	FALSE	FALSE	FALSE	TRUE	FALSE	FALSE	FALSE
80263	TRIM45	FALSE	-0.612646	0.545552	-0.668175	0.539093	-0.64041	0.545552	-0.588413	0.534832	-0.563876	0.684026	-0.576144	0.684026	-0.221562	0.984008	-0.197541	0.999174	-0.209552	0.999174	FALSE	TRUE	TRUE	FALSE	FALSE	FALSE	FALSE	FALSE	FALSE	FALSE	FALSE	FALSE	FALSE	FALSE	FALSE	FALSE	FALSE	FALSE	FALSE	FALSE
10905	MAN1A2	FALSE	-0.29976	0.380937	0.0193522	0.986778	-0.140204	0.986778	0.127587	0.840791	0.371754	0.453267	0.24967	0.840791	0.0659508	0.987665	0.310101	0.738506	0.188026	0.987665	FALSE	FALSE	FALSE	FALSE	FALSE	FALSE	FALSE	FALSE	FALSE	FALSE	FALSE	FALSE	FALSE	FALSE	FALSE	FALSE	FALSE	FALSE	FALSE	FALSE
54834	GDAP2	FALSE	-0.28257	0.806672	-0.252038	0.912872	-0.267304	0.912872	-0.251548	0.864323	-0.680129	0.711697	-0.465838	0.864323	1.02011	0.7778	0.588706	0.999174	0.804407	0.999174	FALSE	FALSE	FALSE	FALSE	FALSE	FALSE	FALSE	FALSE	FALSE	FALSE	FALSE	FALSE	FALSE	FALSE	FALSE	FALSE	FALSE	FALSE	FALSE	FALSE
10885	WDR3	FALSE	-0.472335	0.604538	-0.171873	0.936594	-0.322104	0.936594	0.0822892	0.952438	0.566334	0.680306	0.324312	0.952438	-0.266241	0.957159	0.218033	0.999174	-0.0241039	0.999174	FALSE	TRUE	TRUE	FALSE	FALSE	FALSE	FALSE	FALSE	FALSE	FALSE	FALSE	FALSE	FALSE	FALSE	FALSE	FALSE	FALSE	FALSE	FALSE	FALSE
10352	WARS2	FALSE	-0.250524	0.865658	0.221132	0.944212	-0.0146962	0.944212	0.553519	0.700831	-0.124366	0.979371	0.214576	0.979371	0.410356	0.974355	-0.268142	0.999174	0.0711066	0.999174	FALSE	TRUE	TRUE	FALSE	FALSE	FALSE	FALSE	FALSE	FALSE	FALSE	FALSE	FALSE	FALSE	FALSE	FALSE	FALSE	FALSE	FALSE	FALSE	FALSE
101929147	WARS2-AS1	FALSE	-0.864022	0.851307	0.560254	0.944409	-0.151884	0.944409	1.10492	0.693106	-0.0333338	0.997826	0.535791	0.997826	1.68486	0.797952	0.548559	0.999174	1.11671	0.999174	FALSE	FALSE	FALSE	FALSE	FALSE	FALSE	FALSE	FALSE	FALSE	FALSE	FALSE	FALSE	FALSE	FALSE	FALSE	FALSE	FALSE	FALSE	FALSE	FALSE
90874	ZNF697	FALSE	-0.688177	0.536907	-0.213721	0.939523	-0.450949	0.939523	0.0993255	0.968342	-0.920598	0.646335	-0.410636	0.968342	1.09019	0.819096	0.0684406	0.999174	0.579313	0.999174	FALSE	TRUE	TRUE	FALSE	FALSE	FALSE	FALSE	FALSE	FALSE	FALSE	FALSE	FALSE	FALSE	FALSE	FALSE	FALSE	FALSE	FALSE	FALSE	FALSE
26227	PHGDH	FALSE	0.338539	0.537289	-0.366765	0.671842	-0.014113	0.671842	1.91949	8.30737e-22	2.31369	1.10636e-29	2.11659	8.30737e-22	-0.532979	0.255527	-0.138724	0.999174	-0.335852	0.999174	TRUE	TRUE	TRUE	FALSE	FALSE	FALSE	FALSE	FALSE	FALSE	FALSE	FALSE	FALSE	FALSE	FALSE	FALSE	FALSE	FALSE	FALSE	FALSE	FALSE
4853	NOTCH2	FALSE	-0.0436015	0.949231	0.108507	0.934557	0.0324528	0.949231	0.297048	0.578266	0.0999623	0.954499	0.198505	0.954499	0.235335	0.909101	0.0382496	0.999174	0.136792	0.999174	FALSE	FALSE	FALSE	FALSE	FALSE	FALSE	FALSE	FALSE	FALSE	FALSE	FALSE	FALSE	FALSE	FALSE	FALSE	FALSE	FALSE	FALSE	FALSE	FALSE
9554	SEC22B	FALSE	-0.95706	0.0550679	-0.311886	0.754329	-0.634473	0.754329	-0.0460497	0.965365	-0.14756	0.962434	-0.0968049	0.965365	0.273897	0.953022	0.172458	0.999174	0.223178	0.999174	FALSE	TRUE	TRUE	FALSE	FALSE	FALSE	FALSE	FALSE	FALSE	FALSE	FALSE	FALSE	FALSE	FALSE	FALSE	FALSE	FALSE	FALSE	FALSE	FALSE
728841	NBPF8	FALSE	0.59468	0.746748	-0.580304	0.843354	0.00718843	0.843354	0.0735555	0.975381	-0.736254	0.795167	-0.331349	0.975381	-0.701395	0.876333	-1.51151	0.507165	-1.10645	0.876333	FALSE	FALSE	FALSE	FALSE	FALSE	FALSE	FALSE	FALSE	FALSE	FALSE	FALSE	FALSE	FALSE	FALSE	FALSE	FALSE	FALSE	FALSE	FALSE	FALSE
767846	PFN1P2	FALSE	1.30882	0.689619	-1.07794	0.931521	0.115443	0.931521	0.47153	0.937671	0.702275	0.953372	0.586903	0.953372	-0.329197	0.992999	-0.0986775	0.999174	-0.213937	0.999174	FALSE	FALSE	FALSE	FALSE	FALSE	FALSE	FALSE	FALSE	FALSE	FALSE	FALSE	FALSE	FALSE	FALSE	FALSE	FALSE	FALSE	FALSE	FALSE	FALSE
100996724		FALSE	0.0333261	0.987536	1.05832	0.59994	0.545824	0.987536	1.91552	0.0336549	1.63038	0.244625	1.77295	0.244625	0.48077	0.874227	0.19385	0.999174	0.33731	0.999174	FALSE	FALSE	FALSE	FALSE	FALSE	FALSE	FALSE	FALSE	FALSE	FALSE	FALSE	FALSE	FALSE	FALSE	FALSE	FALSE	FALSE	FALSE	FALSE	FALSE
101060684	NBPF26	FALSE	-0.810689	0.546417	-0.276784	0.930124	-0.543737	0.930124	-0.0231643	0.99005	0.559232	0.827249	0.268034	0.99005	0.194972	0.987665	0.778308	0.943031	0.48664	0.987665	FALSE	FALSE	FALSE	FALSE	FALSE	FALSE	FALSE	FALSE	FALSE	FALSE	FALSE	FALSE	FALSE	FALSE	FALSE	FALSE	FALSE	FALSE	FALSE	FALSE
728855		FALSE	-0.151083	0.924068	-0.324145	0.915751	-0.237614	0.924068	0.311351	0.821315	-1.40552	0.333244	-0.547082	0.821315	0.223313	0.984008	-1.49342	0.625691	-0.635051	0.984008	FALSE	FALSE	FALSE	FALSE	FALSE	FALSE	FALSE	FALSE	FALSE	FALSE	FALSE	FALSE	FALSE	FALSE	FALSE	FALSE	FALSE	FALSE	FALSE	FALSE
653820	FAM72B	FALSE	-1.14698	0.692282	-0.492337	0.911195	-0.819659	0.911195	0.3491	0.92544	-0.674641	0.90905	-0.16277	0.92544	0.0501788	0.999019	-0.973805	0.99826	-0.461813	0.999019	FALSE	FALSE	FALSE	FALSE	FALSE	FALSE	FALSE	FALSE	FALSE	FALSE	FALSE	FALSE	FALSE	FALSE	FALSE	FALSE	FALSE	FALSE	FALSE	FALSE
653464	SRGAP2C	FALSE	-0.710901	0.284354	0.0809395	0.968211	-0.314981	0.968211	-0.112278	0.930793	0.274704	0.858084	0.0812131	0.930793	0.402667	0.908049	0.789559	0.570289	0.596113	0.908049	FALSE	FALSE	FALSE	FALSE	FALSE	FALSE	FALSE	FALSE	FALSE	FALSE	FALSE	FALSE	FALSE	FALSE	FALSE	FALSE	FALSE	FALSE	FALSE	FALSE
554282	FAM72C	FALSE	-1.55498	0.319319	-0.665572	0.768733	-1.11028	0.768733	-0.513742	0.787776	-0.476743	0.88582	-0.495243	0.88582	-0.825184	0.875958	-0.787696	0.958368	-0.80644	0.958368	FALSE	FALSE	FALSE	FALSE	FALSE	FALSE	FALSE	FALSE	FALSE	FALSE	FALSE	FALSE	FALSE	FALSE	FALSE	FALSE	FALSE	FALSE	FALSE	FALSE
100996712		FALSE	1.72308	0.302181	1.01406	0.717713	1.36857	0.717713	0.712775	0.844111	1.38476	0.643896	1.04877	0.844111	0.0785067	0.998409	0.752831	0.999174	0.415669	0.999174	FALSE	FALSE	FALSE	FALSE	FALSE	FALSE	FALSE	FALSE	FALSE	FALSE	FALSE	FALSE	FALSE	FALSE	FALSE	FALSE	FALSE	FALSE	FALSE	FALSE
284565	NBPF15	FALSE	-0.25478	0.567161	0.0455306	0.970812	-0.104625	0.970812	-0.335629	0.533039	-0.265091	0.836577	-0.30036	0.836577	-0.382476	0.797952	-0.312088	0.983176	-0.347282	0.983176	FALSE	FALSE	FALSE	FALSE	FALSE	FALSE	FALSE	FALSE	FALSE	FALSE	FALSE	FALSE	FALSE	FALSE	FALSE	FALSE	FALSE	FALSE	FALSE	FALSE
728945	PPIAL4F	FALSE	0.906329	0.847906	0.678058	0.952523	0.792194	0.952523	-0.314716		-0.617421	0.976133	-0.466069		-0.336876	0.996814	-0.638618		-0.487747		FALSE	FALSE	FALSE	FALSE	FALSE	FALSE	FALSE	FALSE	FALSE	FALSE	FALSE	FALSE	FALSE	FALSE	FALSE	FALSE	FALSE	FALSE	FALSE	FALSE
645166		FALSE	-1.40888		0.1822	0.987858	-0.613342		1.46768	0.751229	-3.78283	0.797916	-1.15758	0.797916	2.4996	0.866209	-2.7375		-0.118947		FALSE	FALSE	FALSE	FALSE	FALSE	FALSE	FALSE	FALSE	FALSE	FALSE	FALSE	FALSE	FALSE	FALSE	FALSE	FALSE	FALSE	FALSE	FALSE	FALSE
647135	SRGAP2B	FALSE	-0.39275	0.194508	0.163797	0.669056	-0.114477	0.669056	-0.213471	0.718264	-0.0790272	0.948997	-0.146249	0.948997	0.0896197	0.987665	0.224028	0.978314	0.156824	0.987665	FALSE	FALSE	FALSE	FALSE	FALSE	FALSE	FALSE	FALSE	FALSE	FALSE	FALSE	FALSE	FALSE	FALSE	FALSE	FALSE	FALSE	FALSE	FALSE	FALSE
728833	FAM72D	FALSE	-0.682731	0.900283	0.652056	0.940549	-0.0153379	0.940549	-1.89053		0.356423	0.981823	-0.767055		-1.72867	0.957777	0.516561	0.999174	-0.606053	0.999174	FALSE	FALSE	FALSE	FALSE	FALSE	FALSE	FALSE	FALSE	FALSE	FALSE	FALSE	FALSE	FALSE	FALSE	FALSE	FALSE	FALSE	FALSE	FALSE	FALSE
645142	PPIAL4D	FALSE	0.634178	0.850165	-0.240879	0.977168	0.19665	0.977168	1.12579	0.718264	0.723579	0.913486	0.924686	0.913486	3.48033	0.406561	3.07956	0.648144	3.27995	0.648144	FALSE	FALSE	FALSE	FALSE	FALSE	FALSE	FALSE	FALSE	FALSE	FALSE	FALSE	FALSE	FALSE	FALSE	FALSE	FALSE	FALSE	FALSE	FALSE	FALSE
100288142	NBPF20	FALSE	0.523548	0.173232	0.185729	0.851724	0.354639	0.851724	0.490853	0.207224	0.596988	0.234047	0.543921	0.234047	0.305979	0.826603	0.411923	0.844624	0.358951	0.844624	FALSE	FALSE	FALSE	FALSE	FALSE	FALSE	FALSE	FALSE	FALSE	FALSE	FALSE	FALSE	FALSE	FALSE	FALSE	FALSE	FALSE	FALSE	FALSE	FALSE
101929780		FALSE	0.700381	0.594679	0.62246	0.782835	0.66142	0.782835	1.24728	0.20048	0.653034	0.794254	0.950158	0.794254	0.219152	0.984008	-0.376007	0.999174	-0.0784278	0.999174	FALSE	FALSE	FALSE	FALSE	FALSE	FALSE	FALSE	FALSE	FALSE	FALSE	FALSE	FALSE	FALSE	FALSE	FALSE	FALSE	FALSE	FALSE	FALSE	FALSE
653519	GPR89A	FALSE	-1.01495	0.349489	-0.325852	0.918328	-0.6704	0.918328	0.151347	0.936655	-0.326633	0.93473	-0.0876432	0.936655	0.423862	0.958985	-0.0531735	0.999174	0.185344	0.999174	FALSE	FALSE	FALSE	FALSE	FALSE	FALSE	FALSE	FALSE	FALSE	FALSE	FALSE	FALSE	FALSE	FALSE	FALSE	FALSE	FALSE	FALSE	FALSE	FALSE
11126	CD160	FALSE	0.492358	0.903416	0.644117	0.944212	0.568237	0.944212	-0.846729	0.869495	-1.555	0.873247	-1.20086	0.873247	-2.29783	0.733611	-3.00857	0.991719	-2.6532	0.991719	FALSE	FALSE	FALSE	FALSE	FALSE	FALSE	FALSE	FALSE	FALSE	FALSE	FALSE	FALSE	FALSE	FALSE	FALSE	FALSE	FALSE	FALSE	FALSE	FALSE
27246	RNF115	FALSE	0.176249	0.870491	0.0355773	0.986778	0.105913	0.986778	0.0247282	0.983087	0.324915	0.832941	0.174822	0.983087	-0.223325	0.984008	0.0768622	0.999174	-0.0732316	0.999174	FALSE	TRUE	TRUE	FALSE	FALSE	FALSE	FALSE	FALSE	FALSE	FALSE	FALSE	FALSE	FALSE	FALSE	FALSE	FALSE	FALSE	FALSE	FALSE	FALSE
10623	POLR3C	FALSE	-0.0541312	0.971547	-0.0425371	0.986778	-0.0483341	0.986778	-0.230725	0.859854	-0.154463	0.965052	-0.192594	0.965052	0.0999414	0.992999	0.176255	0.999174	0.138098	0.999174	FALSE	TRUE	TRUE	FALSE	FALSE	FALSE	FALSE	FALSE	FALSE	FALSE	FALSE	FALSE	FALSE	FALSE	FALSE	FALSE	FALSE	FALSE	FALSE	FALSE
10401	PIAS3	FALSE	-0.247019	0.870579	-0.0756874	0.986778	-0.161353	0.986778	0.935756	0.380496	-0.389365	0.90905	0.273195	0.90905	1.70529	0.169143	0.380205	0.999174	1.04275	0.999174	FALSE	FALSE	FALSE	FALSE	FALSE	FALSE	FALSE	FALSE	FALSE	FALSE	FALSE	FALSE	FALSE	FALSE	FALSE	FALSE	FALSE	FALSE	FALSE	FALSE
148741	ANKRD35	FALSE	-3.78452		1.08539	0.945484	-1.34956		1.47462	0.852751	0.691822	0.979371	1.08322	0.979371	2.36797	0.945124	1.58666		1.97731		FALSE	FALSE	TRUE	FALSE	FALSE	FALSE	FALSE	FALSE	FALSE	FALSE	FALSE	FALSE	FALSE	FALSE	FALSE	FALSE	FALSE	FALSE	FALSE	FALSE
8799	PEX11B	FALSE	0.927671	0.127149	0.628425	0.259328	0.778048	0.259328	0.623594	0.285827	0.775561	0.272959	0.699578	0.285827	0.32382	0.937438	0.475898	0.937982	0.399859	0.937982	FALSE	TRUE	TRUE	FALSE	FALSE	FALSE	FALSE	FALSE	FALSE	FALSE	FALSE	FALSE	FALSE	FALSE	FALSE	FALSE	FALSE	FALSE	FALSE	FALSE
114814	GNRHR2	FALSE	-0.212995	0.949362	0.599206	0.88165	0.193105	0.949362	-0.18947	0.958415	-0.691975	0.902261	-0.440722	0.958415	-0.899291	0.932029	-1.40205	0.921915	-1.15067	0.932029	FALSE	FALSE	FALSE	FALSE	FALSE	FALSE	FALSE	FALSE	FALSE	FALSE	FALSE	FALSE	FALSE	FALSE	FALSE	FALSE	FALSE	FALSE	FALSE	FALSE
9939	RBM8A	FALSE	0.0782406	0.799912	-0.11775	0.734201	-0.0197549	0.799912	0.196773	0.392675	0.253835	0.375764	0.225304	0.392675	0.0279437	0.992999	0.0849198	0.999174	0.0564318	0.999174	FALSE	TRUE	TRUE	FALSE	FALSE	FALSE	FALSE	FALSE	FALSE	FALSE	FALSE	FALSE	FALSE	FALSE	FALSE	FALSE	FALSE	FALSE	FALSE	FALSE
128077	LIX1L	FALSE	-0.281735	0.410235	0.291119	0.456889	0.00469158	0.456889	-0.202251	0.660876	-0.0657088	0.96975	-0.13398	0.96975	0.0143977	0.998409	0.151038	0.999174	0.0827178	0.999174	FALSE	TRUE	TRUE	FALSE	FALSE	FALSE	FALSE	FALSE	FALSE	FALSE	FALSE	FALSE	FALSE	FALSE	FALSE	FALSE	FALSE	FALSE	FALSE	FALSE
84265	POLR3GL	FALSE	-0.278924	0.437036	-0.100056	0.929054	-0.18949	0.929054	-0.0420507	0.955567	0.026911	0.989719	-0.00756986	0.989719	0.237253	0.88648	0.305997	0.921915	0.271625	0.921915	FALSE	FALSE	FALSE	FALSE	FALSE	FALSE	FALSE	FALSE	FALSE	FALSE	FALSE	FALSE	FALSE	FALSE	FALSE	FALSE	FALSE	FALSE	FALSE	FALSE
284615	ANKRD34A	FALSE	2.40113	0.0109763	-0.145334	0.984777	1.1279	0.984777	1.32618	0.492776	2.20408	0.0687983	1.76513	0.492776	1.58251	0.731881	2.46569	0.125879	2.0241	0.731881	FALSE	FALSE	FALSE	FALSE	TRUE	FALSE	FALSE	FALSE	FALSE	FALSE	FALSE	FALSE	FALSE	FALSE	TRUE	FALSE	FALSE	FALSE	FALSE	FALSE
10628	TXNIP	TRUE	-1.38101	4.07143e-05	-1.14732	4.68639e-07	-1.26417	4.07143e-05	-1.12703	0.00778361	-1.76635	1.78019e-07	-1.44669	0.00778361	-0.360916	0.908049	-1.00052	0.196653	-0.68072	0.908049	FALSE	TRUE	TRUE	FALSE	TRUE	FALSE	FALSE	FALSE	FALSE	FALSE	FALSE	FALSE	FALSE	FALSE	FALSE	FALSE	FALSE	FALSE	FALSE	FALSE
100132406	NBPF10	FALSE	0.300777	0.511462	-0.0422611	0.975701	0.129258	0.975701	0.522171	0.16343	0.499588	0.325104	0.510879	0.325104	0.213881	0.932029	0.191205	0.999174	0.202543	0.999174	FALSE	FALSE	FALSE	FALSE	FALSE	FALSE	FALSE	FALSE	FALSE	FALSE	FALSE	FALSE	FALSE	FALSE	FALSE	FALSE	FALSE	FALSE	FALSE	FALSE
388677	NOTCH2NLA	FALSE	0.697353	0.406085	-0.241187	0.927673	0.228083	0.927673	0.334344	0.757055	-0.42889	0.82675	-0.0472734	0.82675	-0.034004	0.998409	-0.797384	0.706101	-0.415694	0.998409	FALSE	FALSE	FALSE	FALSE	FALSE	FALSE	FALSE	FALSE	FALSE	FALSE	FALSE	FALSE	FALSE	FALSE	FALSE	FALSE	FALSE	FALSE	FALSE	FALSE
170688		FALSE	-0.222487	0.62417	0.247848	0.643138	0.0126805	0.643138	-0.396782	0.435503	0.0107569	0.996629	-0.193013	0.996629	-0.454903	0.731881	-0.047489	0.999174	-0.251196	0.999174	FALSE	FALSE	FALSE	FALSE	FALSE	FALSE	FALSE	FALSE	FALSE	FALSE	FALSE	FALSE	FALSE	FALSE	FALSE	FALSE	FALSE	FALSE	FALSE	FALSE
105371242	PPIAL4H	FALSE	0.487908	0.895627	0.677046	0.931916	0.582477	0.931916	0.965549	0.787778	1.19426	0.804603	1.07991	0.804603	0.454255	0.987665	0.682365	0.999174	0.56831	0.999174	FALSE	FALSE	FALSE	FALSE	FALSE	FALSE	FALSE	FALSE	FALSE	FALSE	FALSE	FALSE	FALSE	FALSE	FALSE	FALSE	FALSE	FALSE	FALSE	FALSE
149013	NBPF12	FALSE	-0.0638204	0.959799	-0.247374	0.925129	-0.155597	0.959799	0.191077	0.894434	-0.341587	0.88427	-0.0752549	0.894434	0.2361	0.984008	-0.297132	0.999174	-0.0305161	0.999174	FALSE	FALSE	FALSE	FALSE	FALSE	FALSE	FALSE	FALSE	FALSE	FALSE	FALSE	FALSE	FALSE	FALSE	FALSE	FALSE	FALSE	FALSE	FALSE	FALSE
5565	PRKAB2	FALSE	-0.370313	0.616415	-0.405975	0.762122	-0.388144	0.762122	0.0446448	0.96964	0.0183664	0.996859	0.0315056	0.996859	0.0872017	0.992999	0.0615358	0.999174	0.0743687	0.999174	FALSE	FALSE	FALSE	FALSE	FALSE	FALSE	FALSE	FALSE	FALSE	FALSE	FALSE	FALSE	FALSE	FALSE	FALSE	FALSE	FALSE	FALSE	FALSE	FALSE
171423		FALSE	-0.434491	0.434512	-0.123384	0.935329	-0.278938	0.935329	0.159323	0.861426	0.32264	0.792456	0.240982	0.861426	0.266854	0.953022	0.430269	0.943031	0.348562	0.953022	FALSE	FALSE	FALSE	FALSE	FALSE	FALSE	FALSE	FALSE	FALSE	FALSE	FALSE	FALSE	FALSE	FALSE	FALSE	FALSE	FALSE	FALSE	FALSE	FALSE
2330	FMO5	FALSE	3.59901	0.12411	2.11182	0.731993	2.85542	0.731993	0.258603		1.2123	0.941658	0.735454		-0.0743367	0.999019	0.886593	0.999174	0.406128	0.999174	FALSE	FALSE	FALSE	FALSE	FALSE	FALSE	FALSE	FALSE	FALSE	FALSE	FALSE	FALSE	FALSE	FALSE	FALSE	FALSE	FALSE	FALSE	FALSE	FALSE
9557	CHD1L	FALSE	-1.16952	0.0702985	-0.178613	0.933196	-0.674064	0.933196	-0.206734	0.814132	0.065084	0.985718	-0.0708249	0.985718	-0.182086	0.979393	0.0897342	0.999174	-0.0461757	0.999174	FALSE	FALSE	FALSE	FALSE	FALSE	FALSE	FALSE	FALSE	FALSE	FALSE	FALSE	FALSE	FALSE	FALSE	FALSE	FALSE	FALSE	FALSE	FALSE	FALSE
607	BCL9	FALSE	-0.096914	0.896206	-0.0431174	0.973758	-0.0700157	0.973758	-0.263365	0.63656	0.119676	0.940128	-0.071844	0.940128	-0.26046	0.935567	0.12261	0.999174	-0.068925	0.999174	TRUE	FALSE	FALSE	FALSE	FALSE	FALSE	FALSE	FALSE	FALSE	FALSE	FALSE	FALSE	FALSE	FALSE	FALSE	FALSE	FALSE	FALSE	FALSE	FALSE
51205	ACP6	FALSE	0.698093	0.063901	0.344552	0.771102	0.521323	0.771102	0.0942159	0.930903	0.482336	0.550045	0.288276	0.930903	0.348734	0.908049	0.736401	0.507841	0.542567	0.908049	FALSE	TRUE	TRUE	FALSE	FALSE	FALSE	FALSE	FALSE	FALSE	FALSE	FALSE	FALSE	FALSE	FALSE	FALSE	FALSE	FALSE	FALSE	FALSE	FALSE
51463	GPR89B	FALSE	-1.56798	0.0220473	-0.164827	0.947085	-0.866405	0.947085	-0.233987	0.841719	0.346479	0.821667	0.056246	0.841719	-0.596487	0.760576	-0.0159697	0.999174	-0.306228	0.999174	FALSE	TRUE	TRUE	FALSE	FALSE	FALSE	FALSE	FALSE	FALSE	FALSE	FALSE	FALSE	FALSE	FALSE	FALSE	FALSE	FALSE	FALSE	FALSE	FALSE
200030	NBPF11	FALSE	-0.545323	0.0561396	0.148407	0.808598	-0.198458	0.808598	0.0812446	0.890311	-0.281248	0.82794	-0.100002	0.890311	-0.00878602	0.999019	-0.371249	0.955248	-0.190018	0.999019	FALSE	FALSE	FALSE	FALSE	FALSE	FALSE	FALSE	FALSE	FALSE	FALSE	FALSE	FALSE	FALSE	FALSE	FALSE	FALSE	FALSE	FALSE	FALSE	FALSE
100132057		FALSE	-1.5852	0.625801	-1.90169	0.68873	-1.74344	0.68873	-0.00674569	0.999254	-0.861892	0.916028	-0.434319	0.999254	0.783201	0.984008	-0.0760608	0.999174	0.35357	0.999174	FALSE	FALSE	FALSE	FALSE	FALSE	FALSE	FALSE	FALSE	FALSE	FALSE	FALSE	FALSE	FALSE	FALSE	FALSE	FALSE	FALSE	FALSE	FALSE	FALSE
388685		FALSE	-0.263359	0.903973	-0.316498	0.944409	-0.289928	0.944409	-0.308064	0.89558	-0.269227	0.959916	-0.288646	0.959916	0.0894047	0.997985	0.128365	0.999174	0.108885	0.999174	FALSE	FALSE	FALSE	FALSE	FALSE	FALSE	FALSE	FALSE	FALSE	FALSE	FALSE	FALSE	FALSE	FALSE	FALSE	FALSE	FALSE	FALSE	FALSE	FALSE
644591	PPIAL4G	FALSE	0.170505	0.889844	-0.177454	0.944409	-0.00347439	0.944409	0.30675	0.808071	-0.383604	0.914517	-0.0384267	0.914517	1.08071	0.633174	0.391949	0.999174	0.736327	0.999174	FALSE	FALSE	FALSE	FALSE	FALSE	FALSE	FALSE	FALSE	FALSE	FALSE	FALSE	FALSE	FALSE	FALSE	FALSE	FALSE	FALSE	FALSE	FALSE	FALSE
25832	NBPF14	FALSE	0.582871	0.0181194	0.0238703	0.984013	0.303371	0.984013	0.0911842	0.872404	0.0870104	0.942895	0.0890973	0.942895	-0.291419	0.765773	-0.29563	0.87435	-0.293524	0.87435	FALSE	FALSE	FALSE	FALSE	FALSE	FALSE	FALSE	FALSE	FALSE	FALSE	FALSE	FALSE	FALSE	FALSE	FALSE	FALSE	FALSE	FALSE	FALSE	FALSE
100996763	NOTCH2NLB	FALSE	0.541533	0.479563	0.243222	0.908707	0.392378	0.908707	0.595345	0.436709	0.702026	0.471845	0.648686	0.471845	0.457206	0.901642	0.563776	0.925565	0.510491	0.925565	FALSE	FALSE	FALSE	FALSE	FALSE	FALSE	FALSE	FALSE	FALSE	FALSE	FALSE	FALSE	FALSE	FALSE	FALSE	FALSE	FALSE	FALSE	FALSE	FALSE
440672	NUDT4B	FALSE	-1.05259	0.0755965	-0.647182	0.485976	-0.849885	0.485976	-1.04657	0.128854	-0.946936	0.194367	-0.996755	0.194367	-0.0209941	0.999019	0.0770451	0.999174	0.0280255	0.999174	FALSE	FALSE	FALSE	FALSE	FALSE	FALSE	FALSE	FALSE	FALSE	FALSE	FALSE	FALSE	FALSE	FALSE	FALSE	FALSE	FALSE	FALSE	FALSE	FALSE
9659	PDE4DIP	FALSE	0.0747598	0.981393	0.215095	0.972378	0.144928	0.981393	1.61847	0.242518	0.39583	0.957332	1.00715	0.957332	1.2204	0.768053	-0.0057274	0.999297	0.607336	0.999297	FALSE	TRUE	TRUE	FALSE	FALSE	FALSE	FALSE	FALSE	FALSE	FALSE	FALSE	FALSE	FALSE	TRUE	FALSE	FALSE	FALSE	FALSE	TRUE	FALSE
400818	NBPF9	FALSE	0.725632	0.361372	0.491817	0.733514	0.608724	0.733514	1.293	0.0436776	0.665764	0.652305	0.979382	0.652305	0.458019	0.890994	-0.169598	0.999174	0.144211	0.999174	FALSE	FALSE	FALSE	FALSE	FALSE	TRUE	FALSE	FALSE	FALSE	FALSE	FALSE	FALSE	FALSE	FALSE	FALSE	FALSE	FALSE	FALSE	FALSE	FALSE
101060226	NBPF19	FALSE	0.118284	0.926963	0.0114397	0.996899	0.0648618	0.996899	0.0157662	0.993089	0.391409	0.820031	0.203588	0.993089	-0.0318467	0.998409	0.344072	0.999174	0.156113	0.999174	FALSE	FALSE	FALSE	FALSE	FALSE	FALSE	FALSE	FALSE	FALSE	FALSE	FALSE	FALSE	FALSE	FALSE	FALSE	FALSE	FALSE	FALSE	FALSE	FALSE
57234		FALSE	-0.0386992	0.976092	-0.466183	0.793451	-0.252441	0.976092	0.501195	0.625621	-0.435094	0.866194	0.033051	0.866194	0.553524	0.862661	-0.383328	0.999174	0.0850977	0.999174	FALSE	FALSE	FALSE	FALSE	FALSE	FALSE	FALSE	FALSE	FALSE	FALSE	FALSE	FALSE	FALSE	FALSE	FALSE	FALSE	FALSE	FALSE	FALSE	FALSE
8337	H2AC18	FALSE	0.00741518	0.990965	0.0243752	0.986778	0.0158952	0.990965	-0.422179	0.456791	-0.217362	0.887653	-0.319771	0.887653	0.38823	0.933787	0.592143	0.912001	0.490187	0.933787	FALSE	FALSE	FALSE	FALSE	TRUE	FALSE	FALSE	FALSE	FALSE	FALSE	FALSE	FALSE	FALSE	FALSE	FALSE	FALSE	FALSE	FALSE	FALSE	FALSE
723790	H2AC19	FALSE	-0.348232	0.929887	-0.717255	0.927673	-0.532743	0.929887	0.668869	0.844111	0.0585205	0.996629	0.363695	0.996629	0.323318	0.992999	-0.285702	0.999174	0.0188082	0.999174	FALSE	FALSE	FALSE	FALSE	FALSE	FALSE	FALSE	FALSE	FALSE	FALSE	FALSE	FALSE	FALSE	FALSE	FALSE	FALSE	FALSE	FALSE	FALSE	FALSE
8349	H2BC21	FALSE	0.323476	0.363629	0.190906	0.800362	0.257191	0.800362	-0.390932	0.374603	-0.376174	0.661106	-0.383553	0.661106	0.548551	0.634261	0.563092	0.799401	0.555822	0.799401	FALSE	FALSE	FALSE	FALSE	FALSE	FALSE	FALSE	FALSE	FALSE	FALSE	FALSE	FALSE	FALSE	FALSE	FALSE	FALSE	FALSE	FALSE	FALSE	FALSE
8338	H2AC20	FALSE	1.19165	0.600553	0.389174	0.945643	0.79041	0.945643	1.68389	0.224707	1.67794	0.431251	1.68091	0.431251	-0.248718	0.984008	-0.254963	0.999174	-0.251841	0.999174	FALSE	FALSE	TRUE	FALSE	FALSE	FALSE	FALSE	FALSE	FALSE	FALSE	FALSE	FALSE	FALSE	FALSE	FALSE	TRUE	FALSE	FALSE	FALSE	FALSE
51027	BOLA1	FALSE	-0.109388	0.903973	0.105996	0.960507	-0.00169608	0.960507	-0.155905	0.904966	0.33234	0.844434	0.0882179	0.904966	-0.199949	0.984008	0.288372	0.999174	0.0442113	0.999174	FALSE	FALSE	FALSE	FALSE	FALSE	FALSE	FALSE	FALSE	FALSE	FALSE	FALSE	FALSE	FALSE	FALSE	FALSE	FALSE	FALSE	FALSE	FALSE	FALSE
9900	SV2A	FALSE	0.545919	0.00574643	0.292125	0.22624	0.419022	0.22624	0.296027	0.308849	0.189175	0.724469	0.242601	0.724469	0.032068	0.9931	-0.0747582	0.999174	-0.0213451	0.999174	FALSE	FALSE	FALSE	FALSE	TRUE	FALSE	FALSE	FALSE	FALSE	FALSE	FALSE	FALSE	FALSE	TRUE	TRUE	FALSE	FALSE	FALSE	FALSE	FALSE
10262	SF3B4	FALSE	0.181752	0.672013	-0.0614502	0.958733	0.0601511	0.958733	0.187367	0.683933	-0.0538523	0.973731	0.0667575	0.973731	0.216601	0.872514	-0.0245722	0.999174	0.0960147	0.999174	FALSE	FALSE	FALSE	FALSE	FALSE	FALSE	FALSE	FALSE	FALSE	FALSE	FALSE	FALSE	FALSE	FALSE	FALSE	FALSE	FALSE	FALSE	FALSE	FALSE
10903	MTMR11	FALSE	0.320697	0.806635	0.285606	0.935329	0.303152	0.935329	-0.0129449	0.995475	0.104433	0.983073	0.0457441	0.995475	0.248554	0.984008	0.365915	0.999174	0.307235	0.999174	FALSE	TRUE	TRUE	FALSE	TRUE	TRUE	TRUE	FALSE	TRUE	FALSE	FALSE	FALSE	FALSE	FALSE	FALSE	FALSE	FALSE	FALSE	FALSE	FALSE
56957	OTUD7B	FALSE	0.667431	0.336245	-0.251282	0.915751	0.208075	0.915751	0.499811	0.604265	-0.259925	0.914309	0.119943	0.914309	0.191173	0.984008	-0.568053	0.943031	-0.18844	0.984008	FALSE	TRUE	TRUE	FALSE	FALSE	FALSE	FALSE	FALSE	FALSE	FALSE	FALSE	FALSE	FALSE	FALSE	FALSE	FALSE	FALSE	FALSE	FALSE	FALSE
11311	VPS45	FALSE	-0.32544	0.330387	-0.271083	0.471104	-0.298261	0.471104	-0.215091	0.640951	0.0135788	0.993853	-0.100756	0.993853	-0.0457368	0.9931	0.182967	0.999174	0.0686149	0.999174	FALSE	TRUE	TRUE	FALSE	FALSE	FALSE	FALSE	FALSE	FALSE	FALSE	FALSE	FALSE	FALSE	FALSE	FALSE	FALSE	FALSE	FALSE	FALSE	FALSE
51177	PLEKHO1	FALSE	0.14082	0.711506	-0.191979	0.661568	-0.0255799	0.711506	0.0266151	0.968416	0.0175703	0.990718	0.0220927	0.990718	0.128258	0.965581	0.11902	0.999174	0.123639	0.999174	FALSE	TRUE	TRUE	FALSE	FALSE	FALSE	FALSE	FALSE	FALSE	FALSE	FALSE	FALSE	FALSE	FALSE	FALSE	FALSE	FALSE	FALSE	FALSE	FALSE
81611	ANP32E	FALSE	-0.457207	0.144176	-0.10276	0.927673	-0.279983	0.927673	0.282806	0.387571	0.233792	0.769988	0.258299	0.769988	0.1333	0.955041	0.0844767	0.999174	0.108889	0.999174	FALSE	TRUE	TRUE	FALSE	FALSE	FALSE	FALSE	FALSE	FALSE	FALSE	FALSE	FALSE	FALSE	FALSE	FALSE	FALSE	FALSE	FALSE	FALSE	FALSE
23632	CA14	FALSE	-0.619629	0.0988099	-0.121574	0.905768	-0.370601	0.905768	0.321961	0.451262	0.353721	0.617317	0.337841	0.617317	-0.43894	0.56996	-0.407067	0.809875	-0.423003	0.809875	FALSE	TRUE	TRUE	FALSE	FALSE	FALSE	FALSE	FALSE	FALSE	FALSE	FALSE	FALSE	FALSE	FALSE	FALSE	FALSE	FALSE	FALSE	FALSE	FALSE
51107	APH1A	FALSE	0.393457	0.00521672	-0.0126386	0.986184	0.190409	0.986184	0.0843019	0.800933	0.0130401	0.992614	0.048671	0.992614	-0.027448	0.993263	-0.0985976	0.999174	-0.0630228	0.999174	FALSE	TRUE	TRUE	FALSE	FALSE	FALSE	FALSE	FALSE	FALSE	FALSE	FALSE	TRUE	TRUE	FALSE	FALSE	FALSE	FALSE	FALSE	FALSE	FALSE
79630	C1orf54	FALSE	0.391217	0.219747	0.251521	0.64442	0.321369	0.64442	0.529553	0.0841583	0.162158	0.87167	0.345855	0.87167	0.400825	0.613954	0.0334212	0.999174	0.217123	0.999174	FALSE	TRUE	TRUE	FALSE	TRUE	FALSE	FALSE	FALSE	FALSE	FALSE	FALSE	FALSE	FALSE	FALSE	FALSE	FALSE	FALSE	FALSE	FALSE	FALSE
148523	CIART	FALSE	0.119887	0.924995	0.467838	0.742394	0.293863	0.924995	0.34639	0.741315	0.039796	0.992614	0.193093	0.992614	0.00119879	0.999817	-0.305414	0.999174	-0.152108	0.999817	TRUE	TRUE	TRUE	FALSE	FALSE	FALSE	FALSE	FALSE	FALSE	FALSE	FALSE	FALSE	FALSE	FALSE	FALSE	FALSE	FALSE	FALSE	FALSE	FALSE
54460	MRPS21	FALSE	0.421513	0.00652615	0.0380465	0.947085	0.22978	0.947085	0.215201	0.325475	-0.0606761	0.943808	0.0772625	0.943808	0.274223	0.512035	-0.00168258	0.999297	0.13627	0.999297	FALSE	FALSE	FALSE	FALSE	FALSE	FALSE	FALSE	FALSE	FALSE	FALSE	FALSE	FALSE	FALSE	FALSE	FALSE	FALSE	FALSE	FALSE	FALSE	FALSE
9129	PRPF3	FALSE	0.0803042	0.932842	-1.13661	0.0391435	-0.52815	0.932842	0.356404	0.701439	-0.107798	0.966085	0.124303	0.966085	0.384579	0.939497	-0.0792237	0.999174	0.152678	0.999174	FALSE	TRUE	TRUE	FALSE	FALSE	FALSE	FALSE	FALSE	FALSE	FALSE	FALSE	FALSE	FALSE	FALSE	FALSE	FALSE	FALSE	FALSE	FALSE	FALSE
23248	RPRD2	FALSE	-0.0113568	0.983839	0.0732325	0.953672	0.0309379	0.983839	-0.464838	0.39698	-0.189607	0.867943	-0.327222	0.867943	-0.696523	0.502933	-0.421684	0.912001	-0.559104	0.912001	FALSE	FALSE	FALSE	FALSE	FALSE	FALSE	FALSE	FALSE	FALSE	FALSE	FALSE	FALSE	FALSE	TRUE	FALSE	FALSE	FALSE	FALSE	FALSE	FALSE
80222	TARS2	FALSE	-0.736294	0.559821	0.289103	0.911905	-0.223595	0.911905	-0.21652	0.969691	0.659184	0.70392	0.221332	0.969691	-0.338791	0.992999	0.5365	0.994546	0.0988547	0.994546	FALSE	TRUE	TRUE	FALSE	FALSE	FALSE	FALSE	FALSE	FALSE	FALSE	FALSE	FALSE	FALSE	FALSE	FALSE	FALSE	FALSE	FALSE	FALSE	FALSE
4170	MCL1	FALSE	0.0204441	0.948891	0.0247352	0.967888	0.0225896	0.967888	0.330923	0.0570031	0.153417	0.753976	0.24217	0.753976	0.26139	0.555349	0.0839987	0.999174	0.172694	0.999174	FALSE	TRUE	TRUE	FALSE	FALSE	FALSE	FALSE	FALSE	FALSE	FALSE	FALSE	FALSE	FALSE	FALSE	FALSE	TRUE	FALSE	FALSE	FALSE	FALSE
2029	ENSA	FALSE	0.0684273	0.864873	0.0492033	0.96318	0.0588153	0.96318	0.275477	0.397321	0.0891748	0.932577	0.182326	0.932577	0.234287	0.836623	0.0479813	0.999174	0.141134	0.999174	FALSE	FALSE	FALSE	FALSE	FALSE	FALSE	FALSE	FALSE	FALSE	FALSE	FALSE	FALSE	FALSE	FALSE	FALSE	FALSE	FALSE	FALSE	FALSE	FALSE
55204	GOLPH3L	FALSE	-1.05577	0.112362	-0.122458	0.954643	-0.589116	0.954643	-0.0304298	0.983638	-0.15914	0.954731	-0.0947848	0.983638	-0.0788501	0.995083	-0.207374	0.999174	-0.143112	0.999174	FALSE	FALSE	TRUE	FALSE	FALSE	FALSE	FALSE	FALSE	FALSE	FALSE	FALSE	FALSE	FALSE	FALSE	FALSE	FALSE	FALSE	FALSE	FALSE	FALSE
1513	CTSK	FALSE	-0.131317	0.967895	-0.735408	0.935329	-0.433362	0.967895	-0.222064	0.959589	-0.771711	0.938712	-0.496887	0.959589	-0.659628	0.974355	-1.21204	0.999174	-0.935833	0.999174	FALSE	FALSE	FALSE	FALSE	FALSE	FALSE	FALSE	FALSE	FALSE	FALSE	FALSE	FALSE	FALSE	FALSE	FALSE	FALSE	FALSE	FALSE	FALSE	FALSE
405	ARNT	FALSE	0.535076	0.458102	-0.0879604	0.972378	0.223558	0.972378	0.227154	0.837531	0.625779	0.554561	0.426467	0.837531	0.042611	0.998001	0.441387	0.96147	0.241999	0.998001	FALSE	FALSE	TRUE	FALSE	FALSE	FALSE	FALSE	FALSE	FALSE	FALSE	FALSE	FALSE	FALSE	FALSE	FALSE	FALSE	FALSE	FALSE	FALSE	FALSE
9869	SETDB1	FALSE	0.213058	0.611018	-0.420036	0.343558	-0.103489	0.611018	-0.0438879	0.955567	-0.228445	0.794254	-0.136167	0.955567	0.107138	0.984008	-0.0775056	0.999174	0.0148162	0.999174	FALSE	FALSE	FALSE	FALSE	FALSE	FALSE	FALSE	FALSE	FALSE	FALSE	FALSE	FALSE	FALSE	FALSE	FALSE	FALSE	FALSE	FALSE	FALSE	FALSE
29956	CERS2	FALSE	-0.359967	0.46828	-0.139299	0.93434	-0.249633	0.93434	-0.613776	0.300095	-0.656049	0.301645	-0.634912	0.301645	-0.115864	0.987665	-0.158133	0.999174	-0.136998	0.999174	FALSE	TRUE	TRUE	FALSE	TRUE	FALSE	FALSE	FALSE	FALSE	FALSE	FALSE	FALSE	FALSE	FALSE	FALSE	FALSE	FALSE	FALSE	FALSE	FALSE
55793	MINDY1	FALSE	-0.316508	0.862989	-0.890067	0.627297	-0.603287	0.862989	-0.414219	0.870487	-0.916007	0.661106	-0.665113	0.870487	-0.402444	0.982899	-0.904673	0.877686	-0.653558	0.982899	FALSE	FALSE	TRUE	FALSE	FALSE	FALSE	FALSE	FALSE	FALSE	FALSE	FALSE	FALSE	FALSE	FALSE	FALSE	FALSE	FALSE	FALSE	FALSE	FALSE
58497	PRUNE1	FALSE	-0.207346	0.812871	0.123547	0.946075	-0.0418996	0.946075	0.205363	0.840842	0.594152	0.432887	0.399757	0.840842	-0.0597073	0.995213	0.32903	0.98451	0.134661	0.995213	FALSE	FALSE	FALSE	FALSE	FALSE	FALSE	FALSE	FALSE	FALSE	FALSE	FALSE	FALSE	FALSE	FALSE	FALSE	FALSE	FALSE	FALSE	FALSE	FALSE
54964	C1orf56	FALSE	0.760321	0.567037	-0.158091	0.972378	0.301115	0.972378	0.0855496	0.97379	-0.302681	0.962779	-0.108566	0.97379	0.141687	0.995213	-0.247946	0.999174	-0.0531296	0.999174	FALSE	FALSE	FALSE	FALSE	FALSE	FALSE	FALSE	FALSE	FALSE	FALSE	FALSE	FALSE	FALSE	FALSE	FALSE	FALSE	FALSE	FALSE	FALSE	FALSE
56882	CDC42SE1	FALSE	-0.175902	0.742897	0.0381678	0.983156	-0.0688673	0.983156	-0.133927	0.880712	0.0564118	0.979371	-0.0387574	0.979371	-0.431523	0.768794	-0.241233	0.984026	-0.336378	0.984026	FALSE	TRUE	TRUE	FALSE	FALSE	FALSE	FALSE	FALSE	FALSE	FALSE	FALSE	FALSE	FALSE	FALSE	FALSE	FALSE	FALSE	FALSE	FALSE	FALSE
10962	MLLT11	FALSE	-0.375562	0.084665	-0.105129	0.859735	-0.240346	0.859735	0.331635	0.249504	0.637905	0.0124104	0.48477	0.249504	0.0874264	0.980766	0.393697	0.55565	0.240562	0.980766	FALSE	FALSE	FALSE	FALSE	TRUE	FALSE	FALSE	FALSE	FALSE	FALSE	FALSE	FALSE	FALSE	FALSE	FALSE	FALSE	FALSE	FALSE	FALSE	FALSE
126626	GABPB2	FALSE	-2.44868	0.367931	-0.894845	0.883974	-1.67176	0.883974	-1.225	0.697965	-3.24153	0.281974	-2.23327	0.697965	-0.692681	0.984008	-2.7084	0.87019	-1.70054	0.984008	FALSE	FALSE	FALSE	FALSE	FALSE	FALSE	FALSE	FALSE	FALSE	FALSE	FALSE	FALSE	FALSE	FALSE	FALSE	FALSE	FALSE	FALSE	FALSE	FALSE
10500	SEMA6C	FALSE	0.131443	0.903776	-0.0471371	0.986184	0.042153	0.986184	0.056176	0.96807	-0.496807	0.757758	-0.220316	0.96807	-0.311532	0.953022	-0.864131	0.711633	-0.587832	0.953022	FALSE	FALSE	TRUE	FALSE	FALSE	FALSE	FALSE	FALSE	FALSE	FALSE	FALSE	FALSE	FALSE	FALSE	FALSE	FALSE	FALSE	FALSE	FALSE	FALSE
388695	LYSMD1	FALSE	0.878258	0.326909	0.507782	0.795435	0.69302	0.795435	0.0210576	0.993488	0.297795	0.934709	0.159426	0.993488	0.0186814	0.999019	0.295869	0.999174	0.157275	0.999174	FALSE	FALSE	TRUE	FALSE	FALSE	FALSE	FALSE	FALSE	FALSE	FALSE	FALSE	FALSE	FALSE	FALSE	FALSE	FALSE	FALSE	FALSE	FALSE	FALSE
79005	SCNM1	FALSE	-1.90541	0.527375	-0.349842	0.960476	-1.12763	0.960476	1.52159	0.342474	1.1471	0.728024	1.33434	0.728024	0.228616	0.992999	-0.147791	0.999174	0.0404127	0.999174	FALSE	TRUE	TRUE	FALSE	FALSE	FALSE	FALSE	FALSE	FALSE	FALSE	FALSE	FALSE	FALSE	FALSE	FALSE	FALSE	FALSE	FALSE	FALSE	FALSE
6944	VPS72	FALSE	0.544138	0.0293405	-0.162116	0.764392	0.191011	0.764392	0.395062	0.221912	-0.147221	0.86416	0.12392	0.86416	0.431767	0.502933	-0.110443	0.999174	0.160662	0.999174	FALSE	TRUE	TRUE	FALSE	FALSE	FALSE	FALSE	FALSE	FALSE	FALSE	FALSE	FALSE	FALSE	FALSE	FALSE	FALSE	FALSE	FALSE	FALSE	TRUE
8394	PIP5K1A	FALSE	0.362448	0.369325	0.159497	0.848287	0.260972	0.848287	0.502084	0.112069	0.716219	0.0541924	0.609151	0.112069	0.104893	0.976032	0.319178	0.911699	0.212035	0.976032	FALSE	TRUE	TRUE	FALSE	FALSE	FALSE	FALSE	FALSE	FALSE	FALSE	FALSE	FALSE	FALSE	FALSE	FALSE	FALSE	FALSE	FALSE	FALSE	FALSE
5710	PSMD4	FALSE	0.122358	0.73103	0.00676187	0.993127	0.06456	0.993127	0.266317	0.428984	0.202328	0.76982	0.234323	0.76982	0.384171	0.519198	0.320246	0.843875	0.352209	0.843875	TRUE	TRUE	TRUE	FALSE	FALSE	FALSE	FALSE	FALSE	FALSE	FALSE	FALSE	FALSE	FALSE	FALSE	FALSE	FALSE	FALSE	FALSE	FALSE	FALSE
57592	ZNF687	FALSE	-0.0380428	0.984732	0.304023	0.95172	0.13299	0.984732	-0.648423	0.791929	-0.61808	0.919313	-0.633252	0.919313	-1.71687	0.416122	-1.68656	0.730612	-1.70172	0.730612	FALSE	FALSE	FALSE	FALSE	FALSE	FALSE	FALSE	FALSE	FALSE	FALSE	FALSE	FALSE	FALSE	FALSE	FALSE	FALSE	FALSE	FALSE	FALSE	FALSE
5298	PI4KB	FALSE	0.0812169	0.895898	-0.252849	0.699427	-0.0858163	0.895898	0.157509	0.774517	-0.0609154	0.975902	0.0482966	0.975902	0.545726	0.316077	0.327192	0.921199	0.436459	0.921199	FALSE	TRUE	TRUE	FALSE	FALSE	FALSE	FALSE	FALSE	FALSE	FALSE	FALSE	FALSE	FALSE	FALSE	FALSE	FALSE	FALSE	FALSE	FALSE	FALSE
5993	RFX5	FALSE	0.185121	0.774005	0.361188	0.523233	0.273154	0.774005	0.379048	0.447216	0.510213	0.405814	0.444631	0.447216	-0.112762	0.984008	0.0183738	0.999174	-0.047194	0.999174	FALSE	TRUE	TRUE	FALSE	FALSE	FALSE	FALSE	FALSE	FALSE	FALSE	FALSE	FALSE	FALSE	FALSE	FALSE	FALSE	FALSE	FALSE	FALSE	FALSE
8991	SELENBP1	FALSE	0.777453	0.133705	0.104814	0.96501	0.441133	0.96501	0.82308	0.0670736	1.18228	0.0786119	1.00268	0.0786119	-0.0590468	0.992999	0.299392	0.999174	0.120173	0.999174	FALSE	TRUE	TRUE	FALSE	TRUE	FALSE	FALSE	FALSE	FALSE	FALSE	FALSE	FALSE	FALSE	FALSE	FALSE	FALSE	FALSE	FALSE	FALSE	FALSE
5692	PSMB4	FALSE	0.0385141	0.872574	0.076196	0.827316	0.0573551	0.872574	-0.0910145	0.748054	0.19267	0.602208	0.0508279	0.748054	-0.128046	0.935567	0.155646	0.98097	0.0137998	0.98097	FALSE	TRUE	TRUE	FALSE	FALSE	FALSE	FALSE	FALSE	FALSE	FALSE	FALSE	FALSE	FALSE	FALSE	FALSE	FALSE	FALSE	FALSE	FALSE	FALSE
23126	POGZ	FALSE	-0.429061	0.243879	-0.224986	0.759824	-0.327023	0.759824	-0.470013	0.220355	-0.369125	0.597642	-0.419569	0.597642	-0.410804	0.664427	-0.30998	0.941428	-0.360392	0.941428	FALSE	FALSE	FALSE	FALSE	FALSE	FALSE	FALSE	FALSE	FALSE	TRUE	TRUE	TRUE	TRUE	FALSE	FALSE	FALSE	FALSE	FALSE	TRUE	FALSE
57530	CGN	FALSE	-0.736007	0.450479	-0.716919	0.573971	-0.726463	0.573971	0.181143	0.907365	-0.266016	0.926856	-0.0424366	0.926856	0.868533	0.768418	0.421554	0.999174	0.645043	0.999174	FALSE	FALSE	FALSE	FALSE	FALSE	FALSE	FALSE	FALSE	FALSE	FALSE	FALSE	FALSE	FALSE	FALSE	FALSE	FALSE	FALSE	FALSE	FALSE	FALSE
7286	TUFT1	FALSE	-1.14722	0.430094	-0.0704587	0.986778	-0.60884	0.986778	0.50274	0.767041	0.348599	0.934279	0.42567	0.934279	-0.100403	0.995083	-0.254387	0.999174	-0.177395	0.999174	FALSE	TRUE	TRUE	FALSE	FALSE	FALSE	FALSE	FALSE	FALSE	FALSE	FALSE	FALSE	FALSE	FALSE	FALSE	FALSE	FALSE	FALSE	FALSE	FALSE
81609	SNX27	FALSE	0.329196	0.345545	0.217257	0.65013	0.273226	0.65013	0.136862	0.795987	0.0929527	0.952105	0.114907	0.952105	-0.0297902	0.996814	-0.0734652	0.999174	-0.0516277	0.999174	FALSE	FALSE	FALSE	FALSE	FALSE	FALSE	FALSE	FALSE	FALSE	FALSE	FALSE	FALSE	FALSE	FALSE	FALSE	FALSE	FALSE	FALSE	FALSE	FALSE
11189	CELF3	FALSE	0.119837	0.928881	-0.481633	0.871948	-0.180898	0.928881	0.381261	0.77797	-0.0673597	0.990718	0.156951	0.990718	0.521694	0.947354	0.0754053	0.999174	0.29855	0.999174	TRUE	FALSE	FALSE	FALSE	TRUE	FALSE	FALSE	FALSE	FALSE	FALSE	FALSE	FALSE	FALSE	FALSE	FALSE	FALSE	FALSE	FALSE	FALSE	FALSE
284485	RIIAD1	FALSE	2.63732		4.91528	0.617637	3.7763		6.27657	0.0409693	1.21031	0.96975	3.74344	0.96975	2.38097	0.800397	-2.68632		-0.152676		FALSE	FALSE	TRUE	FALSE	FALSE	FALSE	FALSE	FALSE	FALSE	FALSE	FALSE	FALSE	FALSE	FALSE	FALSE	FALSE	FALSE	FALSE	FALSE	FALSE
65005	MRPL9	FALSE	-0.136046	0.796982	-0.250242	0.767941	-0.193144	0.796982	0.161235	0.78434	-0.0474552	0.984988	0.0568898	0.984988	0.0173509	0.998409	-0.19148	0.999174	-0.0870647	0.999174	FALSE	TRUE	TRUE	FALSE	FALSE	FALSE	FALSE	FALSE	FALSE	FALSE	FALSE	FALSE	FALSE	FALSE	FALSE	FALSE	FALSE	FALSE	FALSE	FALSE
51686	OAZ3	FALSE	0.775464	0.808795	0.352476	0.969325	0.56397	0.969325	-1.16332	0.772502	0.791491	0.916516	-0.185916	0.916516	-1.46573	0.923191	0.48967	0.999174	-0.488028	0.999174	FALSE	FALSE	FALSE	FALSE	FALSE	FALSE	FALSE	FALSE	FALSE	FALSE	FALSE	FALSE	FALSE	FALSE	FALSE	FALSE	FALSE	FALSE	FALSE	FALSE
11022	TDRKH	FALSE	0.242488	0.83239	-0.0831097	0.979057	0.0796891	0.979057	-0.0505386	0.979118	-1.19794	0.419515	-0.624242	0.979118	0.838517	0.858524	-0.306754	0.999174	0.265882	0.999174	FALSE	TRUE	TRUE	FALSE	FALSE	FALSE	FALSE	FALSE	FALSE	FALSE	FALSE	FALSE	FALSE	FALSE	FALSE	FALSE	FALSE	FALSE	FALSE	FALSE
117145	THEM4	FALSE	0.597437	0.470447	-0.0994543	0.968287	0.248991	0.968287	0.0097766	0.995475	0.224283	0.922546	0.11703	0.995475	0.00292468	0.999817	0.217325	0.999174	0.110125	0.999817	FALSE	FALSE	FALSE	FALSE	FALSE	FALSE	FALSE	FALSE	FALSE	FALSE	FALSE	FALSE	FALSE	FALSE	FALSE	FALSE	FALSE	FALSE	FALSE	FALSE
6281	S100A10	FALSE	0.292948	0.200854	0.410186	0.0150308	0.351567	0.200854	-0.209565	0.561153	0.140072	0.804858	-0.0347464	0.804858	0.464063	0.30185	0.813723	0.000512175	0.638893	0.30185	FALSE	TRUE	TRUE	TRUE	TRUE	FALSE	FALSE	FALSE	FALSE	FALSE	FALSE	FALSE	FALSE	FALSE	FALSE	TRUE	FALSE	FALSE	FALSE	FALSE
6282	S100A11	FALSE	-0.00207723	0.994293	0.0948777	0.869485	0.0464002	0.994293	-0.322002	0.224365	-0.210309	0.728385	-0.266156	0.728385	-0.0904559	0.983806	0.0213347	0.999174	-0.0345606	0.999174	FALSE	FALSE	FALSE	FALSE	TRUE	FALSE	FALSE	FALSE	FALSE	FALSE	FALSE	FALSE	FALSE	FALSE	FALSE	FALSE	FALSE	FALSE	FALSE	FALSE
6277	S100A6	FALSE	0.256242	0.0479907	0.142423	0.440487	0.199332	0.440487	-0.076326	0.812474	-0.0955832	0.869907	-0.0859546	0.869907	0.18236	0.850872	0.163188	0.973742	0.172774	0.973742	FALSE	FALSE	FALSE	TRUE	TRUE	FALSE	FALSE	FALSE	FALSE	FALSE	FALSE	FALSE	FALSE	FALSE	FALSE	FALSE	FALSE	FALSE	FALSE	FALSE
6273	S100A2	FALSE	0.0636757	0.973224	-0.711717	0.747099	-0.324021	0.973224	-0.519891	0.784618	-1.58271	0.565003	-1.0513	0.784618	-0.140362	0.995213	-1.20385	0.973361	-0.672106	0.995213	FALSE	TRUE	TRUE	FALSE	TRUE	FALSE	FALSE	FALSE	FALSE	FALSE	FALSE	FALSE	FALSE	FALSE	FALSE	FALSE	FALSE	FALSE	FALSE	FALSE
140576	S100A16	TRUE	0.891963	1.09372e-09	0.331781	0.0417276	0.611872	0.0417276	0.753476	7.9461e-06	0.572299	0.0351715	0.662887	0.0351715	0.826629	0.00734336	0.645693	0.230349	0.736161	0.230349	FALSE	FALSE	FALSE	FALSE	TRUE	FALSE	FALSE	FALSE	FALSE	FALSE	FALSE	FALSE	FALSE	FALSE	FALSE	TRUE	FALSE	FALSE	FALSE	FALSE
6284	S100A13	FALSE	0.778123	0.00259041	0.350232	0.423213	0.564178	0.423213	0.595378	0.053636	0.339579	0.622216	0.467479	0.622216	0.573971	0.288603	0.318141	0.923388	0.446056	0.923388	FALSE	TRUE	TRUE	FALSE	FALSE	FALSE	FALSE	FALSE	FALSE	FALSE	FALSE	FALSE	FALSE	FALSE	FALSE	FALSE	FALSE	FALSE	FALSE	FALSE
26097	CHTOP	FALSE	0.200873	0.524358	0.123957	0.873475	0.162415	0.873475	0.280905	0.379363	-0.0345236	0.984059	0.123191	0.984059	0.469855	0.46811	0.154219	0.999174	0.312037	0.999174	FALSE	FALSE	FALSE	FALSE	FALSE	FALSE	FALSE	FALSE	FALSE	FALSE	FALSE	FALSE	FALSE	FALSE	FALSE	FALSE	FALSE	FALSE	FALSE	FALSE
23557	SNAPIN	FALSE	0.00747074	0.989845	0.0132476	0.991292	0.0103592	0.991292	-0.381213	0.395244	0.0301491	0.989487	-0.175532	0.989487	-0.09028	0.984008	0.321047	0.912001	0.115383	0.984008	FALSE	TRUE	TRUE	FALSE	FALSE	FALSE	FALSE	FALSE	FALSE	FALSE	FALSE	FALSE	FALSE	FALSE	FALSE	FALSE	FALSE	FALSE	FALSE	FALSE
3608	ILF2	FALSE	-0.444066	0.113773	0.0512864	0.959732	-0.19639	0.959732	-0.14896	0.816854	-0.170657	0.834678	-0.159808	0.834678	-0.349929	0.778622	-0.371709	0.74843	-0.360819	0.778622	FALSE	TRUE	TRUE	FALSE	FALSE	FALSE	FALSE	FALSE	FALSE	FALSE	FALSE	FALSE	FALSE	FALSE	FALSE	FALSE	FALSE	FALSE	FALSE	FALSE
65123	INTS3	FALSE	0.06688	0.967788	-0.183481	0.956657	-0.0583003	0.967788	-0.044319	0.983638	-0.231931	0.961084	-0.138125	0.983638	0.360008	0.974355	0.172213	0.999174	0.266111	0.999174	TRUE	FALSE	FALSE	FALSE	FALSE	FALSE	FALSE	FALSE	FALSE	FALSE	FALSE	FALSE	FALSE	FALSE	FALSE	FALSE	FALSE	FALSE	FALSE	FALSE
11000	SLC27A3	FALSE	0.726928	0.0176526	0.0231219	0.986778	0.375025	0.986778	0.218951	0.743729	0.0481007	0.990045	0.133526	0.990045	0.522134	0.665558	0.352197	0.999174	0.437166	0.999174	FALSE	FALSE	FALSE	FALSE	FALSE	FALSE	FALSE	FALSE	FALSE	FALSE	FALSE	FALSE	FALSE	FALSE	FALSE	FALSE	FALSE	FALSE	FALSE	FALSE
57459	GATAD2B	FALSE	-0.114459	0.775358	0.00660018	0.993511	-0.0539292	0.993511	-0.179939	0.642004	-0.0388473	0.980767	-0.109393	0.980767	-0.0163216	0.998409	0.124876	0.999174	0.0542773	0.999174	TRUE	FALSE	FALSE	FALSE	FALSE	FALSE	FALSE	FALSE	FALSE	FALSE	FALSE	FALSE	FALSE	FALSE	FALSE	FALSE	FALSE	TRUE	FALSE	FALSE
9909	DENND4B	FALSE	0.694142	0.112362	0.112419	0.945484	0.40328	0.945484	0.139006	0.880374	0.0993201	0.967791	0.119163	0.967791	-0.383213	0.83051	-0.4226	0.92141	-0.402907	0.92141	FALSE	FALSE	TRUE	FALSE	FALSE	FALSE	FALSE	FALSE	FALSE	FALSE	FALSE	FALSE	FALSE	FALSE	FALSE	FALSE	FALSE	FALSE	FALSE	FALSE
200186	CRTC2	FALSE	-0.693542	0.571159	0.189962	0.949961	-0.25179	0.949961	-1.26742	0.266869	-0.826311	0.680306	-1.04687	0.680306	-0.436071	0.966081	0.0055172	0.999297	-0.215277	0.999297	FALSE	FALSE	FALSE	FALSE	FALSE	FALSE	FALSE	FALSE	FALSE	FALSE	FALSE	FALSE	FALSE	FALSE	FALSE	FALSE	FALSE	FALSE	FALSE	FALSE
27173	SLC39A1	FALSE	0.381281	0.12707	0.213097	0.517964	0.297189	0.517964	0.0966306	0.857037	0.152444	0.833652	0.124537	0.857037	-0.0847411	0.984008	-0.0288278	0.999174	-0.0567844	0.999174	FALSE	TRUE	TRUE	FALSE	FALSE	FALSE	FALSE	FALSE	FALSE	FALSE	FALSE	FALSE	FALSE	FALSE	FALSE	TRUE	FALSE	FALSE	FALSE	FALSE
148327	CREB3L4	FALSE	1.09644	0.541803	-1.20119	0.837498	-0.0523713	0.837498	0.395794	0.930793	-0.804392	0.934253	-0.204299	0.934253	0.397277	0.989199	-0.801899	0.999174	-0.202311	0.999174	FALSE	TRUE	TRUE	FALSE	FALSE	FALSE	FALSE	FALSE	FALSE	FALSE	FALSE	FALSE	FALSE	FALSE	FALSE	FALSE	FALSE	FALSE	FALSE	FALSE
10899	JTB	FALSE	-0.0301107	0.939339	0.0580859	0.939523	0.0139876	0.939523	0.0817216	0.850773	0.313181	0.542951	0.197451	0.850773	0.0397348	0.992999	0.271475	0.925371	0.155605	0.992999	FALSE	TRUE	TRUE	FALSE	FALSE	FALSE	FALSE	FALSE	FALSE	FALSE	FALSE	FALSE	FALSE	FALSE	FALSE	FALSE	FALSE	FALSE	FALSE	FALSE
5872	RAB13	FALSE	0.635476	1.20895e-06	0.240053	0.0572018	0.437765	0.0572018	0.424228	0.00988614	0.0369533	0.974873	0.230591	0.974873	0.692224	0.0010908	0.304972	0.730831	0.498598	0.730831	FALSE	TRUE	TRUE	TRUE	TRUE	FALSE	FALSE	FALSE	FALSE	FALSE	FALSE	FALSE	FALSE	FALSE	FALSE	FALSE	FALSE	FALSE	FALSE	FALSE
6232	RPS27	FALSE	0.485398	0.108073	-0.0802594	0.944409	0.202569	0.944409	0.0957627	0.881812	-0.00884714	0.996994	0.0434578	0.996994	-0.0150552	0.998409	-0.119391	0.999174	-0.0672229	0.999174	FALSE	FALSE	FALSE	FALSE	FALSE	FALSE	FALSE	FALSE	FALSE	FALSE	FALSE	FALSE	FALSE	FALSE	FALSE	TRUE	FALSE	FALSE	FALSE	FALSE
7170	TPM3	FALSE	0.0720417	0.807477	0.328645	0.031793	0.200343	0.807477	0.349598	0.142445	0.231346	0.544855	0.290472	0.544855	0.00480983	0.999019	-0.113553	0.999174	-0.0543716	0.999174	FALSE	FALSE	TRUE	FALSE	FALSE	FALSE	FALSE	FALSE	FALSE	FALSE	FALSE	FALSE	FALSE	FALSE	FALSE	FALSE	FALSE	FALSE	FALSE	FALSE
25912	C1orf43	FALSE	-0.354792	0.153381	-0.0267124	0.968211	-0.190752	0.968211	-0.0745789	0.852716	-0.0583836	0.954731	-0.0664812	0.954731	0.0476521	0.98855	0.0639344	0.999174	0.0557933	0.999174	FALSE	TRUE	TRUE	FALSE	FALSE	FALSE	FALSE	FALSE	FALSE	FALSE	FALSE	FALSE	FALSE	FALSE	FALSE	FALSE	FALSE	FALSE	FALSE	FALSE
9898	UBAP2L	FALSE	0.292517	0.354419	0.0832815	0.929054	0.187899	0.929054	0.00344083	0.995632	0.00776253	0.996251	0.00560168	0.996251	-0.0912422	0.984008	-0.0868422	0.999174	-0.0890422	0.999174	FALSE	FALSE	FALSE	FALSE	FALSE	FALSE	FALSE	FALSE	FALSE	FALSE	FALSE	FALSE	FALSE	TRUE	FALSE	FALSE	FALSE	FALSE	FALSE	FALSE
10456	HAX1	FALSE	0.374178	0.147902	0.125637	0.862141	0.249907	0.862141	0.20613	0.582388	-0.138925	0.895737	0.0336026	0.895737	0.0346877	0.993921	-0.310284	0.909565	-0.137798	0.993921	TRUE	FALSE	FALSE	FALSE	FALSE	FALSE	FALSE	FALSE	FALSE	FALSE	FALSE	FALSE	FALSE	FALSE	FALSE	FALSE	FALSE	FALSE	FALSE	FALSE
57198	ATP8B2	FALSE	-0.472174	0.604738	0.0515369	0.984202	-0.210318	0.984202	-0.596148	0.533039	-0.399024	0.830891	-0.497586	0.830891	-0.853074	0.636456	-0.656041	0.909565	-0.754558	0.909565	FALSE	FALSE	FALSE	FALSE	FALSE	FALSE	FALSE	FALSE	FALSE	FALSE	FALSE	FALSE	FALSE	FALSE	FALSE	FALSE	FALSE	FALSE	FALSE	FALSE
3570	IL6R		3.63807						2.09865						-1.9012	0.980256	-3.75047		-2.82584		FALSE	TRUE	TRUE	FALSE	FALSE	FALSE	FALSE	FALSE	FALSE	FALSE	FALSE	FALSE	FALSE	FALSE	FALSE	FALSE	FALSE	FALSE	FALSE	FALSE
55585	UBE2Q1	FALSE	0.409783	0.107844	0.113978	0.884264	0.26188	0.884264	0.24246	0.500272	0.0552895	0.97381	0.148875	0.97381	-0.0322734	0.995083	-0.219723	0.973742	-0.125998	0.995083	FALSE	TRUE	TRUE	FALSE	FALSE	FALSE	FALSE	FALSE	FALSE	FALSE	FALSE	FALSE	FALSE	FALSE	FALSE	FALSE	FALSE	FALSE	FALSE	FALSE
1141	CHRNB2	FALSE	-2.4236	0.193332	-0.75743	0.891324	-1.59052	0.891324	-2.66059	0.247159	-2.83426	0.374018	-2.74742	0.374018	-1.82638	0.851339	-2.00011	0.941425	-1.91324	0.941425	FALSE	FALSE	FALSE	FALSE	TRUE	TRUE	TRUE	TRUE	FALSE	FALSE	FALSE	FALSE	FALSE	FALSE	FALSE	FALSE	FALSE	FALSE	FALSE	FALSE
103	ADAR	FALSE	-0.124405	0.710611	-0.131342	0.79762	-0.127873	0.79762	-0.195673	0.638628	-0.10113	0.927816	-0.148402	0.927816	-0.179406	0.932029	-0.0846785	0.999174	-0.132042	0.999174	FALSE	FALSE	FALSE	FALSE	FALSE	FALSE	FALSE	FALSE	FALSE	FALSE	FALSE	FALSE	FALSE	FALSE	FALSE	FALSE	FALSE	FALSE	FALSE	FALSE
3782	KCNN3	FALSE	-0.529254	0.54151	-0.784427	0.307828	-0.65684	0.54151	-0.217106	0.841477	-0.561698	0.794539	-0.389402	0.841477	0.117421	0.991047	-0.227571	0.999174	-0.0550754	0.999174	FALSE	FALSE	TRUE	FALSE	FALSE	FALSE	FALSE	FALSE	FALSE	FALSE	FALSE	FALSE	FALSE	FALSE	FALSE	FALSE	FALSE	FALSE	FALSE	FALSE
10654	PMVK	FALSE	0.538169	0.234098	-0.233975	0.884666	0.152097	0.884666	0.637861	0.232586	0.361411	0.779656	0.499636	0.779656	0.144282	0.984008	-0.131973	0.999174	0.00615422	0.999174	FALSE	FALSE	TRUE	FALSE	FALSE	FALSE	FALSE	FALSE	FALSE	FALSE	FALSE	FALSE	FALSE	FALSE	FALSE	FALSE	FALSE	FALSE	FALSE	FALSE
57326	PBXIP1	FALSE	0.952998	2.05094e-05	0.166585	0.793415	0.559791	0.793415	-0.100741	0.897306	-0.529758	0.342344	-0.315249	0.897306	0.443498	0.731934	0.0147579	0.999174	0.229128	0.999174	FALSE	TRUE	TRUE	FALSE	TRUE	FALSE	FALSE	FALSE	FALSE	FALSE	FALSE	FALSE	FALSE	FALSE	FALSE	FALSE	FALSE	FALSE	FALSE	FALSE
90780	PYGO2	FALSE	0.279049	0.750789	0.12525	0.948858	0.20215	0.948858	-0.285029	0.782839	-0.650644	0.630648	-0.467837	0.782839	-0.255552	0.974355	-0.621498	0.945573	-0.438525	0.974355	FALSE	FALSE	FALSE	FALSE	FALSE	FALSE	FALSE	FALSE	FALSE	FALSE	FALSE	FALSE	FALSE	FALSE	FALSE	FALSE	FALSE	FALSE	FALSE	FALSE
6464	SHC1	FALSE	0.97989	0.0444062	0.190001	0.928397	0.584945	0.928397	0.215757	0.875942	-0.472429	0.768675	-0.128336	0.875942	1.15782	0.494453	0.470474	0.999174	0.814146	0.999174	FALSE	TRUE	TRUE	FALSE	TRUE	FALSE	FALSE	FALSE	FALSE	FALSE	FALSE	FALSE	FALSE	FALSE	FALSE	TRUE	FALSE	FALSE	FALSE	FALSE
1163	CKS1B	FALSE	-0.454337	0.417608	-0.342624	0.688424	-0.398481	0.688424	-0.23247	0.753783	-0.113755	0.952459	-0.173113	0.952459	-0.528426	0.639561	-0.409535	0.873898	-0.46898	0.873898	FALSE	TRUE	TRUE	FALSE	FALSE	FALSE	FALSE	FALSE	FALSE	FALSE	FALSE	FALSE	FALSE	FALSE	FALSE	FALSE	FALSE	FALSE	FALSE	FALSE
80308	FLAD1	FALSE	0.117646	0.90054	-0.0550897	0.979057	0.031278	0.979057	1.01319	0.0409406	0.45878	0.700095	0.735985	0.700095	0.670657	0.605389	0.116481	0.999174	0.393569	0.999174	FALSE	TRUE	TRUE	FALSE	FALSE	FALSE	FALSE	FALSE	FALSE	FALSE	FALSE	FALSE	FALSE	FALSE	FALSE	FALSE	FALSE	FALSE	TRUE	FALSE
100505666		FALSE	0.0579891	0.981393	-2.13229	0.469317	-1.03715	0.981393	-0.359907	0.917593	0.267208	0.975213	-0.0463493	0.975213	0.551367	0.98855	1.17735	0.999174	0.864358	0.999174	FALSE	FALSE	FALSE	FALSE	FALSE	FALSE	FALSE	FALSE	FALSE	FALSE	FALSE	FALSE	FALSE	FALSE	FALSE	FALSE	FALSE	FALSE	FALSE	FALSE
8751	ADAM15	FALSE	0.603776	0.273212	0.183462	0.929196	0.393619	0.929196	0.773409	0.118184	0.133678	0.961484	0.453543	0.961484	0.433141	0.826603	-0.206767	0.999174	0.113187	0.999174	FALSE	FALSE	FALSE	FALSE	FALSE	FALSE	FALSE	FALSE	FALSE	FALSE	FALSE	FALSE	FALSE	FALSE	FALSE	FALSE	FALSE	FALSE	FALSE	FALSE
1945	EFNA4	FALSE	0.453118	0.694196	-0.16567	0.945643	0.143724	0.945643	0.103334	0.951565	0.26194	0.979779	0.182637	0.979779	0.0450149	0.998409	0.205662	0.999174	0.125338	0.999174	FALSE	TRUE	TRUE	FALSE	TRUE	FALSE	FALSE	FALSE	FALSE	FALSE	FALSE	FALSE	FALSE	FALSE	FALSE	FALSE	FALSE	FALSE	FALSE	FALSE
1944	EFNA3	FALSE	0.226054	0.955318	1.24455	0.769797	0.735301	0.955318	-0.0942637	0.983743	0.639804	0.93595	0.27277	0.983743	2.53948	0.768053	3.27558	0.445755	2.90753	0.768053	FALSE	FALSE	FALSE	FALSE	TRUE	FALSE	FALSE	FALSE	FALSE	FALSE	FALSE	FALSE	FALSE	FALSE	FALSE	FALSE	FALSE	FALSE	FALSE	TRUE
1942	EFNA1	FALSE	0.83451	0.0694313	0.582204	0.354986	0.708357	0.354986	-0.576633	0.545921	-0.673751	0.558593	-0.625192	0.558593	0.104966	0.9931	0.00860747	0.999174	0.0567866	0.999174	FALSE	FALSE	TRUE	FALSE	TRUE	FALSE	FALSE	FALSE	FALSE	FALSE	FALSE	FALSE	FALSE	FALSE	FALSE	TRUE	FALSE	FALSE	FALSE	FALSE
55974	SLC50A1	FALSE	-0.596609	0.576221	0.228309	0.939334	-0.18415	0.939334	0.15878	0.940931	0.779947	0.583614	0.469364	0.940931	-0.167239	0.992636	0.453485	0.999174	0.143123	0.999174	FALSE	FALSE	TRUE	FALSE	TRUE	FALSE	FALSE	FALSE	FALSE	FALSE	FALSE	FALSE	FALSE	FALSE	FALSE	FALSE	FALSE	FALSE	FALSE	FALSE
54344	DPM3	FALSE	0.503821	0.150844	-0.171718	0.872127	0.166051	0.872127	0.439852	0.445254	0.175831	0.878428	0.307842	0.878428	0.309708	0.929537	0.045954	0.999174	0.177831	0.999174	FALSE	FALSE	FALSE	FALSE	FALSE	FALSE	FALSE	FALSE	FALSE	FALSE	FALSE	FALSE	FALSE	FALSE	FALSE	FALSE	FALSE	FALSE	FALSE	FALSE
200185	KRTCAP2	FALSE	0.386059	0.0389576	0.0554453	0.944409	0.220752	0.944409	-0.0456212	0.938582	-0.254234	0.548058	-0.149928	0.938582	-0.064244	0.98855	-0.272655	0.912082	-0.16845	0.98855	FALSE	TRUE	TRUE	FALSE	FALSE	FALSE	FALSE	FALSE	FALSE	FALSE	FALSE	FALSE	FALSE	FALSE	FALSE	FALSE	FALSE	FALSE	FALSE	FALSE
80128	TRIM46	FALSE	-0.20988	0.929887	0.152924	0.973758	-0.0284779	0.973758	0.191158	0.940931	-5.01165	0.0173736	-2.41025	0.940931	0.274417	0.987665	-4.92678	0.100464	-2.32618	0.987665	FALSE	TRUE	TRUE	FALSE	TRUE	FALSE	FALSE	FALSE	FALSE	FALSE	FALSE	FALSE	FALSE	FALSE	FALSE	FALSE	FALSE	FALSE	FALSE	FALSE
4582	MUC1	FALSE	-0.361697	0.826554	-0.199506	0.949138	-0.280601	0.949138	-1.23358	0.420799	-0.735856	0.738916	-0.984718	0.738916	0.385262	0.985547	0.88103	0.98097	0.633146	0.985547	FALSE	FALSE	FALSE	FALSE	TRUE	FALSE	FALSE	FALSE	FALSE	FALSE	FALSE	FALSE	FALSE	FALSE	FALSE	FALSE	FALSE	FALSE	FALSE	FALSE
7059	THBS3	FALSE	0.269287	0.751056	0.169951	0.93885	0.219619	0.93885	0.0601166	0.966629	-0.123291	0.970016	-0.0315873	0.970016	0.511259	0.912141	0.328225	0.999174	0.419742	0.999174	FALSE	FALSE	FALSE	FALSE	FALSE	FALSE	FALSE	FALSE	FALSE	FALSE	FALSE	FALSE	TRUE	FALSE	FALSE	FALSE	FALSE	FALSE	FALSE	FALSE
4580	MTX1	FALSE	1.14905	0.0472191	-0.3655	0.89343	0.391774	0.89343	1.42831	0.00734544	0.493089	0.852697	0.960701	0.852697	0.884644	0.732408	-0.0498784	0.999174	0.417383	0.999174	FALSE	TRUE	TRUE	FALSE	FALSE	FALSE	FALSE	FALSE	FALSE	FALSE	FALSE	FALSE	FALSE	FALSE	FALSE	FALSE	FALSE	FALSE	FALSE	FALSE
2630		FALSE	0.469143	0.479124	0.352744	0.776781	0.410943	0.776781	0.0947802	0.950105	0.105239	0.974217	0.10001	0.974217	0.0594368	0.997848	0.070349	0.999174	0.0648929	0.999174	FALSE	FALSE	FALSE	FALSE	FALSE	FALSE	FALSE	FALSE	FALSE	FALSE	FALSE	FALSE	FALSE	FALSE	FALSE	FALSE	FALSE	FALSE	FALSE	FALSE
2629	GBA1	FALSE	0.739095	0.443338	-0.108362	0.973758	0.315366	0.973758	0.462622	0.751229	0.364473	0.926856	0.413548	0.926856	0.12884	0.992999	0.0308814	0.999174	0.0798608	0.999174	FALSE	FALSE	FALSE	FALSE	FALSE	FALSE	FALSE	FALSE	FALSE	FALSE	FALSE	FALSE	FALSE	FALSE	FALSE	FALSE	FALSE	FALSE	FALSE	FALSE
10712	ENTREP3	FALSE	0.894425	0.390917	-0.221897	0.94451	0.336264	0.94451	0.0824703	0.967395	-0.270738	0.941658	-0.0941339	0.967395	-0.198573	0.991297	-0.552504	0.999174	-0.375538	0.999174	FALSE	FALSE	FALSE	FALSE	FALSE	FALSE	FALSE	FALSE	FALSE	FALSE	FALSE	FALSE	FALSE	FALSE	FALSE	FALSE	FALSE	FALSE	FALSE	FALSE
10067	SCAMP3	FALSE	0.760962	0.0977533	-0.264514	0.841821	0.248224	0.841821	-0.240714	0.814488	0.406422	0.726874	0.0828542	0.814488	-0.3253	0.944918	0.321976	0.997353	-0.00166209	0.997353	FALSE	TRUE	TRUE	FALSE	FALSE	FALSE	FALSE	FALSE	FALSE	FALSE	FALSE	FALSE	FALSE	FALSE	FALSE	FALSE	FALSE	FALSE	FALSE	FALSE
1196	CLK2	FALSE	-0.869468	0.201253	-0.375881	0.830772	-0.622675	0.830772	-0.492058	0.639239	-0.340909	0.866194	-0.416483	0.866194	-0.714584	0.799305	-0.56377	0.959874	-0.639177	0.959874	TRUE	FALSE	TRUE	FALSE	FALSE	FALSE	FALSE	FALSE	FALSE	FALSE	FALSE	FALSE	FALSE	FALSE	FALSE	FALSE	FALSE	FALSE	FALSE	FALSE
2224	FDPS	FALSE	0.737608	0.337882	0.140966	0.960578	0.439287	0.960578	0.942213	0.152842	-0.0539816	0.990718	0.444116	0.990718	0.936879	0.523051	-0.0587964	0.999174	0.439041	0.999174	FALSE	TRUE	TRUE	FALSE	FALSE	FALSE	FALSE	FALSE	FALSE	FALSE	FALSE	FALSE	FALSE	FALSE	FALSE	FALSE	FALSE	FALSE	FALSE	FALSE
23623	RUSC1	FALSE	0.659153	0.0989428	-0.194649	0.890048	0.232252	0.890048	0.0890336	0.940709	-0.0519792	0.985718	0.0185272	0.985718	0.498982	0.828467	0.358412	0.983526	0.428697	0.983526	FALSE	TRUE	TRUE	FALSE	FALSE	FALSE	FALSE	FALSE	FALSE	FALSE	FALSE	FALSE	FALSE	TRUE	FALSE	FALSE	FALSE	FALSE	TRUE	FALSE
55870	ASH1L	FALSE	-0.034195	0.933945	-0.171508	0.715893	-0.102851	0.933945	-0.0802992	0.890523	-0.23773	0.677392	-0.159014	0.890523	-0.15112	0.957777	-0.308482	0.902024	-0.229801	0.957777	FALSE	FALSE	FALSE	FALSE	FALSE	TRUE	FALSE	FALSE	FALSE	FALSE	FALSE	TRUE	FALSE	TRUE	FALSE	FALSE	FALSE	FALSE	TRUE	FALSE
645676	ASH1L-AS1	FALSE	1.39516	0.59545	0.45466	0.95172	0.92491	0.95172	1.53357	0.502228	0.154656	0.990645	0.844114	0.990645	2.08072	0.504173	0.706614	0.999174	1.39367	0.999174	FALSE	FALSE	FALSE	FALSE	FALSE	FALSE	FALSE	FALSE	FALSE	FALSE	FALSE	FALSE	FALSE	FALSE	FALSE	FALSE	FALSE	FALSE	FALSE	FALSE
55154	MSTO1	FALSE	0.360749	0.635885	-0.501327	0.668052	-0.0702892	0.668052	-0.237296	0.816854	-0.087038	0.981823	-0.162167	0.981823	-0.14937	0.984008	0.000895745	0.999588	-0.0742373	0.999588	FALSE	FALSE	FALSE	FALSE	FALSE	FALSE	FALSE	FALSE	FALSE	FALSE	FALSE	FALSE	FALSE	FALSE	FALSE	FALSE	FALSE	FALSE	FALSE	FALSE
55249	YY1AP1	FALSE	0.190429	0.802043	-0.335341	0.69765	-0.0724561	0.802043	-0.0164315	0.987402	-0.362789	0.775801	-0.18961	0.987402	-0.441775	0.754923	-0.788111	0.421555	-0.614943	0.754923	FALSE	FALSE	FALSE	FALSE	FALSE	FALSE	FALSE	FALSE	FALSE	FALSE	FALSE	FALSE	FALSE	FALSE	FALSE	FALSE	FALSE	FALSE	FALSE	FALSE
7818	DAP3	FALSE	-0.100604	0.855985	0.0638304	0.951436	-0.0183869	0.951436	-0.0211674	0.975981	-0.271938	0.76665	-0.146553	0.975981	0.405613	0.757924	0.154493	0.999174	0.280053	0.999174	FALSE	FALSE	TRUE	FALSE	FALSE	FALSE	FALSE	FALSE	FALSE	FALSE	FALSE	FALSE	FALSE	FALSE	FALSE	FALSE	FALSE	FALSE	FALSE	FALSE
100129405		FALSE	-1.2391	0.765564	0.404717	0.952883	-0.41719	0.952883	0.140543	0.97379	-1.27926	0.855381	-0.56936	0.97379	-0.951753	0.957777	-2.37	0.900079	-1.66088	0.957777	FALSE	TRUE	TRUE	FALSE	FALSE	FALSE	FALSE	FALSE	FALSE	FALSE	FALSE	FALSE	FALSE	FALSE	FALSE	FALSE	FALSE	FALSE	FALSE	FALSE
54856	GON4L	FALSE	0.350382	0.481813	0.102046	0.94451	0.226214	0.94451	-0.079011	0.934517	0.243303	0.881231	0.0821458	0.934517	-0.446139	0.768053	-0.123882	0.999174	-0.28501	0.999174	FALSE	TRUE	TRUE	FALSE	FALSE	FALSE	FALSE	FALSE	FALSE	FALSE	FALSE	FALSE	FALSE	FALSE	FALSE	FALSE	FALSE	FALSE	FALSE	FALSE
23208	SYT11	FALSE	-0.0121607	0.963883	0.211375	0.0919684	0.0996071	0.963883	0.0471155	0.892099	0.137443	0.758755	0.0922795	0.892099	0.101144	0.949415	0.191498	0.912001	0.146321	0.949415	TRUE	TRUE	TRUE	FALSE	FALSE	FALSE	FALSE	FALSE	FALSE	FALSE	FALSE	FALSE	FALSE	FALSE	FALSE	FALSE	FALSE	FALSE	FALSE	FALSE
6016	RIT1	FALSE	0.264757	0.594936	0.42656	0.350729	0.345659	0.594936	0.0464413	0.960019	0.0357326	0.990045	0.041087	0.990045	0.149354	0.973858	0.138291	0.999174	0.143823	0.999174	FALSE	TRUE	TRUE	FALSE	FALSE	FALSE	FALSE	FALSE	FALSE	FALSE	FALSE	FALSE	FALSE	FALSE	FALSE	FALSE	FALSE	FALSE	FALSE	FALSE
22889	KHDC4	FALSE	-0.466911	0.354564	-0.0957805	0.95314	-0.281346	0.95314	-0.37568	0.69257	-0.576711	0.442626	-0.476196	0.69257	-0.18846	0.984008	-0.389528	0.950342	-0.288994	0.984008	FALSE	FALSE	FALSE	FALSE	FALSE	FALSE	FALSE	FALSE	FALSE	FALSE	FALSE	FALSE	FALSE	FALSE	FALSE	FALSE	FALSE	FALSE	FALSE	FALSE
9181	ARHGEF2	FALSE	0.0438974	0.890799	-0.186348	0.59994	-0.0712252	0.890799	-0.46343	0.0234105	-0.670894	0.00161054	-0.567162	0.0234105	-0.0523953	0.987665	-0.259845	0.85225	-0.15612	0.987665	TRUE	TRUE	TRUE	FALSE	FALSE	FALSE	FALSE	FALSE	FALSE	FALSE	FALSE	FALSE	FALSE	TRUE	FALSE	FALSE	FALSE	FALSE	FALSE	FALSE
6746	SSR2	FALSE	0.191674	0.447036	-0.2287	0.356887	-0.018513	0.447036	-0.0485783	0.931095	-0.09174	0.906074	-0.0701591	0.931095	-0.0591434	0.991047	-0.102047	0.999174	-0.0805953	0.999174	FALSE	FALSE	FALSE	FALSE	FALSE	FALSE	FALSE	FALSE	FALSE	FALSE	FALSE	FALSE	FALSE	FALSE	FALSE	FALSE	FALSE	FALSE	FALSE	FALSE
56893	UBQLN4	FALSE	0.957006	0.130597	-0.655276	0.701599	0.150865	0.701599	-0.0209958	0.990515	-0.385835	0.88427	-0.203415	0.990515	0.188817	0.991783	-0.175626	0.999174	0.00659516	0.999174	FALSE	FALSE	FALSE	FALSE	FALSE	FALSE	FALSE	FALSE	FALSE	FALSE	FALSE	FALSE	FALSE	FALSE	FALSE	FALSE	FALSE	FALSE	FALSE	FALSE
28956	LAMTOR2	FALSE	0.647172	0.000487322	-0.267363	0.402677	0.189904	0.402677	0.257285	0.412122	-0.426047	0.352553	-0.0843807	0.412122	0.506438	0.321445	-0.177026	0.999174	0.164706	0.999174	FALSE	TRUE	TRUE	FALSE	FALSE	FALSE	FALSE	FALSE	FALSE	FALSE	FALSE	FALSE	FALSE	FALSE	FALSE	FALSE	FALSE	FALSE	FALSE	FALSE
92312	MEX3A	FALSE	-0.0450314	0.896933	-0.174766	0.579664	-0.109899	0.896933	-0.0978666	0.811318	-0.148715	0.811315	-0.123291	0.811318	-0.161238	0.933897	-0.212039	0.955248	-0.186639	0.955248	FALSE	TRUE	TRUE	FALSE	FALSE	FALSE	FALSE	FALSE	FALSE	FALSE	FALSE	FALSE	FALSE	FALSE	FALSE	FALSE	FALSE	FALSE	FALSE	FALSE
4000	LMNA	FALSE	0.946135	5.3773e-12	-0.0701056	0.925806	0.438015	0.925806	0.341373	0.20884	0.0910558	0.934914	0.216214	0.934914	0.227488	0.877963	-0.0226692	0.999174	0.102409	0.999174	FALSE	TRUE	TRUE	FALSE	TRUE	FALSE	FALSE	FALSE	FALSE	FALSE	FALSE	FALSE	FALSE	FALSE	FALSE	FALSE	FALSE	FALSE	FALSE	FALSE
64218	SEMA4A	FALSE	-0.783396		4.40402	0.513211	1.81031		4.52419		3.18945	0.850013	3.85682		0.443316	0.993263	-0.88966	0.999174	-0.223172	0.999174	FALSE	FALSE	TRUE	FALSE	TRUE	FALSE	FALSE	FALSE	FALSE	FALSE	FALSE	FALSE	FALSE	FALSE	FALSE	FALSE	FALSE	FALSE	FALSE	FALSE
9673	SLC25A44	FALSE	0.255169	0.657725	-0.0645762	0.970357	0.0952965	0.970357	0.333394	0.593285	0.19603	0.895179	0.264712	0.895179	0.229526	0.918329	0.0921569	0.999174	0.160842	0.999174	FALSE	TRUE	TRUE	FALSE	FALSE	FALSE	FALSE	FALSE	FALSE	FALSE	FALSE	FALSE	FALSE	FALSE	FALSE	FALSE	FALSE	FALSE	FALSE	FALSE
11243	PMF1	FALSE	0.0852172	0.891725	-0.145997	0.887365	-0.0303896	0.891725	-0.133015	0.835545	0.148708	0.900542	0.00784632	0.900542	0.0928587	0.984008	0.374449	0.887226	0.233654	0.984008	FALSE	FALSE	FALSE	FALSE	FALSE	FALSE	FALSE	FALSE	FALSE	FALSE	FALSE	FALSE	FALSE	FALSE	FALSE	FALSE	FALSE	FALSE	FALSE	FALSE
79957	PAQR6	FALSE	0.325025	0.111759	-0.0896284	0.884943	0.117698	0.884943	-0.115477	0.795487	-0.0380043	0.98569	-0.0767407	0.98569	0.0757171	0.984008	0.153251	0.999174	0.114484	0.999174	FALSE	FALSE	FALSE	FALSE	FALSE	FALSE	FALSE	FALSE	FALSE	FALSE	FALSE	FALSE	FALSE	FALSE	FALSE	FALSE	FALSE	FALSE	FALSE	FALSE
23381	SMG5	FALSE	0.49224	0.402515	-0.37555	0.779612	0.058345	0.779612	0.522183	0.537124	0.414164	0.787212	0.468173	0.787212	-0.146477	0.987665	-0.254127	0.999174	-0.200302	0.999174	FALSE	TRUE	TRUE	FALSE	FALSE	FALSE	FALSE	FALSE	FALSE	FALSE	FALSE	FALSE	FALSE	FALSE	FALSE	FALSE	FALSE	FALSE	FALSE	FALSE
84283	TMEM79	FALSE	0.52826	0.632441	-0.594321	0.824145	-0.0330303	0.824145	0.391433	0.800768	-0.235669	0.962746	0.0778821	0.962746	0.644798	0.867206	0.0167775	0.999174	0.330787	0.999174	FALSE	TRUE	TRUE	FALSE	FALSE	FALSE	FALSE	FALSE	FALSE	FALSE	FALSE	FALSE	FALSE	FALSE	FALSE	FALSE	FALSE	FALSE	FALSE	FALSE
112770	GLMP	FALSE	0.788766	0.0204236	-0.261679	0.736656	0.263543	0.736656	0.137744	0.882206	0.223016	0.812662	0.18038	0.882206	0.0279072	0.998409	0.113332	0.999174	0.0706196	0.999174	FALSE	TRUE	TRUE	FALSE	TRUE	FALSE	FALSE	FALSE	FALSE	FALSE	FALSE	FALSE	FALSE	FALSE	FALSE	FALSE	FALSE	FALSE	FALSE	FALSE
7203	CCT3	FALSE	-0.0693707	0.792191	-0.11251	0.750971	-0.0909406	0.792191	0.0964242	0.788938	0.36433	0.105562	0.230377	0.788938	0.0710978	0.98552	0.338972	0.761284	0.205035	0.98552	FALSE	FALSE	FALSE	FALSE	FALSE	FALSE	FALSE	FALSE	FALSE	FALSE	FALSE	FALSE	FALSE	FALSE	FALSE	FALSE	FALSE	FALSE	FALSE	FALSE
10485	MIR9-1HG	FALSE	-0.211707	0.0810466	-0.164445	0.0493521	-0.188076	0.0810466	-0.407829	0.000717732	-0.310884	0.0651075	-0.359356	0.0651075	-0.0923751	0.953022	0.00456206	0.999174	-0.0439065	0.999174	FALSE	TRUE	TRUE	FALSE	TRUE	FALSE	FALSE	FALSE	FALSE	FALSE	FALSE	FALSE	FALSE	FALSE	FALSE	FALSE	FALSE	FALSE	FALSE	FALSE
4209	MEF2D	FALSE	0.0719251	0.91982	0.0228053	0.986897	0.0473652	0.986897	0.297934	0.70515	-0.0954197	0.964084	0.101257	0.964084	0.0331051	0.998001	-0.360175	0.917982	-0.163535	0.998001	FALSE	FALSE	FALSE	FALSE	FALSE	FALSE	FALSE	FALSE	FALSE	FALSE	FALSE	FALSE	FALSE	TRUE	FALSE	FALSE	FALSE	FALSE	FALSE	TRUE
128239	IQGAP3	FALSE	-0.319899	0.824391	-0.543247	0.822235	-0.431573	0.824391	0.0371112	0.98849	-0.133706	0.979371	-0.0482973	0.98849	-0.588127	0.953022	-0.759479	0.921135	-0.673803	0.953022	FALSE	FALSE	FALSE	FALSE	FALSE	FALSE	FALSE	FALSE	FALSE	FALSE	FALSE	FALSE	TRUE	FALSE	FALSE	FALSE	FALSE	FALSE	FALSE	FALSE
128240	NAXE	FALSE	0.58899	0.0722373	-0.113521	0.941669	0.237735	0.941669	0.0544521	0.952459	0.0902139	0.962746	0.072333	0.962746	0.29672	0.863822	0.332482	0.924176	0.314601	0.924176	FALSE	FALSE	FALSE	FALSE	FALSE	FALSE	FALSE	FALSE	FALSE	FALSE	FALSE	FALSE	FALSE	FALSE	FALSE	FALSE	FALSE	FALSE	FALSE	FALSE
54865	GPATCH4	FALSE	-0.0917285	0.923421	-0.134087	0.946075	-0.112908	0.946075	0.691387	0.239115	0.229641	0.899168	0.460514	0.899168	0.224118	0.935567	-0.237275	0.994546	-0.00657849	0.994546	TRUE	TRUE	TRUE	FALSE	FALSE	FALSE	FALSE	FALSE	FALSE	FALSE	FALSE	FALSE	FALSE	FALSE	FALSE	FALSE	FALSE	FALSE	FALSE	FALSE
63827	BCAN	FALSE	0.344766	0.0650308	-0.183411	0.423001	0.0806772	0.423001	-0.112259	0.744023	-0.24155	0.554662	-0.176905	0.744023	-0.267854	0.682344	-0.397037	0.490989	-0.332446	0.682344	FALSE	FALSE	TRUE	FALSE	TRUE	FALSE	FALSE	FALSE	FALSE	FALSE	FALSE	FALSE	FALSE	TRUE	FALSE	FALSE	FALSE	FALSE	FALSE	TRUE
10763	NES	TRUE	0.760657	1.46708e-13	0.426227	8.726e-07	0.593442	8.726e-07	0.707257	3.28244e-08	0.529556	0.000288884	0.618407	0.000288884	0.536748	0.00579169	0.359032	0.255061	0.44789	0.255061	FALSE	FALSE	TRUE	FALSE	TRUE	FALSE	FALSE	FALSE	FALSE	FALSE	FALSE	FALSE	FALSE	FALSE	FALSE	TRUE	FALSE	FALSE	FALSE	FALSE
1382	CRABP2	FALSE	1.09911	0.735316	0.28896	0.977784	0.694033	0.977784	0.838816	0.82907	0.935816	0.895179	0.887316	0.895179	-0.86427	0.958575	-0.767809	0.999174	-0.816039	0.999174	FALSE	FALSE	TRUE	FALSE	FALSE	FALSE	FALSE	FALSE	FALSE	FALSE	FALSE	FALSE	FALSE	FALSE	FALSE	FALSE	FALSE	FALSE	FALSE	FALSE
81875	ISG20L2	FALSE	-0.188159	0.81567	0.207592	0.870722	0.00971673	0.870722	0.540058	0.314497	-0.229704	0.900163	0.155177	0.900163	0.340369	0.862866	-0.4298	0.937982	-0.0447158	0.937982	FALSE	FALSE	FALSE	FALSE	FALSE	FALSE	FALSE	FALSE	FALSE	FALSE	FALSE	FALSE	FALSE	FALSE	FALSE	FALSE	FALSE	FALSE	FALSE	FALSE
51093	METTL25B	FALSE	0.19418	0.891725	0.333896	0.899014	0.264038	0.899014	0.672254	0.553982	-0.117948	0.981823	0.277153	0.981823	0.191658	0.984008	-0.598356	0.955248	-0.203349	0.984008	FALSE	FALSE	FALSE	FALSE	FALSE	FALSE	FALSE	FALSE	FALSE	FALSE	FALSE	FALSE	FALSE	FALSE	FALSE	FALSE	FALSE	FALSE	FALSE	FALSE
79590	MRPL24	FALSE	0.46893	0.351194	0.0510293	0.970717	0.259979	0.970717	0.676244	0.0134387	0.656879	0.175752	0.666562	0.175752	0.496287	0.342437	0.476741	0.740734	0.486514	0.740734	FALSE	TRUE	TRUE	FALSE	FALSE	FALSE	FALSE	FALSE	FALSE	FALSE	FALSE	FALSE	FALSE	FALSE	FALSE	FALSE	FALSE	FALSE	FALSE	FALSE
3068	HDGF	FALSE	0.0313397	0.902171	0.0272044	0.960038	0.029272	0.960038	-0.10563	0.665604	-0.0488687	0.950494	-0.0772495	0.950494	0.082261	0.963848	0.139035	0.974943	0.110648	0.974943	FALSE	FALSE	FALSE	FALSE	FALSE	FALSE	FALSE	FALSE	FALSE	FALSE	FALSE	FALSE	FALSE	FALSE	FALSE	FALSE	FALSE	FALSE	FALSE	FALSE
5546	PRCC	FALSE	0.626376	0.186765	0.105505	0.952523	0.365941	0.952523	0.364995	0.54546	0.233063	0.878067	0.299029	0.878067	0.267885	0.937438	0.136191	0.999174	0.202038	0.999174	FALSE	FALSE	FALSE	FALSE	FALSE	FALSE	FALSE	FALSE	FALSE	FALSE	FALSE	FALSE	FALSE	FALSE	FALSE	FALSE	FALSE	FALSE	FALSE	FALSE
9826	ARHGEF11	FALSE	0.00667592	0.994293	0.0803855	0.971696	0.0435307	0.994293	-0.374421	0.750675	-0.100813	0.975887	-0.237617	0.975887	-0.585269	0.826603	-0.31195	0.999174	-0.44861	0.999174	FALSE	FALSE	FALSE	FALSE	FALSE	FALSE	FALSE	FALSE	FALSE	FALSE	FALSE	FALSE	FALSE	TRUE	TRUE	FALSE	FALSE	FALSE	TRUE	FALSE
2117	ETV3	FALSE	-0.1808	0.93222	0.683092	0.759824	0.251146	0.93222	0.0420625	0.985776	0.484719	0.885165	0.263391	0.985776	-0.585533	0.945124	-0.142653	0.999174	-0.364093	0.999174	FALSE	TRUE	TRUE	FALSE	FALSE	FALSE	FALSE	FALSE	FALSE	FALSE	FALSE	FALSE	FALSE	FALSE	FALSE	FALSE	FALSE	FALSE	FALSE	FALSE
55243	KIRREL1	FALSE	-0.64523	0.53439	-0.0407607	0.986778	-0.342996	0.986778	-0.185678	0.886606	-0.502482	0.766312	-0.34408	0.886606	-0.0734911	0.995467	-0.389944	0.999174	-0.231718	0.999174	FALSE	FALSE	TRUE	FALSE	FALSE	FALSE	FALSE	FALSE	FALSE	FALSE	FALSE	FALSE	FALSE	FALSE	FALSE	FALSE	FALSE	FALSE	FALSE	FALSE
3428	IFI16	FALSE	-1.26712	1.82531e-10	-0.178574	0.61805	-0.722846	0.61805	-0.650005	0.0478375	-0.424765	0.436826	-0.537385	0.436826	-0.0487952	0.995213	0.176082	0.999174	0.0636434	0.999174	FALSE	TRUE	TRUE	FALSE	TRUE	FALSE	FALSE	FALSE	FALSE	FALSE	FALSE	FALSE	FALSE	FALSE	FALSE	FALSE	FALSE	FALSE	FALSE	FALSE
57863	CADM3	TRUE	-2.02607	0.00151093	-1.07776	0.0358313	-1.55191	0.0358313	-2.5427	9.19154e-08	-2.48417	0.535965	-2.51343	0.535965	-2.28616	0.000576499	-2.22889	0.868573	-2.25752	0.868573	FALSE	FALSE	FALSE	FALSE	TRUE	FALSE	FALSE	FALSE	FALSE	FALSE	FALSE	FALSE	FALSE	FALSE	FALSE	FALSE	FALSE	FALSE	FALSE	FALSE
2532	ACKR1	FALSE	0.168055	0.974029	-0.857459	0.944409	-0.344702	0.974029	0.210492	0.972241	-1.96664	0.835339	-0.878074	0.972241	-0.157208	0.998409	-2.33595	0.987119	-1.24658	0.998409	FALSE	FALSE	FALSE	FALSE	FALSE	FALSE	FALSE	FALSE	FALSE	FALSE	FALSE	FALSE	FALSE	FALSE	FALSE	FALSE	FALSE	FALSE	TRUE	FALSE
54935	DUSP23	FALSE	1.0686	0.137294	0.62094	0.47544	0.844768	0.47544	0.647011	0.447876	0.432321	0.820031	0.539666	0.820031	-0.171416	0.98855	-0.385723	0.999174	-0.278569	0.999174	FALSE	FALSE	FALSE	FALSE	FALSE	FALSE	FALSE	FALSE	FALSE	FALSE	FALSE	FALSE	FALSE	FALSE	FALSE	FALSE	FALSE	FALSE	FALSE	FALSE
284677	SNHG28	FALSE	0.320371	0.959674	-0.997381	0.947249	-0.338505	0.959674	1.60057	0.881975	1.25719	0.901815	1.42888	0.901815	5.62883	0.25501	5.27991	0.496135	5.45437	0.496135	FALSE	FALSE	FALSE	FALSE	FALSE	FALSE	FALSE	FALSE	FALSE	FALSE	FALSE	FALSE	FALSE	FALSE	FALSE	FALSE	FALSE	FALSE	FALSE	FALSE
8407	TAGLN2	FALSE	0.675582	0.00318557	0.343827	0.0955746	0.509704	0.0955746	0.405364	0.107137	0.605025	0.0229777	0.505195	0.107137	0.223122	0.839138	0.42291	0.540277	0.323016	0.839138	FALSE	TRUE	TRUE	TRUE	TRUE	FALSE	FALSE	FALSE	FALSE	FALSE	FALSE	FALSE	FALSE	FALSE	FALSE	TRUE	FALSE	FALSE	FALSE	FALSE
57549	IGSF9	FALSE	1.12654	0.855985	-1.42983	0.944695	-0.151646	0.944695	0.384734		-3.80941	0.800628	-1.71234		-1.7119	0.932029	-5.90534	0.338544	-3.80862	0.932029	FALSE	FALSE	FALSE	FALSE	FALSE	FALSE	FALSE	FALSE	FALSE	FALSE	FALSE	FALSE	FALSE	FALSE	FALSE	FALSE	FALSE	FALSE	FALSE	FALSE
93183	PIGM	FALSE	0.121603	0.801827	-0.083343	0.949806	0.0191298	0.949806	0.16053	0.764968	0.0567168	0.984988	0.108623	0.984988	-0.000783143	0.999817	-0.104363	0.999174	-0.0525733	0.999817	FALSE	TRUE	TRUE	FALSE	FALSE	FALSE	FALSE	FALSE	FALSE	FALSE	FALSE	FALSE	FALSE	FALSE	FALSE	FALSE	FALSE	FALSE	FALSE	FALSE
3766	KCNJ10	FALSE	0.372862	0.469722	-0.0155214	0.990964	0.178671	0.990964	-0.0699982	0.934517	0.143396	0.917146	0.0366991	0.934517	-0.0833531	0.987665	0.130039	0.999174	0.023343	0.999174	TRUE	FALSE	TRUE	FALSE	TRUE	TRUE	TRUE	FALSE	FALSE	TRUE	TRUE	FALSE	FALSE	FALSE	FALSE	FALSE	FALSE	TRUE	FALSE	FALSE
3765	KCNJ9	FALSE	-1.13169	0.782879	1.24832	0.60174	0.0583163	0.782879	0.175293	0.966629	-1.26049	0.833288	-0.542596	0.966629	0.999429	0.957777	-0.432692	0.999174	0.283368	0.999174	FALSE	FALSE	FALSE	FALSE	TRUE	FALSE	FALSE	FALSE	FALSE	FALSE	FALSE	FALSE	FALSE	FALSE	FALSE	FALSE	FALSE	FALSE	FALSE	FALSE
93185	IGSF8	FALSE	0.437007	0.289537	-0.130941	0.915751	0.153033	0.915751	-0.324591	0.542534	-0.338047	0.656851	-0.331319	0.656851	-0.192347	0.9548	-0.205696	0.999174	-0.199021	0.999174	FALSE	FALSE	FALSE	FALSE	FALSE	TRUE	FALSE	FALSE	FALSE	FALSE	FALSE	FALSE	FALSE	FALSE	FALSE	FALSE	FALSE	FALSE	FALSE	FALSE
477	ATP1A2	FALSE	-0.0213745	0.945588	-0.075566	0.852821	-0.0484702	0.945588	-0.0275906	0.947326	0.0998426	0.881231	0.036126	0.947326	-0.0397856	0.98917	0.0876103	0.999174	0.0239124	0.999174	FALSE	TRUE	TRUE	FALSE	TRUE	TRUE	TRUE	FALSE	FALSE	FALSE	FALSE	FALSE	FALSE	TRUE	FALSE	FALSE	FALSE	FALSE	FALSE	FALSE
844	CASQ1	FALSE	1.81579	0.479124	0.147838	0.986778	0.981816	0.986778	2.44308	0.116613	1.12664	0.840814	1.78486	0.840814	0.714827	0.933897	-0.605666	0.999174	0.0545805	0.999174	FALSE	FALSE	TRUE	FALSE	FALSE	FALSE	FALSE	FALSE	FALSE	FALSE	FALSE	FALSE	FALSE	FALSE	FALSE	FALSE	FALSE	FALSE	FALSE	FALSE
8682	PEA15	FALSE	0.106327	0.441527	0.00166836	0.997661	0.0539975	0.997661	0.0999648	0.624721	0.039617	0.962583	0.0697909	0.962583	0.114732	0.904801	0.0543886	0.999174	0.0845604	0.999174	FALSE	FALSE	FALSE	FALSE	FALSE	FALSE	FALSE	FALSE	FALSE	FALSE	FALSE	FALSE	FALSE	FALSE	FALSE	FALSE	FALSE	FALSE	FALSE	FALSE
50717	DCAF8	FALSE	0.10187	0.834725	-0.0898473	0.939334	0.00601157	0.939334	0.0296583	0.968342	0.0997968	0.942093	0.0647276	0.968342	0.108652	0.980256	0.178783	0.999174	0.143718	0.999174	FALSE	FALSE	FALSE	FALSE	FALSE	FALSE	FALSE	FALSE	FALSE	FALSE	FALSE	FALSE	FALSE	FALSE	FALSE	FALSE	FALSE	FALSE	FALSE	FALSE
5824	PEX19	FALSE	-0.0925128	0.902517	0.204564	0.793054	0.0560255	0.902517	-0.153945	0.821883	0.0886219	0.962434	-0.0326613	0.962434	-0.104192	0.984008	0.13815	0.999174	0.0169791	0.999174	FALSE	TRUE	TRUE	FALSE	FALSE	FALSE	FALSE	FALSE	FALSE	FALSE	FALSE	FALSE	FALSE	FALSE	FALSE	FALSE	TRUE	FALSE	FALSE	FALSE
1314	COPA	FALSE	-0.0753697	0.849284	-0.0670115	0.942736	-0.0711906	0.942736	0.0658887	0.897345	-0.143877	0.895709	-0.0389942	0.897345	0.343572	0.612129	0.133635	0.999174	0.238604	0.999174	FALSE	TRUE	TRUE	FALSE	FALSE	FALSE	FALSE	FALSE	FALSE	FALSE	FALSE	FALSE	FALSE	FALSE	FALSE	FALSE	FALSE	FALSE	FALSE	FALSE
474338		FALSE	0.0421874	0.984785	0.248753	0.96501	0.14547	0.984785	0.198323	0.944674	0.214744	0.973731	0.206533	0.973731	-1.39905	0.481071	-1.38148	0.540277	-1.39027	0.540277	FALSE	FALSE	FALSE	FALSE	FALSE	FALSE	FALSE	FALSE	FALSE	FALSE	FALSE	FALSE	FALSE	FALSE	FALSE	FALSE	FALSE	FALSE	FALSE	FALSE
23385	NCSTN	FALSE	-0.222842	0.474921	-0.204607	0.690691	-0.213725	0.690691	0.0811565	0.874896	-0.295735	0.614073	-0.107289	0.874896	0.274353	0.792797	-0.102591	0.999174	0.085881	0.999174	FALSE	TRUE	TRUE	FALSE	FALSE	FALSE	FALSE	FALSE	FALSE	FALSE	FALSE	FALSE	FALSE	FALSE	FALSE	FALSE	FALSE	FALSE	FALSE	FALSE
57216	VANGL2	FALSE	-0.187124	0.80003	-0.0670799	0.969325	-0.127102	0.969325	-0.728482	0.235992	-0.442392	0.705155	-0.585437	0.705155	-0.556558	0.762057	-0.27025	0.999174	-0.413404	0.999174	FALSE	TRUE	TRUE	FALSE	FALSE	FALSE	FALSE	FALSE	FALSE	FALSE	FALSE	FALSE	FALSE	FALSE	FALSE	TRUE	FALSE	FALSE	FALSE	FALSE
50848	F11R	FALSE	1.15003	0.384255	1.04507	0.585123	1.09755	0.585123	0.871004	0.596917	-0.423247	0.959613	0.223879	0.959613	1.63664	0.657089	0.336827	0.999174	0.986736	0.999174	FALSE	TRUE	TRUE	FALSE	FALSE	FALSE	FALSE	FALSE	FALSE	FALSE	FALSE	FALSE	FALSE	FALSE	FALSE	FALSE	FALSE	FALSE	FALSE	FALSE
100131187	TSTD1	FALSE	1.44076	6.52315e-11	-0.0448935	0.973758	0.697933	0.973758	1.04539	3.32658e-05	-0.115182	0.948385	0.465103	0.948385	1.38462	4.07143e-06	0.224665	0.999174	0.804641	0.999174	FALSE	FALSE	FALSE	FALSE	FALSE	FALSE	FALSE	FALSE	FALSE	FALSE	FALSE	FALSE	FALSE	FALSE	FALSE	FALSE	FALSE	FALSE	FALSE	FALSE
126823	KLHDC9	FALSE	1.17987	0.0255576	0.375252	0.806474	0.777563	0.806474	0.675363	0.388224	0.526233	0.719358	0.600798	0.719358	0.280987	0.964391	0.131929	0.999174	0.206458	0.999174	FALSE	TRUE	TRUE	FALSE	FALSE	FALSE	FALSE	FALSE	FALSE	FALSE	FALSE	FALSE	FALSE	FALSE	FALSE	FALSE	FALSE	FALSE	FALSE	FALSE
5202	PFDN2	FALSE	-0.305623	0.269125	-0.148552	0.750211	-0.227087	0.750211	-0.229051	0.494918	-0.125437	0.873947	-0.177244	0.873947	-0.0500426	0.992636	0.0534059	0.999174	0.00168168	0.999174	FALSE	TRUE	TRUE	FALSE	FALSE	FALSE	FALSE	FALSE	FALSE	FALSE	FALSE	FALSE	FALSE	FALSE	FALSE	FALSE	FALSE	FALSE	FALSE	FALSE
4817	NIT1	FALSE	0.760422	0.20422	-0.348552	0.848287	0.205935	0.848287	0.277442	0.830618	0.0124007	0.997619	0.144921	0.997619	-0.170057	0.985547	-0.434868	0.996248	-0.302463	0.996248	FALSE	FALSE	TRUE	FALSE	FALSE	FALSE	FALSE	FALSE	FALSE	FALSE	FALSE	FALSE	FALSE	FALSE	FALSE	FALSE	FALSE	FALSE	FALSE	FALSE
9191	DEDD	FALSE	0.948474	0.0343158	-0.0253768	0.987439	0.461549	0.987439	0.196005	0.833955	0.0716098	0.981823	0.133807	0.981823	-0.120736	0.987665	-0.245246	0.999174	-0.182991	0.999174	FALSE	TRUE	TRUE	FALSE	FALSE	FALSE	FALSE	FALSE	FALSE	FALSE	FALSE	FALSE	FALSE	FALSE	FALSE	FALSE	FALSE	FALSE	FALSE	FALSE
51506	UFC1	FALSE	-0.452425	0.0257023	0.0613778	0.935329	-0.195524	0.935329	-0.051327	0.914531	-0.185448	0.772734	-0.118387	0.914531	0.187199	0.918034	0.0532316	0.999174	0.120215	0.999174	FALSE	FALSE	FALSE	FALSE	FALSE	FALSE	FALSE	FALSE	FALSE	FALSE	FALSE	FALSE	FALSE	FALSE	FALSE	FALSE	FALSE	FALSE	FALSE	FALSE
27005	USP21	FALSE	-0.587484	0.481757	-0.661335	0.513211	-0.62441	0.513211	-0.315774	0.796431	-0.168924	0.960001	-0.242349	0.960001	0.271909	0.984008	0.419862	0.999174	0.345886	0.999174	FALSE	FALSE	FALSE	FALSE	FALSE	FALSE	FALSE	FALSE	FALSE	FALSE	FALSE	FALSE	FALSE	FALSE	FALSE	FALSE	FALSE	FALSE	FALSE	FALSE
5498	PPOX	FALSE	0.00806187	0.994293	0.28406	0.918647	0.146061	0.994293	-0.0312035	0.987601	0.32845	0.887946	0.148623	0.987601	0.530811	0.945508	0.891546	0.778553	0.711179	0.945508	FALSE	TRUE	TRUE	FALSE	FALSE	FALSE	FALSE	FALSE	FALSE	FALSE	FALSE	FALSE	FALSE	FALSE	FALSE	FALSE	TRUE	FALSE	FALSE	FALSE
8703	B4GALT3	FALSE	0.916923	0.00201119	0.0672002	0.960578	0.492062	0.960578	0.366407	0.455464	0.0598785	0.979371	0.213143	0.979371	0.238455	0.93243	-0.0680367	0.999174	0.0852093	0.999174	TRUE	FALSE	FALSE	FALSE	FALSE	FALSE	FALSE	FALSE	FALSE	FALSE	FALSE	FALSE	FALSE	FALSE	FALSE	FALSE	FALSE	FALSE	FALSE	FALSE
9507	ADAMTS4	FALSE	0.551559	0.314099	0.11946	0.947249	0.335509	0.947249	0.942175	0.019969	1.12333	0.0332464	1.03275	0.0332464	0.382922	0.815261	0.564378	0.806032	0.47365	0.815261	FALSE	TRUE	TRUE	FALSE	FALSE	FALSE	FALSE	FALSE	FALSE	FALSE	FALSE	FALSE	FALSE	FALSE	FALSE	FALSE	FALSE	FALSE	FALSE	FALSE
4720	NDUFS2	FALSE	0.199746	0.576859	-0.0958067	0.92555	0.0519699	0.92555	0.538822	0.0469904	0.238156	0.767986	0.388489	0.767986	0.364696	0.608726	0.0637804	0.999174	0.214238	0.999174	FALSE	TRUE	TRUE	FALSE	FALSE	FALSE	FALSE	FALSE	FALSE	FALSE	FALSE	FALSE	FALSE	FALSE	FALSE	FALSE	TRUE	FALSE	FALSE	FALSE
84134	TOMM40L	FALSE	0.62396	0.326909	0.0947449	0.970167	0.359352	0.970167	0.0596466	0.96958	0.039543	0.990593	0.0495948	0.990593	-0.270136	0.972338	-0.290367	0.999174	-0.280251	0.999174	FALSE	TRUE	TRUE	FALSE	FALSE	FALSE	FALSE	FALSE	FALSE	FALSE	FALSE	FALSE	FALSE	FALSE	FALSE	FALSE	FALSE	FALSE	FALSE	FALSE
4359	MPZ	FALSE	0.775209	0.798343	0.816203	0.883751	0.795706	0.883751	-0.215965	0.96958	1.36299	0.717765	0.573512	0.96958	2.65749	0.851389	4.21423	0.160833	3.43586	0.851389	FALSE	TRUE	TRUE	FALSE	FALSE	FALSE	FALSE	FALSE	FALSE	FALSE	FALSE	FALSE	FALSE	FALSE	FALSE	FALSE	FALSE	FALSE	FALSE	FALSE
6391	SDHC	FALSE	0.328938	0.430094	0.327301	0.486738	0.328119	0.486738	0.127794	0.835341	0.327156	0.594456	0.227475	0.835341	-0.0262356	0.997646	0.173109	0.999174	0.0734368	0.999174	FALSE	TRUE	TRUE	FALSE	FALSE	FALSE	FALSE	FALSE	FALSE	FALSE	FALSE	FALSE	FALSE	FALSE	FALSE	FALSE	FALSE	FALSE	FALSE	FALSE
257177	CFAP126	FALSE	-2.7857		0.0864842	0.996389	-1.34961		-0.760463		-0.526116	0.984233	-0.64329		-1.38788	0.984008	-1.15202		-1.26995		FALSE	FALSE	TRUE	FALSE	FALSE	FALSE	FALSE	FALSE	FALSE	FALSE	FALSE	FALSE	FALSE	FALSE	FALSE	FALSE	FALSE	FALSE	FALSE	FALSE
100189290		FALSE	-3.08993		1.36868	0.936824	-0.860628		3.74962	0.107137	2.28247	0.787212	3.01605	0.787212	-0.528775	0.974355	-1.9791	0.830673	-1.25394	0.974355	FALSE	FALSE	FALSE	FALSE	FALSE	FALSE	FALSE	FALSE	FALSE	FALSE	FALSE	FALSE	FALSE	FALSE	FALSE	FALSE	FALSE	FALSE	FALSE	FALSE
2212	FCGR2A	FALSE	-1.42379	0.0543281	-1.87475	0.000517584	-1.64927	0.0543281	-2.37119	5.3426e-05	-2.28183	0.000694622	-2.32651	0.000694622	0.279206	0.987665	0.372056	0.999174	0.325631	0.999174	FALSE	FALSE	FALSE	FALSE	TRUE	FALSE	FALSE	FALSE	FALSE	FALSE	FALSE	FALSE	FALSE	FALSE	FALSE	FALSE	FALSE	FALSE	FALSE	FALSE
3310	HSPA6	FALSE	0.948443	0.490653	0.860216	0.703974	0.904329	0.703974	-0.373161	0.909847	0.111378	0.991578	-0.130891	0.991578	-0.864779	0.942979	-0.379116	0.999174	-0.621947	0.999174	FALSE	FALSE	TRUE	FALSE	TRUE	FALSE	FALSE	FALSE	FALSE	FALSE	FALSE	FALSE	FALSE	FALSE	FALSE	FALSE	FALSE	FALSE	FALSE	FALSE
3311		FALSE	0.378939	0.866908	-0.0961075	0.986778	0.141416	0.986778	-1.81642	0.539101	-2.34938	0.579327	-2.0829	0.579327	-1.66515	0.897751	-2.20017	0.925371	-1.93266	0.925371	FALSE	FALSE	FALSE	FALSE	TRUE	FALSE	FALSE	FALSE	FALSE	FALSE	FALSE	FALSE	FALSE	FALSE	FALSE	FALSE	FALSE	FALSE	FALSE	FALSE
641311	RPL31P11	FALSE	0.0045886	0.994293	-0.197911	0.891357	-0.0966611	0.994293	0.0103958	0.991388	-0.482854	0.572671	-0.236229	0.991388	0.0930906	0.991783	-0.400326	0.973742	-0.153618	0.991783	FALSE	FALSE	FALSE	FALSE	FALSE	FALSE	FALSE	FALSE	FALSE	FALSE	FALSE	FALSE	FALSE	FALSE	FALSE	FALSE	FALSE	FALSE	FALSE	FALSE
127943	FCRLB	FALSE	-0.244712	0.925319	0.314573	0.941222	0.0349305	0.941222	0.502938	0.805928	-0.137761	0.986648	0.182589	0.986648	-0.573573	0.935567	-1.21361	0.860343	-0.893592	0.935567	FALSE	FALSE	TRUE	FALSE	FALSE	FALSE	FALSE	FALSE	FALSE	FALSE	FALSE	FALSE	FALSE	FALSE	FALSE	FALSE	FALSE	FALSE	FALSE	FALSE
11266	DUSP12	FALSE	-0.27122	0.766091	0.285637	0.803452	0.00720871	0.803452	-0.00095781	0.999578	0.303855	0.815431	0.151449	0.999578	-0.503392	0.783009	-0.198604	0.999174	-0.350998	0.999174	FALSE	FALSE	TRUE	FALSE	FALSE	FALSE	FALSE	FALSE	FALSE	FALSE	FALSE	FALSE	FALSE	FALSE	FALSE	FALSE	FALSE	FALSE	FALSE	FALSE
22926	ATF6	FALSE	-0.392005	0.319163	-0.496507	0.0897993	-0.444256	0.319163	-0.411544	0.353178	-0.14681	0.895482	-0.279177	0.895482	-0.204464	0.954559	0.0599454	0.999174	-0.0722592	0.999174	FALSE	FALSE	FALSE	FALSE	FALSE	FALSE	FALSE	FALSE	FALSE	FALSE	FALSE	FALSE	FALSE	FALSE	FALSE	FALSE	FALSE	FALSE	FALSE	FALSE
9722	NOS1AP	FALSE	1.23002	0.000713406	0.589428	0.349259	0.909725	0.349259	0.839272	0.0770317	0.628983	0.527051	0.734127	0.527051	0.707301	0.427027	0.497458	0.921199	0.602379	0.921199	FALSE	FALSE	FALSE	FALSE	TRUE	FALSE	FALSE	FALSE	FALSE	TRUE	FALSE	FALSE	FALSE	FALSE	FALSE	FALSE	FALSE	FALSE	FALSE	FALSE
400793	C1orf226	TRUE	0.812767	0.00640028	0.600224	0.0274068	0.706496	0.0274068	0.427237	0.299924	0.367429	0.565003	0.397333	0.565003	-0.0850164	0.987665	-0.144699	0.999174	-0.114857	0.999174	FALSE	FALSE	FALSE	FALSE	TRUE	FALSE	FALSE	FALSE	FALSE	FALSE	FALSE	FALSE	FALSE	FALSE	FALSE	FALSE	FALSE	FALSE	FALSE	FALSE
127933	UHMK1	FALSE	0.0387633	0.968366	0.190882	0.938702	0.114823	0.968366	0.317738	0.672287	0.164434	0.941956	0.241086	0.941956	-0.0768158	0.992999	-0.229937	0.999174	-0.153376	0.999174	FALSE	FALSE	FALSE	FALSE	FALSE	FALSE	FALSE	FALSE	FALSE	FALSE	FALSE	FALSE	FALSE	FALSE	FALSE	FALSE	FALSE	FALSE	FALSE	FALSE
6675	UAP1	FALSE	-1.60121	0.25976	-0.173519	0.962268	-0.887363	0.962268	-0.0841187	0.97105	-1.05284	0.635292	-0.568479	0.97105	-0.237232	0.987665	-1.20653	0.861505	-0.72188	0.987665	FALSE	FALSE	FALSE	FALSE	FALSE	FALSE	FALSE	FALSE	FALSE	FALSE	FALSE	FALSE	FALSE	FALSE	FALSE	FALSE	FALSE	FALSE	FALSE	FALSE
4921	DDR2	TRUE	-0.852531	0.0394967	-0.8846	0.000861083	-0.868566	0.0394967	-0.711283	0.045732	-0.680657	0.118302	-0.69597	0.118302	-0.791001	0.13694	-0.760263	0.247175	-0.775632	0.247175	FALSE	FALSE	TRUE	FALSE	TRUE	FALSE	FALSE	FALSE	FALSE	FALSE	FALSE	FALSE	TRUE	FALSE	FALSE	FALSE	FALSE	FALSE	FALSE	FALSE
51478	HSD17B7	FALSE	1.02579	0.0819191	0.934501	0.0872879	0.980145	0.0872879	-0.1067	0.947326	0.127692	0.973731	0.0104959	0.973731	0.0016748	0.999817	0.235738	0.999174	0.118707	0.999817	FALSE	FALSE	FALSE	FALSE	FALSE	FALSE	FALSE	FALSE	FALSE	FALSE	FALSE	FALSE	FALSE	FALSE	FALSE	FALSE	FALSE	FALSE	FALSE	TRUE
5999	RGS4	TRUE	2.1857	4.03209e-08	2.02575	1.24814e-07	2.10573	1.24814e-07	0.782633	0.310126	1.13612	0.216765	0.959379	0.310126	1.04238	0.357074	1.39505	0.230638	1.21871	0.357074	FALSE	TRUE	TRUE	FALSE	TRUE	FALSE	FALSE	FALSE	FALSE	FALSE	FALSE	FALSE	FALSE	FALSE	FALSE	FALSE	FALSE	FALSE	FALSE	FALSE
8490	RGS5	FALSE	0.322041	0.866824	-2.29731	0.244916	-0.987633	0.866824	-3.36086	0.0533591	-0.302018	0.973731	-1.83144	0.973731	-2.19092	0.817946	0.870611	0.999174	-0.660152	0.999174	FALSE	FALSE	FALSE	FALSE	TRUE	FALSE	FALSE	FALSE	FALSE	FALSE	FALSE	FALSE	FALSE	FALSE	FALSE	FALSE	FALSE	FALSE	FALSE	FALSE
83540	NUF2	FALSE	-2.53428	1.08546e-08	-0.56407	0.224163	-1.54917	0.224163	-0.491254	0.444133	-0.200981	0.895179	-0.346118	0.895179	-0.861781	0.234108	-0.571594	0.682406	-0.716687	0.682406	FALSE	TRUE	TRUE	FALSE	FALSE	FALSE	FALSE	FALSE	FALSE	FALSE	FALSE	FALSE	FALSE	FALSE	FALSE	FALSE	FALSE	FALSE	FALSE	FALSE
5087	PBX1	FALSE	-0.349849	0.0510528	-0.067699	0.91642	-0.208774	0.91642	-0.270818	0.262301	-0.0585215	0.961484	-0.16467	0.961484	-0.286922	0.685561	-0.0748319	0.999174	-0.180877	0.999174	FALSE	TRUE	TRUE	FALSE	FALSE	FALSE	FALSE	FALSE	FALSE	FALSE	FALSE	FALSE	FALSE	FALSE	FALSE	FALSE	FALSE	FALSE	TRUE	FALSE
100505795	PBX1-AS1	FALSE	0.785644	0.934058	-0.411185	0.986778	0.187229	0.986778	-1.19592	0.848916	0.391036	0.973731	-0.402442	0.973731	-0.551417	0.992999	1.03527	0.999174	0.241927	0.999174	FALSE	FALSE	FALSE	FALSE	FALSE	FALSE	FALSE	FALSE	FALSE	FALSE	FALSE	FALSE	FALSE	FALSE	FALSE	FALSE	FALSE	FALSE	FALSE	FALSE
4259	MGST3	FALSE	-0.01462	0.971907	-0.150516	0.732794	-0.0825678	0.971907	0.165523	0.588467	0.102624	0.895179	0.134074	0.895179	0.0799579	0.984008	0.0171687	0.999174	0.0485633	0.999174	FALSE	TRUE	TRUE	FALSE	FALSE	FALSE	FALSE	FALSE	FALSE	FALSE	FALSE	FALSE	FALSE	FALSE	FALSE	FALSE	FALSE	FALSE	FALSE	FALSE
223	ALDH9A1	FALSE	0.00159204	0.995741	0.0082072	0.991012	0.00489962	0.995741	0.163009	0.660226	0.657448	0.00414874	0.410229	0.660226	-0.123127	0.953694	0.371326	0.537261	0.124099	0.953694	TRUE	FALSE	FALSE	FALSE	FALSE	FALSE	FALSE	FALSE	FALSE	FALSE	FALSE	FALSE	FALSE	FALSE	FALSE	TRUE	FALSE	FALSE	FALSE	FALSE
54499	TMCO1	FALSE	0.0523161	0.902956	-0.112527	0.847705	-0.0301056	0.902956	0.0611866	0.921592	-0.0268614	0.986157	0.0171626	0.986157	0.0110818	0.998409	-0.077172	0.999174	-0.0330451	0.999174	FALSE	TRUE	TRUE	FALSE	FALSE	FALSE	FALSE	FALSE	FALSE	FALSE	FALSE	FALSE	FALSE	FALSE	FALSE	FALSE	FALSE	FALSE	FALSE	FALSE
7371	UCK2	FALSE	0.505375	0.646288	-0.317353	0.927673	0.0940113	0.927673	1.19353	0.171222	0.631008	0.730209	0.912268	0.730209	0.640985	0.815261	0.0781856	0.999174	0.359585	0.999174	FALSE	FALSE	FALSE	FALSE	FALSE	FALSE	FALSE	FALSE	FALSE	FALSE	FALSE	FALSE	FALSE	FALSE	FALSE	FALSE	FALSE	FALSE	FALSE	FALSE
57645	POGK	FALSE	0.205435	0.60243	-0.0412571	0.972378	0.0820891	0.972378	0.0296369	0.969691	-0.0150321	0.994097	0.00730238	0.994097	-0.0351899	0.997236	-0.0796844	0.999174	-0.0574372	0.999174	FALSE	TRUE	TRUE	FALSE	FALSE	FALSE	FALSE	FALSE	FALSE	FALSE	FALSE	FALSE	FALSE	FALSE	FALSE	FALSE	FALSE	FALSE	FALSE	FALSE
117143	TADA1	FALSE	0.795051	0.383693	0.279332	0.933943	0.537191	0.933943	0.591445	0.683111	0.474278	0.840367	0.532861	0.840367	0.37839	0.965775	0.261595	0.999174	0.319993	0.999174	FALSE	FALSE	FALSE	FALSE	FALSE	FALSE	FALSE	FALSE	FALSE	FALSE	FALSE	FALSE	FALSE	FALSE	FALSE	FALSE	FALSE	FALSE	FALSE	FALSE
387597	ILDR2	FALSE	0.344579	0.11954	0.377383	0.0272699	0.360981	0.11954	0.487524	0.016971	0.783352	2.75322e-05	0.635438	0.016971	0.43009	0.34352	0.72602	0.015605	0.578055	0.34352	FALSE	FALSE	TRUE	FALSE	TRUE	FALSE	FALSE	FALSE	FALSE	FALSE	FALSE	FALSE	FALSE	FALSE	FALSE	FALSE	FALSE	FALSE	FALSE	FALSE
84944	MAEL	FALSE	-2.92049	0.353361	0.483629	0.93553	-1.21843	0.93553	0.896896	0.681208	-0.148614	0.992328	0.374141	0.992328	1.08671	0.936782	0.0387418	0.999174	0.562728	0.999174	FALSE	FALSE	FALSE	FALSE	TRUE	FALSE	FALSE	FALSE	FALSE	FALSE	FALSE	FALSE	FALSE	FALSE	FALSE	FALSE	FALSE	FALSE	FALSE	FALSE
5451	POU2F1	FALSE	-0.413722	0.175378	-0.223452	0.701291	-0.318587	0.701291	-0.357037	0.332136	-0.805306	0.0206745	-0.581171	0.332136	-0.259613	0.890994	-0.707945	0.338544	-0.483779	0.890994	FALSE	TRUE	TRUE	FALSE	FALSE	FALSE	FALSE	FALSE	FALSE	FALSE	FALSE	FALSE	FALSE	FALSE	FALSE	FALSE	FALSE	FALSE	FALSE	FALSE
8804	CREG1	FALSE	-0.132236	0.922396	0.382303	0.817587	0.125034	0.922396	-0.699196	0.586802	0.364436	0.893644	-0.16738	0.893644	-1.01544	0.699001	0.0482726	0.999174	-0.483583	0.999174	FALSE	FALSE	FALSE	FALSE	FALSE	FALSE	FALSE	FALSE	FALSE	FALSE	FALSE	FALSE	FALSE	FALSE	FALSE	FALSE	FALSE	FALSE	FALSE	FALSE
100189211		FALSE	-0.567978	0.876057	-1.38343	0.808598	-0.975702	0.876057	-0.960945	0.834465	0.334932	0.97748	-0.313007	0.97748	-1.28575	0.957159	0.00799459	0.999297	-0.638877	0.999297	FALSE	FALSE	FALSE	FALSE	FALSE	FALSE	FALSE	FALSE	FALSE	FALSE	FALSE	FALSE	FALSE	FALSE	FALSE	FALSE	FALSE	FALSE	FALSE	FALSE
9019	MPZL1	FALSE	0.541678	0.12802	0.563416	0.0149366	0.552547	0.12802	0.492841	0.170884	0.264277	0.723596	0.378559	0.723596	-0.0052078	0.999019	-0.233692	0.973742	-0.11945	0.999019	FALSE	FALSE	FALSE	FALSE	FALSE	FALSE	FALSE	FALSE	FALSE	FALSE	FALSE	FALSE	FALSE	FALSE	FALSE	FALSE	FALSE	FALSE	FALSE	FALSE
25874	MPC2	FALSE	-0.385895	0.516675	0.00520576	0.998207	-0.190345	0.998207	0.150607	0.855159	0.438118	0.542994	0.294363	0.855159	0.133445	0.984008	0.420968	0.890974	0.277206	0.984008	FALSE	TRUE	TRUE	FALSE	FALSE	FALSE	FALSE	FALSE	FALSE	FALSE	FALSE	FALSE	FALSE	FALSE	FALSE	FALSE	FALSE	FALSE	FALSE	FALSE
55827	DCAF6	FALSE	0.189895	0.826965	0.233418	0.877435	0.211656	0.877435	0.445113	0.60991	0.0436221	0.989965	0.244367	0.989965	-0.121463	0.98855	-0.523108	0.891618	-0.322286	0.98855	FALSE	TRUE	TRUE	FALSE	FALSE	FALSE	FALSE	FALSE	FALSE	FALSE	FALSE	FALSE	FALSE	TRUE	FALSE	FALSE	FALSE	FALSE	FALSE	FALSE
23432	GPR161	FALSE	-0.112698	0.860981	-0.0848935	0.95086	-0.0987958	0.95086	-0.0602407	0.946528	-0.0397444	0.989218	-0.0499925	0.989218	0.0212658	0.998409	0.0419516	0.999174	0.0316087	0.999174	TRUE	TRUE	TRUE	FALSE	FALSE	FALSE	FALSE	FALSE	FALSE	FALSE	FALSE	FALSE	FALSE	FALSE	FALSE	FALSE	FALSE	FALSE	FALSE	FALSE
261726	TIPRL	FALSE	-0.785841	0.00785135	-0.331767	0.438937	-0.558804	0.438937	-0.796543	0.00163265	-0.263739	0.700095	-0.530141	0.700095	-0.276426	0.865642	0.256297	0.966881	-0.0100644	0.966881	FALSE	TRUE	TRUE	FALSE	FALSE	FALSE	FALSE	FALSE	FALSE	FALSE	FALSE	FALSE	FALSE	FALSE	FALSE	FALSE	FALSE	FALSE	FALSE	FALSE
375035	SFT2D2	FALSE	-0.56156	0.880287	-1.30016	0.794436	-0.930861	0.880287	-3.76185	0.239771	-1.31574	0.82383	-2.5388	0.82383	-2.64491	0.921459	-0.19963	0.999174	-1.42227	0.999174	FALSE	TRUE	TRUE	FALSE	FALSE	FALSE	FALSE	FALSE	FALSE	FALSE	FALSE	FALSE	FALSE	FALSE	FALSE	FALSE	FALSE	FALSE	FALSE	FALSE
481	ATP1B1	FALSE	0.628639	0.33558	0.402402	0.626447	0.515521	0.626447	0.340452	0.655359	0.767234	0.187443	0.553843	0.655359	0.150365	0.984008	0.577456	0.827018	0.363911	0.984008	TRUE	FALSE	FALSE	FALSE	TRUE	FALSE	FALSE	FALSE	FALSE	FALSE	FALSE	TRUE	TRUE	TRUE	FALSE	FALSE	FALSE	FALSE	FALSE	FALSE
29922	NME7	FALSE	0.560328	0.658505	0.358477	0.902792	0.459403	0.902792	0.961153	0.310126	-0.281129	0.962434	0.340012	0.962434	1.2953	0.396442	0.0539649	0.999174	0.674631	0.999174	FALSE	TRUE	TRUE	FALSE	FALSE	FALSE	FALSE	FALSE	FALSE	FALSE	FALSE	FALSE	FALSE	FALSE	FALSE	FALSE	FALSE	FALSE	FALSE	FALSE
8548	BLZF1	FALSE	-1.03292	0.256358	-0.00329327	0.999197	-0.518104	0.999197	0.29291	0.821703	-0.759614	0.696636	-0.233352	0.821703	0.964102	0.64393	-0.0876733	0.999174	0.438214	0.999174	FALSE	FALSE	FALSE	FALSE	FALSE	FALSE	FALSE	FALSE	FALSE	FALSE	FALSE	FALSE	FALSE	FALSE	FALSE	FALSE	FALSE	FALSE	FALSE	FALSE
57821	CCDC181	FALSE	-0.44471	0.528331	-0.00438726	0.998957	-0.224549	0.998957	0.193132	0.841365	-0.229345	0.901226	-0.0181066	0.901226	0.088388	0.992999	-0.334587	0.999174	-0.1231	0.999174	FALSE	FALSE	FALSE	FALSE	FALSE	FALSE	FALSE	FALSE	FALSE	FALSE	FALSE	FALSE	FALSE	FALSE	FALSE	FALSE	FALSE	FALSE	FALSE	FALSE
10560	SLC19A2	FALSE	-1.09903	0.470447	-0.904496	0.789198	-1.00176	0.789198	-2.13942	0.267741	-0.305375	0.952459	-1.2224	0.952459	-1.50442	0.865642	0.332388	0.999174	-0.586017	0.999174	FALSE	FALSE	FALSE	FALSE	FALSE	FALSE	FALSE	FALSE	FALSE	FALSE	FALSE	FALSE	FALSE	FALSE	FALSE	FALSE	FALSE	FALSE	TRUE	FALSE
92342	METTL18	FALSE	-0.513731	0.842697	0.315936	0.932815	-0.0988975	0.932815	-0.261039	0.909665	0.417281	0.941969	0.0781211	0.941969	-0.212005	0.990564	0.467668	0.999174	0.127831	0.999174	FALSE	TRUE	TRUE	FALSE	FALSE	FALSE	FALSE	FALSE	FALSE	FALSE	FALSE	FALSE	FALSE	FALSE	FALSE	FALSE	FALSE	FALSE	FALSE	FALSE
55732	C1orf112	FALSE	-3.15044	0.0366202	-0.15376	0.969756	-1.6521	0.969756	-0.34313	0.877471	-0.176634	0.979371	-0.259882	0.979371	-0.289221	0.984008	-0.123245	0.999174	-0.206233	0.999174	FALSE	FALSE	FALSE	FALSE	FALSE	FALSE	FALSE	FALSE	FALSE	FALSE	FALSE	FALSE	FALSE	FALSE	FALSE	FALSE	FALSE	FALSE	FALSE	FALSE
57147	SCYL3	FALSE	-1.50737	0.42822	-0.492677	0.918103	-1.00002	0.918103	-0.128083	0.958622	0.314717	0.941969	0.0933172	0.958622	0.124955	0.995213	0.56724	0.999174	0.346098	0.999174	TRUE	FALSE	FALSE	FALSE	FALSE	FALSE	FALSE	FALSE	FALSE	FALSE	FALSE	FALSE	FALSE	FALSE	FALSE	FALSE	FALSE	FALSE	FALSE	FALSE
22920	KIFAP3	FALSE	-0.339945	0.346225	0.0824461	0.941778	-0.12875	0.941778	-0.0849935	0.903535	-0.0774878	0.962583	-0.0812407	0.962583	-0.0784882	0.987665	-0.0710973	0.999174	-0.0747927	0.999174	FALSE	FALSE	FALSE	FALSE	FALSE	FALSE	FALSE	FALSE	FALSE	FALSE	FALSE	FALSE	FALSE	FALSE	TRUE	FALSE	FALSE	FALSE	FALSE	FALSE
92344	GORAB	FALSE	-0.711393	0.312654	-0.737401	0.367875	-0.724397	0.367875	-0.520465	0.513023	0.119834	0.967734	-0.200315	0.967734	-0.0995632	0.992999	0.540428	0.948832	0.220433	0.992999	FALSE	TRUE	TRUE	FALSE	FALSE	FALSE	FALSE	FALSE	FALSE	FALSE	FALSE	FALSE	FALSE	FALSE	FALSE	FALSE	FALSE	FALSE	FALSE	FALSE
5396	PRRX1	FALSE	-1.20483	0.00266103	-0.33044	0.617496	-0.767637	0.617496	-0.636049	0.250576	-0.0649867	0.983073	-0.350518	0.983073	-0.971942	0.164412	-0.401428	0.964881	-0.686685	0.964881	FALSE	TRUE	TRUE	FALSE	FALSE	FALSE	FALSE	FALSE	FALSE	FALSE	FALSE	FALSE	FALSE	FALSE	FALSE	FALSE	FALSE	FALSE	FALSE	FALSE
2329	FMO4	FALSE	0.114615	0.961982	-0.147013	0.975701	-0.0161991	0.975701	-0.207975	0.940931	-2.73083	0.411751	-1.4694	0.940931	2.28469	0.767352	-0.254206	0.999174	1.01524	0.999174	FALSE	FALSE	FALSE	FALSE	TRUE	FALSE	FALSE	FALSE	FALSE	FALSE	FALSE	FALSE	FALSE	FALSE	FALSE	FALSE	FALSE	FALSE	FALSE	FALSE
7151		FALSE	-0.889568	0.798124	-0.00713944	0.999197	-0.448354	0.999197	-0.700213	0.863	-0.402442	0.970066	-0.551327	0.970066	1.49968	0.949393	1.79745	0.981297	1.64857	0.981297	FALSE	FALSE	FALSE	FALSE	FALSE	FALSE	FALSE	FALSE	FALSE	FALSE	FALSE	FALSE	FALSE	FALSE	FALSE	FALSE	FALSE	FALSE	FALSE	FALSE
23215	PRRC2C	FALSE	-0.228344	0.405343	-0.0618554	0.942736	-0.1451	0.942736	0.200925	0.624721	0.106741	0.922214	0.153833	0.922214	0.125296	0.973138	0.0309717	0.999174	0.0781339	0.999174	FALSE	FALSE	FALSE	FALSE	FALSE	FALSE	FALSE	FALSE	FALSE	FALSE	FALSE	FALSE	FALSE	TRUE	FALSE	FALSE	FALSE	FALSE	TRUE	FALSE
8674	VAMP4	FALSE	-0.285794	0.726721	0.121184	0.948052	-0.0823054	0.948052	-0.217093	0.830325	-0.00405233	0.998868	-0.110573	0.998868	0.225672	0.974355	0.438717	0.966881	0.332194	0.974355	FALSE	TRUE	TRUE	FALSE	FALSE	FALSE	FALSE	FALSE	FALSE	FALSE	FALSE	FALSE	FALSE	FALSE	FALSE	FALSE	FALSE	FALSE	FALSE	FALSE
51603	METTL13	FALSE	-0.320312	0.693887	0.251474	0.863676	-0.0344189	0.863676	-0.00883944	0.995202	0.438202	0.688298	0.214681	0.995202	-0.517185	0.726169	-0.0702476	0.999174	-0.293717	0.999174	FALSE	TRUE	TRUE	FALSE	FALSE	FALSE	FALSE	FALSE	FALSE	FALSE	FALSE	FALSE	FALSE	FALSE	FALSE	FALSE	FALSE	FALSE	FALSE	FALSE
26052	DNM3	FALSE	0.0452273	0.981053	1.1429	0.438131	0.594064	0.981053	1.17408	0.331432	1.54145	0.212957	1.35776	0.331432	0.31352	0.982899	0.680847	0.961316	0.497184	0.982899	FALSE	FALSE	FALSE	FALSE	TRUE	FALSE	FALSE	FALSE	FALSE	FALSE	FALSE	FALSE	FALSE	FALSE	FALSE	FALSE	FALSE	FALSE	FALSE	FALSE
100628315		FALSE	1.14016		5.77336	0.212741	3.45676		5.3846		5.29572	0.485497	5.34016		2.17114	0.943174	2.08074	0.999174	2.12594	0.999174	FALSE	FALSE	FALSE	FALSE	FALSE	FALSE	FALSE	FALSE	FALSE	FALSE	FALSE	FALSE	FALSE	FALSE	FALSE	FALSE	FALSE	FALSE	FALSE	FALSE
102724541		FALSE	-0.726758	0.84833	-2.2805	0.493878	-1.50363	0.84833	-2.79375	0.3517	-0.545499	0.959916	-1.66962	0.959916	-2.42262	0.868525	-0.175456	0.999174	-1.29904	0.999174	FALSE	FALSE	FALSE	FALSE	FALSE	FALSE	FALSE	FALSE	FALSE	FALSE	FALSE	FALSE	FALSE	FALSE	FALSE	FALSE	FALSE	FALSE	FALSE	FALSE
5279	PIGC	FALSE	-0.412334	0.592983	-0.200774	0.933336	-0.306554	0.933336	-0.0650499	0.960019	-0.24858	0.88716	-0.156815	0.960019	-0.162984	0.984008	-0.346201	0.996248	-0.254592	0.996248	FALSE	FALSE	FALSE	FALSE	FALSE	FALSE	FALSE	FALSE	FALSE	FALSE	FALSE	FALSE	FALSE	FALSE	FALSE	FALSE	FALSE	FALSE	FALSE	FALSE
51430	SUCO	FALSE	-0.416482	0.0936965	0.136895	0.7755	-0.139794	0.7755	-0.503901	0.0581351	0.015155	0.992614	-0.244373	0.992614	-0.243842	0.85283	0.274997	0.909565	0.0155779	0.909565	FALSE	TRUE	TRUE	FALSE	FALSE	FALSE	FALSE	FALSE	FALSE	FALSE	FALSE	FALSE	FALSE	FALSE	FALSE	FALSE	FALSE	FALSE	FALSE	FALSE
7292	TNFSF4	FALSE	1.7527	0.671228	-0.0692306	0.996824	0.841736	0.996824	-4.15952		1.98755	0.780551	-1.08598				6.03344	0.437093			FALSE	FALSE	FALSE	FALSE	FALSE	FALSE	FALSE	FALSE	FALSE	FALSE	FALSE	FALSE	FALSE	FALSE	FALSE	FALSE	FALSE	FALSE	FALSE	FALSE
101928673	PRDX6-AS1	FALSE	0.268	0.903973	-1.41571	0.727996	-0.573857	0.903973	-0.4108	0.898258	0.797313	0.794254	0.193257	0.898258	3.65868	0.503793	4.86151	0.0410338	4.26009	0.503793	FALSE	FALSE	FALSE	FALSE	FALSE	FALSE	FALSE	FALSE	FALSE	FALSE	FALSE	FALSE	FALSE	FALSE	FALSE	FALSE	FALSE	FALSE	FALSE	FALSE
9588	PRDX6	FALSE	-0.213155	0.518224	0.0555579	0.937189	-0.0787983	0.937189	0.0929639	0.808071	0.103729	0.882424	0.0983464	0.882424	0.244865	0.74784	0.255557	0.843875	0.250211	0.843875	FALSE	TRUE	TRUE	FALSE	FALSE	FALSE	FALSE	FALSE	FALSE	FALSE	FALSE	FALSE	FALSE	FALSE	FALSE	TRUE	FALSE	FALSE	TRUE	FALSE
339416	ANKRD45	FALSE	-0.00535831	0.998084	0.676111	0.929054	0.335376	0.998084	0.0146249	0.998161	-0.687384	0.926856	-0.336379	0.998161	0.150698	0.998001	-0.55154	0.999174	-0.200421	0.999174	FALSE	FALSE	FALSE	FALSE	FALSE	FALSE	FALSE	FALSE	FALSE	FALSE	FALSE	FALSE	FALSE	FALSE	FALSE	FALSE	FALSE	FALSE	FALSE	FALSE
27252	KLHL20	FALSE	-0.251311	0.6857	-0.169865	0.926251	-0.210588	0.926251	0.259275	0.735272	0.162621	0.942895	0.210948	0.942895	0.329971	0.909101	0.233273	0.999174	0.281622	0.999174	FALSE	TRUE	TRUE	FALSE	FALSE	FALSE	FALSE	FALSE	FALSE	FALSE	FALSE	FALSE	FALSE	FALSE	FALSE	FALSE	FALSE	FALSE	TRUE	FALSE
91687	CENPL	FALSE	-3.09915	0.160143	-0.276646	0.964478	-1.6879	0.964478	-0.210982	0.951771	-0.365781	0.960001	-0.288381	0.960001	-0.178681	0.992999	-0.333813	0.999174	-0.256247	0.999174	FALSE	TRUE	TRUE	FALSE	FALSE	FALSE	FALSE	FALSE	FALSE	FALSE	FALSE	FALSE	FALSE	FALSE	FALSE	FALSE	FALSE	FALSE	FALSE	FALSE
55157	DARS2	FALSE	0.479518	0.598744	0.0851954	0.973662	0.282357	0.973662	-0.395578	0.775618	0.0662883	0.989311	-0.164645	0.989311	-0.646574	0.902046	-0.184414	0.999174	-0.415494	0.999174	FALSE	TRUE	TRUE	FALSE	FALSE	FALSE	FALSE	FALSE	FALSE	FALSE	FALSE	FALSE	FALSE	FALSE	FALSE	FALSE	FALSE	FALSE	FALSE	FALSE
100506046		FALSE	0.287727	0.945619	1.36238	0.66353	0.825055	0.945619	-0.0655569	0.990867	1.29593	0.792438	0.615184	0.990867	-0.124707	0.998409	1.23736	0.998408	0.556326	0.998409	FALSE	FALSE	FALSE	FALSE	FALSE	FALSE	FALSE	FALSE	FALSE	FALSE	FALSE	FALSE	FALSE	FALSE	FALSE	FALSE	FALSE	FALSE	FALSE	FALSE
60674	GAS5	FALSE	0.245065	0.501609	0.180552	0.777168	0.212809	0.777168	0.117293	0.840791	0.146373	0.883811	0.131833	0.883811	0.247237	0.884084	0.276371	0.941428	0.261804	0.941428	FALSE	FALSE	FALSE	FALSE	FALSE	FALSE	FALSE	FALSE	FALSE	FALSE	FALSE	FALSE	FALSE	FALSE	FALSE	FALSE	FALSE	FALSE	FALSE	FALSE
26769		FALSE	-3.22763	0.0664447	-0.687961	0.872413	-1.9578	0.872413	-1.90329	0.288038	-0.00114183	0.999529	-0.952216	0.999529	-1.06618	0.945124	0.831587	0.999174	-0.117296	0.999174	FALSE	FALSE	FALSE	FALSE	FALSE	FALSE	FALSE	FALSE	FALSE	FALSE	FALSE	FALSE	FALSE	FALSE	FALSE	FALSE	FALSE	FALSE	FALSE	FALSE
26774		FALSE	-0.726421	0.919121	-2.74762	0.771102	-1.73702	0.919121	1.01907	0.858962	-1.26484	0.942525	-0.122887	0.942525	0.166953	0.997797	-2.12217	0.955471	-0.977608	0.997797	FALSE	FALSE	FALSE	FALSE	FALSE	FALSE	FALSE	FALSE	FALSE	FALSE	FALSE	FALSE	FALSE	FALSE	FALSE	FALSE	FALSE	FALSE	FALSE	FALSE
26770		FALSE	1.34264	0.659327	0.68864	0.936594	1.01564	0.936594	-5.66323	0.1741	0.995509	0.900163	-2.33386	0.900163	-6.05759	0.297944	0.598299	0.999174	-2.72964	0.999174	FALSE	FALSE	FALSE	FALSE	FALSE	FALSE	FALSE	FALSE	FALSE	FALSE	FALSE	FALSE	FALSE	FALSE	FALSE	FALSE	FALSE	FALSE	FALSE	FALSE
84614	ZBTB37	FALSE	-0.266072	0.948439	0.630013	0.944212	0.181971	0.948439	-1.43255	0.757342	-0.968625	0.940128	-1.20059	0.940128	-3.25128	0.315674	-2.78136	0.715425	-3.01632	0.715425	FALSE	FALSE	FALSE	FALSE	FALSE	FALSE	FALSE	FALSE	FALSE	FALSE	FALSE	FALSE	FALSE	FALSE	FALSE	FALSE	FALSE	FALSE	FALSE	FALSE
149041	RC3H1	FALSE	-0.320608	0.806866	0.00505009	0.999193	-0.157779	0.999193	0.284527	0.826071	0.0694685	0.987583	0.176998	0.987583	0.555628	0.867206	0.340255	0.999174	0.447942	0.999174	TRUE	FALSE	FALSE	FALSE	FALSE	FALSE	FALSE	FALSE	FALSE	FALSE	FALSE	FALSE	FALSE	TRUE	FALSE	FALSE	FALSE	FALSE	FALSE	FALSE
9910	RABGAP1L	FALSE	-0.0819866	0.948066	-0.593905	0.674819	-0.337946	0.948066	-0.177988	0.904008	0.300572	0.926856	0.0612918	0.926856	-0.234261	0.983002	0.244282	0.999174	0.00501058	0.999174	FALSE	FALSE	FALSE	FALSE	FALSE	FALSE	FALSE	FALSE	FALSE	FALSE	FALSE	FALSE	FALSE	FALSE	FALSE	FALSE	FALSE	FALSE	FALSE	FALSE
27101	CACYBP	FALSE	-0.698561	0.140096	-0.0267951	0.986001	-0.362678	0.986001	0.212627	0.657519	-0.182958	0.853756	0.0148347	0.853756	0.105483	0.984008	-0.289992	0.955248	-0.092255	0.984008	FALSE	TRUE	TRUE	FALSE	FALSE	FALSE	FALSE	FALSE	FALSE	FALSE	FALSE	FALSE	FALSE	FALSE	FALSE	FALSE	FALSE	FALSE	FALSE	FALSE
63931	MRPS14	FALSE	-0.136331	0.774905	0.13491	0.88165	-0.000710678	0.88165	0.0383752	0.962399	-0.154376	0.887396	-0.0580004	0.962399	0.0328352	0.99757	-0.159605	0.999174	-0.0633847	0.999174	FALSE	FALSE	FALSE	FALSE	FALSE	FALSE	FALSE	FALSE	FALSE	FALSE	FALSE	FALSE	FALSE	FALSE	FALSE	FALSE	FALSE	FALSE	FALSE	FALSE
63923	TNN	FALSE	0.797161	0.724995	0.452881	0.94451	0.625021	0.94451	-0.894952	0.795987	0.450975	0.973472	-0.221989	0.973472	-0.641778	0.984008	0.710082	0.999174	0.034152	0.999174	FALSE	TRUE	TRUE	FALSE	FALSE	FALSE	FALSE	FALSE	FALSE	FALSE	FALSE	FALSE	FALSE	FALSE	FALSE	FALSE	FALSE	FALSE	FALSE	FALSE
9674	KIAA0040	FALSE	1.91984	0.372792	-0.155141	0.987483	0.882351	0.987483	0.863927	0.869274	-0.313289	0.98569	0.275319	0.98569	-0.690115	0.984008	-1.86788	0.935932	-1.279	0.984008	FALSE	TRUE	TRUE	FALSE	FALSE	FALSE	FALSE	FALSE	FALSE	FALSE	FALSE	FALSE	FALSE	FALSE	FALSE	FALSE	FALSE	FALSE	FALSE	FALSE
64326	COP1	FALSE	-0.513493	0.470447	-0.0133419	0.994684	-0.263417	0.994684	-1.09203	0.100385	-0.129099	0.957423	-0.610562	0.957423	-1.04555	0.440874	-0.0831201	0.999174	-0.564336	0.999174	FALSE	TRUE	TRUE	FALSE	FALSE	FALSE	FALSE	FALSE	FALSE	TRUE	FALSE	FALSE	FALSE	FALSE	FALSE	FALSE	FALSE	FALSE	FALSE	FALSE
460	ASTN1	FALSE	0.960185	0.157546	0.987297	0.19744	0.973741	0.19744	0.462497	0.685021	0.149587	0.973731	0.306042	0.973731	-0.19058	0.984008	-0.503395	0.98335	-0.346988	0.984008	FALSE	TRUE	TRUE	FALSE	FALSE	FALSE	FALSE	FALSE	FALSE	FALSE	FALSE	FALSE	FALSE	FALSE	FALSE	FALSE	FALSE	FALSE	FALSE	FALSE
57795	BRINP2	FALSE	1.66632	0.591833	0.536315	0.952523	1.10132	0.952523	2.26818	0.454975	3.07315	0.189368	2.67067	0.454975	2.06713	0.812236	2.87136	0.490989	2.46924	0.812236	TRUE	FALSE	FALSE	FALSE	TRUE	FALSE	FALSE	FALSE	FALSE	FALSE	FALSE	FALSE	FALSE	TRUE	FALSE	FALSE	FALSE	FALSE	FALSE	FALSE
730102	CRYZL2P	FALSE	-1.77602	0.31616	1.15019	0.472142	-0.312917	0.472142	1.50439	0.166538	0.703476	0.825412	1.10393	0.825412	0.965715	0.843492	0.163012	0.999174	0.564364	0.999174	FALSE	FALSE	FALSE	FALSE	FALSE	FALSE	FALSE	FALSE	FALSE	FALSE	FALSE	FALSE	FALSE	FALSE	FALSE	FALSE	FALSE	FALSE	FALSE	FALSE
100302401	RASAL2-AS1	FALSE	1.73354	0.500869	0.351974	0.968211	1.04275	0.968211	-4.94967		0.474047	0.978904	-2.23781		-6.19344	0.164429	-0.769544	0.999174	-3.48149	0.999174	FALSE	FALSE	FALSE	FALSE	FALSE	FALSE	FALSE	FALSE	FALSE	FALSE	FALSE	FALSE	FALSE	FALSE	FALSE	FALSE	FALSE	FALSE	FALSE	FALSE
9462	RASAL2	FALSE	-0.727417	0.428302	0.148845	0.959244	-0.289286	0.959244	-0.0651703	0.977623	-0.0418317	0.993115	-0.053501	0.993115	0.0523408	0.998409	0.0757647	0.999174	0.0640528	0.999174	FALSE	TRUE	TRUE	FALSE	FALSE	FALSE	FALSE	FALSE	FALSE	FALSE	FALSE	FALSE	FALSE	FALSE	FALSE	FALSE	FALSE	FALSE	FALSE	FALSE
55103	RALGPS2	FALSE	-1.18922	0.247131	-0.14189	0.947038	-0.665555	0.947038	-0.723001	0.337449	-0.392593	0.793657	-0.557797	0.793657	-0.590826	0.830105	-0.260843	0.999174	-0.425834	0.999174	FALSE	FALSE	TRUE	FALSE	TRUE	FALSE	FALSE	FALSE	FALSE	FALSE	FALSE	FALSE	FALSE	FALSE	FALSE	FALSE	FALSE	FALSE	FALSE	FALSE
9068	ANGPTL1	FALSE	-1.10484	0.0222939	-0.658756	0.120428	-0.881797	0.120428	-0.736593	0.17959	-0.520216	0.471982	-0.628404	0.471982	-0.499111	0.828467	-0.283575	0.999174	-0.391343	0.999174	FALSE	FALSE	FALSE	FALSE	FALSE	FALSE	FALSE	FALSE	FALSE	FALSE	FALSE	FALSE	FALSE	FALSE	FALSE	FALSE	FALSE	FALSE	FALSE	FALSE
9917	FAM20B	FALSE	0.0461195	0.94783	-0.00969024	0.994884	0.0182146	0.994884	-0.476475	0.387974	0.0194575	0.994097	-0.228509	0.994097	-0.660384	0.490336	-0.164755	0.999174	-0.41257	0.999174	FALSE	FALSE	FALSE	FALSE	FALSE	FALSE	FALSE	FALSE	FALSE	FALSE	FALSE	FALSE	FALSE	FALSE	FALSE	FALSE	FALSE	FALSE	FALSE	FALSE
64222	TOR3A	FALSE	-0.0642867	0.92552	-0.334227	0.679043	-0.199257	0.92552	-0.29132	0.628575	-0.525803	0.363302	-0.408562	0.628575	0.283389	0.923191	0.0491487	0.999174	0.166269	0.999174	FALSE	TRUE	TRUE	FALSE	FALSE	FALSE	FALSE	FALSE	FALSE	FALSE	FALSE	FALSE	FALSE	FALSE	FALSE	FALSE	FALSE	FALSE	FALSE	FALSE
27	ABL2	FALSE	0.474059	0.426232	-0.0652841	0.976289	0.204387	0.976289	-0.00151683	0.999254	0.178016	0.936881	0.0882497	0.999254	0.0432628	0.997868	0.222512	0.999174	0.132887	0.999174	FALSE	FALSE	FALSE	FALSE	FALSE	TRUE	FALSE	FALSE	FALSE	FALSE	FALSE	FALSE	FALSE	FALSE	FALSE	FALSE	FALSE	FALSE	FALSE	FALSE
6646	SOAT1	FALSE	0.0144446	0.986701	0.386909	0.539093	0.200677	0.986701	-0.17807	0.852063	0.0235504	0.994067	-0.0772595	0.994067	-0.204704	0.969061	-0.0031729	0.999297	-0.103939	0.999297	FALSE	TRUE	TRUE	FALSE	FALSE	FALSE	FALSE	FALSE	FALSE	FALSE	FALSE	FALSE	FALSE	FALSE	FALSE	FALSE	FALSE	FALSE	TRUE	FALSE
163590	TOR1AIP2	FALSE	0.202004	0.644611	0.0618971	0.958733	0.131951	0.958733	0.11599	0.853902	0.092531	0.957902	0.10426	0.957902	0.377419	0.767352	0.354329	0.925743	0.365874	0.925743	FALSE	TRUE	TRUE	FALSE	FALSE	FALSE	FALSE	FALSE	FALSE	FALSE	FALSE	FALSE	FALSE	FALSE	FALSE	FALSE	FALSE	FALSE	FALSE	FALSE
26092	TOR1AIP1	FALSE	-0.277223	0.750083	0.201317	0.889507	-0.0379529	0.889507	-0.19878	0.823015	-0.415709	0.787196	-0.307245	0.823015	0.0719035	0.9931	-0.145184	0.999174	-0.0366402	0.999174	FALSE	TRUE	TRUE	FALSE	FALSE	FALSE	FALSE	FALSE	FALSE	FALSE	FALSE	FALSE	FALSE	FALSE	FALSE	FALSE	FALSE	FALSE	TRUE	FALSE
9857	CEP350	FALSE	-0.630678	0.0586131	-0.214906	0.728217	-0.422792	0.728217	-0.130313	0.858126	0.206388	0.787196	0.0380372	0.858126	0.0259034	0.998409	0.362422	0.854305	0.194163	0.998409	FALSE	TRUE	TRUE	FALSE	FALSE	FALSE	FALSE	FALSE	FALSE	FALSE	FALSE	FALSE	TRUE	FALSE	FALSE	FALSE	FALSE	FALSE	FALSE	FALSE
5768	QSOX1	FALSE	0.931268	0.0277351	-0.307387	0.806451	0.31194	0.806451	0.270935	0.762852	-0.110544	0.972992	0.0801954	0.972992	0.668898	0.680429	0.287681	0.999174	0.478289	0.999174	FALSE	FALSE	FALSE	FALSE	FALSE	FALSE	FALSE	FALSE	FALSE	FALSE	FALSE	FALSE	FALSE	FALSE	FALSE	FALSE	FALSE	FALSE	FALSE	FALSE
200058		FALSE	-0.390205	0.896335	-0.50837	0.939964	-0.449287	0.939964	-1.09965	0.755115	-0.378406	0.962746	-0.739029	0.962746	-0.188077	0.998409	0.535788	0.999174	0.173856	0.999174	FALSE	FALSE	FALSE	FALSE	TRUE	FALSE	FALSE	FALSE	FALSE	FALSE	FALSE	FALSE	FALSE	FALSE	FALSE	FALSE	FALSE	FALSE	FALSE	FALSE
100527964	ACBD6	FALSE	0.0287365	0.987351	0.465311	0.885579	0.247024	0.987351	-0.822897	0.776642	0.690762	0.769988	-0.0660678	0.776642	-0.560507	0.984008	0.957444	0.934716	0.198468	0.984008	FALSE	FALSE	FALSE	FALSE	FALSE	FALSE	FALSE	FALSE	FALSE	FALSE	FALSE	FALSE	FALSE	FALSE	FALSE	FALSE	FALSE	FALSE	FALSE	FALSE
84320	ACBD6	FALSE	-0.106863	0.885311	-0.225935	0.871741	-0.166399	0.885311	0.262151	0.69359	0.0779247	0.97748	0.170038	0.97748	-0.0645631	0.992999	-0.249061	0.999174	-0.156812	0.999174	FALSE	TRUE	TRUE	FALSE	FALSE	FALSE	FALSE	FALSE	FALSE	FALSE	FALSE	FALSE	FALSE	FALSE	FALSE	FALSE	FALSE	FALSE	FALSE	FALSE
9213	XPR1	FALSE	-0.183688	0.752228	0.220083	0.762122	0.0181975	0.762122	-0.0197323	0.980137	0.0437034	0.984466	0.0119856	0.984466	0.105906	0.984008	0.169359	0.999174	0.137632	0.999174	TRUE	TRUE	TRUE	FALSE	FALSE	FALSE	FALSE	FALSE	FALSE	FALSE	FALSE	FALSE	FALSE	FALSE	FALSE	TRUE	FALSE	FALSE	TRUE	FALSE
10228	STX6	FALSE	0.0433924	0.961029	0.486536	0.270011	0.264964	0.961029	0.277519	0.661424	0.47069	0.394469	0.374104	0.661424	-0.0917863	0.987665	0.101429	0.999174	0.00482143	0.999174	FALSE	TRUE	TRUE	FALSE	FALSE	FALSE	FALSE	FALSE	FALSE	FALSE	FALSE	FALSE	FALSE	FALSE	FALSE	FALSE	FALSE	FALSE	FALSE	FALSE
3140	MR1	FALSE	0.597108	0.836874	-4.97511	0.190029	-2.189	0.836874	0.603005	0.895584	-1.31063	0.841594	-0.353811	0.895584	5.52803	0.279397	3.61467		4.57135		FALSE	FALSE	FALSE	FALSE	TRUE	FALSE	FALSE	FALSE	FALSE	FALSE	FALSE	FALSE	TRUE	FALSE	FALSE	FALSE	FALSE	FALSE	FALSE	FALSE
51278	IER5	FALSE	0.144138	0.521608	0.0118	0.986778	0.0779692	0.986778	0.247484	0.315871	-0.0327756	0.980767	0.107354	0.980767	0.315482	0.595462	0.0351971	0.999174	0.17534	0.999174	FALSE	TRUE	TRUE	FALSE	FALSE	FALSE	FALSE	FALSE	FALSE	FALSE	FALSE	FALSE	FALSE	FALSE	FALSE	FALSE	FALSE	FALSE	FALSE	FALSE
2752	GLUL	FALSE	-0.199234	0.45702	0.0683412	0.925129	-0.0654466	0.925129	-0.0731956	0.862325	0.095171	0.922472	0.0109877	0.922472	-0.0671224	0.984008	0.101268	0.999174	0.017073	0.999174	TRUE	TRUE	TRUE	FALSE	FALSE	FALSE	FALSE	FALSE	FALSE	FALSE	FALSE	FALSE	FALSE	TRUE	FALSE	FALSE	FALSE	FALSE	FALSE	FALSE
6041	RNASEL	FALSE	-0.484723	0.746751	-0.258794	0.952154	-0.371758	0.952154	0.0632671	0.978096	-1.83225	0.584636	-0.884492	0.978096	0.927422	0.885397	-0.965547	0.999174	-0.0190626	0.999174	FALSE	FALSE	FALSE	FALSE	FALSE	FALSE	FALSE	FALSE	FALSE	FALSE	FALSE	FALSE	FALSE	FALSE	FALSE	FALSE	FALSE	FALSE	FALSE	FALSE
6004	RGS16	TRUE	1.32328	2.66411e-11	0.560985	0.0231308	0.942134	0.0231308	1.13118	8.26065e-10	1.07531	6.79837e-05	1.10324	6.79837e-05	1.12605	1.11641e-06	1.07035	0.00232096	1.0982	0.00232096	FALSE	TRUE	TRUE	FALSE	FALSE	FALSE	FALSE	FALSE	FALSE	FALSE	FALSE	FALSE	FALSE	FALSE	FALSE	FALSE	FALSE	FALSE	FALSE	FALSE
80896	NPL	FALSE	-3.73403	0.220866	0.855286	0.841821	-1.43937	0.841821	0.677557	0.837916	1.04772	0.801708	0.86264	0.837916	2.61771	0.724178	2.98453	0.667836	2.80112	0.724178	FALSE	TRUE	TRUE	FALSE	FALSE	FALSE	FALSE	FALSE	FALSE	FALSE	FALSE	FALSE	FALSE	FALSE	FALSE	FALSE	FALSE	FALSE	FALSE	FALSE
1660	DHX9	FALSE	-0.246387	0.41723	0.0621526	0.935329	-0.0921173	0.935329	0.19497	0.604447	0.124512	0.896211	0.159741	0.896211	-0.00558234	0.999019	-0.0761469	0.999174	-0.0408646	0.999174	FALSE	FALSE	FALSE	FALSE	FALSE	FALSE	FALSE	FALSE	FALSE	FALSE	FALSE	FALSE	TRUE	FALSE	FALSE	FALSE	FALSE	FALSE	FALSE	FALSE
3915	LAMC1	FALSE	0.135868	0.495649	0.408077	0.00438501	0.271973	0.495649	0.0247194	0.960663	0.0151804	0.993115	0.0199499	0.993115	0.364334	0.561307	0.354567	0.814983	0.35945	0.814983	FALSE	TRUE	TRUE	FALSE	FALSE	FALSE	FALSE	FALSE	FALSE	FALSE	FALSE	FALSE	TRUE	FALSE	FALSE	TRUE	FALSE	FALSE	FALSE	FALSE
23057	NMNAT2	FALSE	-0.571502	0.817754	-0.570767	0.922652	-0.571135	0.922652	-2.45506	0.32331	-0.161621	0.988569	-1.30834	0.988569	-3.95687	0.010227	-1.66397	0.753866	-2.81042	0.753866	FALSE	FALSE	FALSE	FALSE	TRUE	FALSE	FALSE	FALSE	FALSE	FALSE	FALSE	FALSE	FALSE	FALSE	TRUE	FALSE	FALSE	FALSE	FALSE	TRUE
9887	SMG7	FALSE	0.00986798	0.992015	0.146361	0.940549	0.0781147	0.992015	-0.00353398	0.998161	0.244588	0.888177	0.120527	0.998161	0.336907	0.935752	0.585202	0.853989	0.461054	0.935752	FALSE	FALSE	TRUE	FALSE	FALSE	FALSE	FALSE	FALSE	FALSE	FALSE	FALSE	FALSE	FALSE	FALSE	FALSE	FALSE	FALSE	FALSE	FALSE	FALSE
10092	ARPC5	FALSE	-0.318501	0.176051	-0.0230519	0.975854	-0.170776	0.975854	-0.531555	0.0512983	-0.300452	0.418233	-0.416003	0.418233	-0.264944	0.865642	-0.0341408	0.999174	-0.149542	0.999174	FALSE	TRUE	TRUE	FALSE	FALSE	FALSE	FALSE	FALSE	FALSE	FALSE	FALSE	FALSE	FALSE	FALSE	FALSE	FALSE	FALSE	FALSE	FALSE	FALSE
23179	RGL1	FALSE	-0.838602	0.0847781	-0.210115	0.843354	-0.524358	0.843354	-0.0585529	0.951884	0.0972554	0.962746	0.0193513	0.962746	0.289419	0.937438	0.445136	0.921915	0.367277	0.937438	FALSE	TRUE	TRUE	FALSE	FALSE	FALSE	FALSE	FALSE	FALSE	FALSE	FALSE	FALSE	FALSE	FALSE	FALSE	FALSE	FALSE	FALSE	FALSE	FALSE
23127	COLGALT2	FALSE	0.402853	0.00213556	0.228819	0.210991	0.315836	0.210991	0.30382	0.152764	0.382689	0.0803084	0.343255	0.152764	0.0827549	0.974355	0.16168	0.955248	0.122218	0.974355	FALSE	TRUE	TRUE	FALSE	FALSE	FALSE	FALSE	FALSE	FALSE	FALSE	FALSE	FALSE	FALSE	FALSE	FALSE	FALSE	FALSE	FALSE	FALSE	FALSE
116461	TSEN15	FALSE	-0.75267	0.015004	-0.212964	0.770953	-0.482817	0.770953	-0.361861	0.48099	-0.0887118	0.95436	-0.225287	0.95436	-0.454172	0.63583	-0.181098	0.998408	-0.317635	0.998408	FALSE	TRUE	TRUE	FALSE	FALSE	FALSE	FALSE	FALSE	FALSE	FALSE	FALSE	FALSE	FALSE	FALSE	FALSE	FALSE	FALSE	FALSE	FALSE	FALSE
81563	C1orf21	FALSE	0.329433	0.458102	-0.0434598	0.976502	0.142986	0.976502	-0.323751	0.604447	0.029198	0.990718	-0.147276	0.990718	0.0838744	0.991297	0.436655	0.912001	0.260265	0.991297	FALSE	FALSE	FALSE	FALSE	FALSE	FALSE	FALSE	FALSE	FALSE	FALSE	FALSE	FALSE	FALSE	FALSE	FALSE	FALSE	FALSE	FALSE	FALSE	FALSE
80267	EDEM3	FALSE	-0.79025	0.289925	-0.229375	0.841821	-0.509812	0.841821	0.03074	0.972241	0.00903602	0.99737	0.019888	0.99737	-0.086667	0.987665	-0.108347	0.999174	-0.0975069	0.999174	TRUE	TRUE	TRUE	FALSE	FALSE	FALSE	FALSE	FALSE	FALSE	FALSE	FALSE	FALSE	FALSE	FALSE	FALSE	FALSE	FALSE	FALSE	FALSE	FALSE
116496	NIBAN1	FALSE	0.999133	0.162276	0.89803	0.212409	0.948582	0.212409	2.04576	7.10217e-07	1.91444	7.08567e-05	1.9801	7.08567e-05	1.13364	0.0795262	1.00223	0.310728	1.06793	0.310728	FALSE	TRUE	TRUE	FALSE	FALSE	FALSE	FALSE	FALSE	FALSE	FALSE	FALSE	FALSE	FALSE	FALSE	FALSE	FALSE	FALSE	FALSE	FALSE	FALSE
6045	RNF2	FALSE	-0.671552	0.578706	0.0389526	0.987439	-0.316299	0.987439	-0.243748	0.878671	0.0611427	0.989487	-0.0913024	0.989487	-0.16194	0.99	0.142953	0.999174	-0.00949378	0.999174	FALSE	FALSE	FALSE	FALSE	FALSE	FALSE	FALSE	FALSE	FALSE	FALSE	FALSE	FALSE	FALSE	FALSE	FALSE	FALSE	FALSE	FALSE	FALSE	FALSE
81627	TRMT1L	FALSE	0.626238	0.59545	0.473238	0.805847	0.549738	0.805847	0.665811	0.475736	1.61902	0.00294398	1.14241	0.475736	1.13454	0.575996	2.08848	0.00901259	1.61151	0.575996	FALSE	FALSE	TRUE	FALSE	FALSE	FALSE	FALSE	FALSE	FALSE	FALSE	FALSE	FALSE	FALSE	FALSE	FALSE	FALSE	FALSE	FALSE	FALSE	FALSE
54823	SWT1	FALSE	-0.871395	0.27038	0.237276	0.901994	-0.317059	0.901994	-0.973627	0.345165	-0.270894	0.900101	-0.622261	0.900101	-0.645231	0.889255	0.0581512	0.999174	-0.29354	0.999174	FALSE	TRUE	TRUE	FALSE	FALSE	FALSE	FALSE	FALSE	FALSE	FALSE	FALSE	FALSE	FALSE	FALSE	FALSE	FALSE	FALSE	FALSE	FALSE	FALSE
10625	IVNS1ABP	FALSE	-0.0611104	0.944786	-0.0300334	0.986778	-0.0455719	0.986778	0.128543	0.891369	0.440257	0.66103	0.2844	0.891369	-0.316354	0.894457	-0.00444224	0.999297	-0.160398	0.999297	FALSE	FALSE	FALSE	FALSE	FALSE	FALSE	FALSE	FALSE	FALSE	FALSE	FALSE	FALSE	FALSE	FALSE	FALSE	FALSE	FALSE	FALSE	FALSE	FALSE
7175	TPR	FALSE	-0.549174	0.0598005	-0.116613	0.863255	-0.332893	0.863255	0.495155	0.142677	0.280857	0.70884	0.388006	0.70884	0.479347	0.576257	0.264986	0.975671	0.372167	0.975671	FALSE	FALSE	TRUE	FALSE	FALSE	FALSE	FALSE	FALSE	FALSE	FALSE	FALSE	FALSE	FALSE	FALSE	FALSE	FALSE	FALSE	FALSE	TRUE	FALSE
54953	ODR4	FALSE	-0.697774	0.152257	0.169006	0.889035	-0.264384	0.889035	-0.0827263	0.931325	-0.0014707	0.999525	-0.0420985	0.999525	0.37611	0.884084	0.457274	0.955248	0.416692	0.955248	FALSE	FALSE	FALSE	FALSE	FALSE	FALSE	FALSE	FALSE	FALSE	FALSE	FALSE	FALSE	FALSE	FALSE	FALSE	FALSE	FALSE	FALSE	FALSE	FALSE
5321	PLA2G4A	FALSE	-1.0959	0.705295	-0.103146	0.984013	-0.599522	0.984013	-0.431897	0.841181	0.197738	0.97546	-0.117079	0.97546	-0.334406	0.984008	0.295405	0.999174	-0.0195004	0.999174	FALSE	FALSE	FALSE	FALSE	FALSE	FALSE	FALSE	FALSE	FALSE	FALSE	FALSE	FALSE	FALSE	FALSE	FALSE	FALSE	FALSE	FALSE	FALSE	FALSE
339479	BRINP3	FALSE	1.47632	0.645442	2.91758	0.473596	2.19695	0.645442	2.17671	0.353178	2.7362	0.163846	2.45646	0.353178	2.74359	0.573605	3.30921	0.253461	3.0264	0.573605	FALSE	TRUE	TRUE	FALSE	TRUE	FALSE	FALSE	FALSE	FALSE	FALSE	FALSE	FALSE	FALSE	FALSE	FALSE	FALSE	FALSE	FALSE	FALSE	FALSE
101929120		FALSE	-0.208203	0.940435	-1.02427	0.728217	-0.616235	0.940435	0.44266	0.823633	0.161274	0.982491	0.301967	0.982491	-0.159503	0.992999	-0.439752	0.999174	-0.299627	0.999174	FALSE	FALSE	FALSE	FALSE	FALSE	FALSE	FALSE	FALSE	FALSE	FALSE	FALSE	FALSE	FALSE	FALSE	FALSE	FALSE	FALSE	FALSE	FALSE	FALSE
100616345	MIR4426	FALSE	0.613053	0.580013	-0.360867	0.929054	0.126093	0.929054	-0.175653	0.938318	0.765473	0.565003	0.29491	0.938318	-0.468955	0.959236	0.473209	0.999174	0.00212676	0.999174	FALSE	FALSE	FALSE	FALSE	FALSE	FALSE	FALSE	FALSE	FALSE	FALSE	FALSE	FALSE	FALSE	FALSE	FALSE	FALSE	FALSE	FALSE	FALSE	FALSE
5997	RGS2	FALSE	-0.719864	0.663705	0.855154	0.573971	0.0676451	0.663705	0.454353	0.809896	0.140541	0.982231	0.297447	0.982231	-0.472042	0.945124	-0.785378	0.915334	-0.62871	0.945124	FALSE	TRUE	TRUE	FALSE	FALSE	FALSE	FALSE	FALSE	FALSE	FALSE	FALSE	FALSE	FALSE	FALSE	FALSE	FALSE	FALSE	FALSE	FALSE	FALSE
51377	UCHL5	FALSE	-0.586537	0.570267	0.225799	0.93885	-0.180369	0.93885	0.709735	0.414887	1.05902	0.223464	0.884375	0.414887	0.245833	0.962104	0.595291	0.840709	0.420562	0.962104	FALSE	TRUE	TRUE	FALSE	FALSE	FALSE	FALSE	FALSE	FALSE	FALSE	FALSE	FALSE	FALSE	FALSE	FALSE	FALSE	FALSE	FALSE	FALSE	FALSE
6738	RO60	FALSE	-0.358721	0.184384	0.0317111	0.972691	-0.163505	0.972691	-0.267288	0.420087	0.19288	0.76151	-0.0372041	0.76151	-0.0812196	0.984008	0.379028	0.660728	0.148904	0.984008	FALSE	TRUE	TRUE	FALSE	FALSE	FALSE	FALSE	FALSE	FALSE	FALSE	FALSE	FALSE	TRUE	FALSE	FALSE	FALSE	FALSE	FALSE	FALSE	FALSE
51022	GLRX2	FALSE	0.254831	0.812094	0.385272	0.800362	0.320052	0.812094	0.687086	0.366957	0.63184	0.659496	0.659463	0.659496	0.450234	0.872514	0.39484	0.998408	0.422537	0.998408	FALSE	TRUE	TRUE	FALSE	FALSE	FALSE	FALSE	FALSE	FALSE	FALSE	FALSE	FALSE	FALSE	FALSE	FALSE	FALSE	FALSE	FALSE	FALSE	FALSE
79577	CDC73	FALSE	-0.207252	0.7599	0.0653484	0.960578	-0.0709519	0.960578	-0.212552	0.748945	0.081014	0.973406	-0.0657689	0.973406	-0.256762	0.937438	0.0368183	0.999174	-0.109972	0.999174	FALSE	TRUE	TRUE	FALSE	FALSE	FALSE	FALSE	FALSE	FALSE	FALSE	FALSE	FALSE	FALSE	FALSE	FALSE	FALSE	FALSE	FALSE	FALSE	FALSE
8707	B3GALT2	FALSE	-5.07867		-0.405779	0.973758	-2.74222		0.101019	0.989337	-1.10782	0.945912	-0.503401	0.989337	-1.93112		-3.14175		-2.53643		FALSE	FALSE	FALSE	FALSE	TRUE	FALSE	FALSE	FALSE	FALSE	FALSE	FALSE	FALSE	FALSE	FALSE	FALSE	FALSE	FALSE	FALSE	FALSE	FALSE
343450	KCNT2	FALSE	0.524209	0.811967	1.5326	0.307876	1.02841	0.811967	-0.499022	0.91041	0.435088	0.962746	-0.0319667	0.962746	-0.430664	0.992268	0.503179	0.999174	0.0362571	0.999174	FALSE	FALSE	TRUE	FALSE	TRUE	FALSE	FALSE	FALSE	TRUE	FALSE	FALSE	FALSE	FALSE	FALSE	FALSE	FALSE	FALSE	FALSE	FALSE	FALSE
259266	ASPM	FALSE	-1.44518	0.00238302	-0.444744	0.417465	-0.944961	0.417465	-0.131342	0.859325	0.295139	0.714505	0.0818984	0.859325	-0.419183	0.732408	0.00718522	0.999174	-0.205999	0.999174	TRUE	FALSE	TRUE	FALSE	FALSE	FALSE	FALSE	FALSE	FALSE	FALSE	FALSE	FALSE	FALSE	FALSE	FALSE	FALSE	TRUE	TRUE	FALSE	FALSE
360023	ZBTB41	FALSE	-1.05862	0.0934065	0.229597	0.891748	-0.414511	0.891748	-0.400076	0.64371	-0.399969	0.769988	-0.400023	0.769988	0.071621	0.994741	0.0718988	0.999174	0.0717599	0.999174	FALSE	FALSE	FALSE	FALSE	FALSE	FALSE	FALSE	FALSE	FALSE	FALSE	FALSE	FALSE	TRUE	FALSE	FALSE	FALSE	FALSE	FALSE	FALSE	FALSE
23418	CRB1	FALSE	-0.151865	0.92421	-0.0740815	0.980772	-0.112973	0.980772	-0.0316792	0.985232	0.525048	0.749997	0.246684	0.985232	0.140608	0.992636	0.697846	0.891618	0.419227	0.992636	FALSE	TRUE	TRUE	FALSE	FALSE	FALSE	FALSE	FALSE	FALSE	FALSE	FALSE	FALSE	FALSE	FALSE	FALSE	FALSE	FALSE	FALSE	FALSE	FALSE
163486	DENND1B	FALSE	-0.729993	0.644611	-0.346771	0.937496	-0.538382	0.937496	-0.507717	0.762835	-1.39039	0.582494	-0.949055	0.762835	0.259123	0.987665	-0.624946	0.999174	-0.182911	0.999174	FALSE	TRUE	TRUE	FALSE	FALSE	FALSE	FALSE	FALSE	FALSE	FALSE	FALSE	FALSE	FALSE	FALSE	FALSE	FALSE	FALSE	FALSE	FALSE	FALSE
388722	C1orf53	FALSE	0.0963346	0.955574	0.0268963	0.993325	0.0616155	0.993325	0.462402	0.797865	-0.389383	0.901226	0.0365097	0.901226	0.0576081	0.998409	-0.793747	0.943031	-0.36807	0.998409	FALSE	FALSE	TRUE	FALSE	FALSE	FALSE	FALSE	FALSE	FALSE	FALSE	FALSE	FALSE	FALSE	FALSE	FALSE	FALSE	FALSE	FALSE	FALSE	FALSE
140609	NEK7	FALSE	-0.624215	0.409745	-0.612365	0.65013	-0.61829	0.65013	-1.16872	0.0788806	-0.366148	0.849201	-0.767433	0.849201	0.0768012	0.998409	0.881445	0.9308	0.479123	0.998409	FALSE	TRUE	TRUE	FALSE	FALSE	FALSE	FALSE	FALSE	FALSE	FALSE	FALSE	FALSE	FALSE	FALSE	FALSE	FALSE	FALSE	FALSE	FALSE	FALSE
23528	ZNF281	FALSE	-1.2873	0.000258481	-0.136667	0.915751	-0.711981	0.915751	-0.323067	0.603684	0.0816812	0.97609	-0.120693	0.97609	0.00311497	0.999812	0.407404	0.964881	0.20526	0.999812	FALSE	TRUE	TRUE	FALSE	FALSE	FALSE	FALSE	FALSE	FALSE	FALSE	FALSE	FALSE	FALSE	FALSE	FALSE	FALSE	FALSE	FALSE	FALSE	FALSE
9928	KIF14	FALSE	-1.95358	0.00526328	-0.048644	0.986184	-1.00111	0.986184	0.124006	0.926025	0.358891	0.815431	0.241449	0.926025	-0.151554	0.987427	0.0830323	0.999174	-0.0342607	0.999174	FALSE	TRUE	TRUE	FALSE	FALSE	FALSE	FALSE	FALSE	FALSE	FALSE	FALSE	FALSE	FALSE	FALSE	FALSE	FALSE	FALSE	FALSE	TRUE	FALSE
83479	DDX59	FALSE	-2.40441	0.0104932	0.0368027	0.988432	-1.18381	0.988432	0.168232	0.917593	-0.447983	0.88582	-0.139876	0.917593	-0.0464527	0.998409	-0.662979	0.986864	-0.354716	0.998409	FALSE	FALSE	FALSE	FALSE	FALSE	FALSE	FALSE	FALSE	FALSE	FALSE	FALSE	FALSE	FALSE	FALSE	FALSE	FALSE	FALSE	FALSE	FALSE	FALSE
23271	CAMSAP2	FALSE	-0.509596	0.170136	-0.25641	0.679033	-0.383003	0.679033	-0.296157	0.563548	0.159468	0.891368	-0.0683446	0.891368	-0.46703	0.634031	-0.0115138	0.999174	-0.239272	0.999174	FALSE	TRUE	TRUE	FALSE	FALSE	FALSE	FALSE	FALSE	FALSE	FALSE	FALSE	FALSE	FALSE	TRUE	FALSE	FALSE	FALSE	FALSE	FALSE	FALSE
55765	INAVA	FALSE	0.417802	0.894302	-1.92577	0.68696	-0.753984	0.894302	0.543644	0.884628	0.265573	0.982025	0.404609	0.982025	0.0101612	0.999812	-0.268045	0.999174	-0.128942	0.999812	FALSE	FALSE	FALSE	FALSE	FALSE	FALSE	FALSE	FALSE	FALSE	FALSE	FALSE	FALSE	FALSE	FALSE	FALSE	FALSE	FALSE	FALSE	FALSE	FALSE
23046	KIF21B	FALSE	-1.06011	0.65948	-0.13751	0.981702	-0.598811	0.981702	-1.96989	0.256683	0.829947	0.843641	-0.56997	0.843641	-2.7346	0.0818448	0.0656533	0.999174	-1.33448	0.999174	FALSE	FALSE	FALSE	FALSE	TRUE	FALSE	FALSE	FALSE	FALSE	FALSE	FALSE	FALSE	FALSE	TRUE	FALSE	FALSE	FALSE	FALSE	FALSE	FALSE
252839	TMEM9	FALSE	0.298295	0.340943	-0.0871794	0.914263	0.105558	0.914263	-0.04774	0.931267	0.149923	0.842817	0.0510913	0.931267	0.0966966	0.984008	0.294658	0.912001	0.195677	0.984008	FALSE	TRUE	TRUE	FALSE	FALSE	FALSE	FALSE	FALSE	FALSE	FALSE	FALSE	FALSE	FALSE	FALSE	FALSE	FALSE	FALSE	FALSE	FALSE	FALSE
23612	PHLDA3	FALSE	1.25522	6.17635e-05	0.170333	0.901308	0.712774	0.901308	0.502426	0.295517	0.893485	0.0351715	0.697956	0.295517	0.457656	0.724178	0.848675	0.209045	0.653166	0.724178	FALSE	FALSE	TRUE	FALSE	FALSE	FALSE	FALSE	FALSE	FALSE	FALSE	FALSE	FALSE	FALSE	FALSE	FALSE	FALSE	FALSE	FALSE	FALSE	FALSE
1465	CSRP1	FALSE	0.20391	0.630028	-0.441812	0.186778	-0.118951	0.630028	-0.318149	0.45621	-0.181514	0.861287	-0.249831	0.861287	-0.223349	0.921419	-0.0868142	0.999174	-0.155081	0.999174	FALSE	FALSE	FALSE	FALSE	FALSE	FALSE	FALSE	FALSE	FALSE	FALSE	FALSE	FALSE	FALSE	FALSE	FALSE	FALSE	FALSE	FALSE	FALSE	FALSE
376693		FALSE	-1.72788	0.49059	-0.298383	0.965862	-1.01313	0.965862	-0.668719	0.845088	-0.00479807	0.999525	-0.336758	0.999525	0.696343	0.983806	1.36187	0.973742	1.02911	0.983806	FALSE	FALSE	FALSE	FALSE	FALSE	FALSE	FALSE	FALSE	FALSE	FALSE	FALSE	FALSE	FALSE	FALSE	FALSE	FALSE	FALSE	FALSE	FALSE	FALSE
89796	NAV1	FALSE	0.0218762	0.954372	-0.042472	0.952523	-0.0102979	0.954372	0.0341285	0.943504	-0.0864086	0.923429	-0.0261401	0.943504	-0.0373999	0.992636	-0.15804	0.993715	-0.0977202	0.993715	TRUE	FALSE	TRUE	FALSE	FALSE	FALSE	FALSE	FALSE	FALSE	FALSE	FALSE	FALSE	FALSE	TRUE	FALSE	FALSE	FALSE	FALSE	FALSE	FALSE
100873949	IPO9-AS1	FALSE	-1.47859	0.596015	-1.25662	0.788323	-1.3676	0.788323	-1.31307	0.66041	-0.190953	0.985997	-0.752013	0.985997	-1.08879	0.957159	0.0346543	0.999174	-0.52707	0.999174	FALSE	FALSE	FALSE	FALSE	FALSE	FALSE	FALSE	FALSE	FALSE	FALSE	FALSE	FALSE	FALSE	FALSE	FALSE	FALSE	FALSE	FALSE	FALSE	FALSE
55705	IPO9	FALSE	-0.0593489	0.868245	0.0442679	0.955827	-0.00754047	0.955827	0.0858273	0.852554	0.386664	0.204403	0.236246	0.852554	-0.301736	0.691111	-0.00075517	0.999297	-0.151245	0.999297	FALSE	FALSE	FALSE	FALSE	FALSE	TRUE	FALSE	FALSE	FALSE	FALSE	FALSE	FALSE	FALSE	FALSE	FALSE	FALSE	FALSE	FALSE	FALSE	FALSE
149345	SHISA4	FALSE	0.587867	0.0015914	-0.00551998	0.99545	0.291173	0.99545	0.177419	0.714052	0.0715627	0.962746	0.124491	0.962746	0.252723	0.870621	0.14705	0.999174	0.199886	0.999174	FALSE	FALSE	TRUE	FALSE	FALSE	FALSE	FALSE	FALSE	FALSE	FALSE	FALSE	FALSE	FALSE	FALSE	FALSE	FALSE	FALSE	FALSE	FALSE	FALSE
25802	LMOD1	FALSE	1.42901	0.164475	-0.382867	0.944333	0.523074	0.944333	0.720826	0.649324	0.511393	0.941141	0.61611	0.941141	0.224457	0.98855	0.013711	0.999297	0.119084	0.999297	FALSE	FALSE	FALSE	FALSE	TRUE	FALSE	FALSE	FALSE	FALSE	FALSE	FALSE	FALSE	FALSE	FALSE	FALSE	FALSE	FALSE	FALSE	FALSE	FALSE
10440	TIMM17A	FALSE	-0.560695	0.233664	0.0514398	0.970357	-0.254628	0.970357	0.128559	0.874896	-0.0717504	0.970016	0.0284042	0.970016	0.107516	0.984008	-0.0927906	0.999174	0.00736275	0.999174	FALSE	TRUE	TRUE	FALSE	FALSE	FALSE	FALSE	FALSE	FALSE	FALSE	FALSE	FALSE	FALSE	FALSE	FALSE	FALSE	FALSE	FALSE	FALSE	FALSE
6051	RNPEP	FALSE	-0.0386295	0.971636	-0.212052	0.927673	-0.125341	0.971636	-0.499018	0.641801	-0.157318	0.957332	-0.328168	0.957332	-0.648455	0.860125	-0.307223	0.999174	-0.477839	0.999174	TRUE	FALSE	FALSE	FALSE	FALSE	FALSE	FALSE	FALSE	FALSE	FALSE	FALSE	FALSE	FALSE	FALSE	FALSE	FALSE	FALSE	FALSE	FALSE	FALSE
9283	GPR37L1	FALSE	1.05943	5.6562e-05	-0.0515102	0.970281	0.50396	0.970281	0.0373674	0.972709	-0.0840481	0.969025	-0.0233403	0.972709	0.329152	0.932029	0.207994	0.999174	0.268573	0.999174	FALSE	FALSE	FALSE	FALSE	FALSE	FALSE	FALSE	FALSE	FALSE	FALSE	FALSE	FALSE	FALSE	FALSE	FALSE	FALSE	FALSE	FALSE	FALSE	FALSE
127829	ARL8A	FALSE	0.267318	0.166047	0.0356701	0.959732	0.151494	0.959732	0.146738	0.685021	-0.233973	0.614073	-0.0436176	0.685021	0.153868	0.900916	-0.226817	0.888036	-0.0364743	0.900916	FALSE	FALSE	FALSE	FALSE	FALSE	FALSE	FALSE	FALSE	FALSE	FALSE	FALSE	FALSE	FALSE	FALSE	FALSE	FALSE	FALSE	FALSE	FALSE	FALSE
29089	UBE2T	FALSE	-1.5937	0.0853419	-0.337444	0.793415	-0.965573	0.793415	0.0117545	0.993483	-0.0843311	0.981823	-0.0362883	0.993483	-1.11434	0.0206439	-1.21018	0.0520276	-1.16226	0.0520276	FALSE	FALSE	FALSE	FALSE	TRUE	FALSE	FALSE	FALSE	FALSE	FALSE	FALSE	FALSE	FALSE	FALSE	FALSE	FALSE	FALSE	FALSE	FALSE	FALSE
4660	PPP1R12B	FALSE	-1.04196	0.512064	-0.7724	0.734491	-0.907182	0.734491	-0.0671033	0.975981	-0.423923	0.934279	-0.245513	0.975981	-0.584604	0.933875	-0.941667	0.954793	-0.763136	0.954793	FALSE	FALSE	FALSE	FALSE	FALSE	FALSE	FALSE	FALSE	FALSE	FALSE	FALSE	FALSE	FALSE	FALSE	FALSE	FALSE	FALSE	FALSE	FALSE	FALSE
10765	KDM5B	FALSE	-0.409008	0.066168	-0.124586	0.808598	-0.266797	0.808598	-0.347551	0.379363	-0.220573	0.697201	-0.284062	0.697201	0.163498	0.965581	0.290286	0.9308	0.226892	0.965581	FALSE	FALSE	FALSE	FALSE	FALSE	FALSE	FALSE	FALSE	FALSE	FALSE	FALSE	FALSE	FALSE	FALSE	FALSE	FALSE	FALSE	FALSE	FALSE	FALSE
100506696	PCAT6	FALSE	0.715431	0.423853	0.16133	0.965756	0.43838	0.965756	-0.409312	0.79714	-0.125154	0.98372	-0.267233	0.98372	-0.383538	0.957777	-0.0998645	0.999174	-0.241701	0.999174	FALSE	FALSE	FALSE	FALSE	FALSE	FALSE	FALSE	FALSE	FALSE	FALSE	FALSE	FALSE	FALSE	FALSE	FALSE	FALSE	FALSE	FALSE	FALSE	FALSE
148709	ACTG1P25	FALSE	-4.00965	0.324132	0.210024	0.986184	-1.89981	0.986184	0.213334	0.968416	1.50191	0.723596	0.857622	0.968416	-0.628373	0.983799	0.662746	0.999174	0.0171867	0.999174	FALSE	FALSE	FALSE	FALSE	FALSE	FALSE	FALSE	FALSE	FALSE	FALSE	FALSE	FALSE	FALSE	FALSE	FALSE	FALSE	FALSE	FALSE	FALSE	FALSE
5877	RABIF	FALSE	-0.317923	0.77274	-0.539476	0.617037	-0.428699	0.77274	-0.598677	0.488362	-0.457063	0.668886	-0.52787	0.668886	-0.24942	0.979125	-0.107769	0.999174	-0.178594	0.999174	FALSE	TRUE	TRUE	FALSE	FALSE	FALSE	FALSE	FALSE	FALSE	FALSE	FALSE	FALSE	FALSE	FALSE	FALSE	FALSE	FALSE	FALSE	FALSE	FALSE
59349	KLHL12	FALSE	-0.384103	0.531978	0.20264	0.870203	-0.0907317	0.870203	0.159872	0.854422	0.0769655	0.97748	0.118419	0.97748	-0.295071	0.896902	-0.377889	0.925743	-0.33648	0.925743	FALSE	TRUE	TRUE	FALSE	FALSE	FALSE	FALSE	FALSE	FALSE	FALSE	FALSE	FALSE	FALSE	FALSE	FALSE	FALSE	FALSE	FALSE	FALSE	FALSE
51094	ADIPOR1	FALSE	-0.440155	0.426003	0.175229	0.874039	-0.132463	0.874039	-0.135835	0.869286	-0.484655	0.497497	-0.310245	0.869286	0.0222712	0.998409	-0.326764	0.973742	-0.152247	0.998409	FALSE	FALSE	FALSE	FALSE	FALSE	FALSE	FALSE	FALSE	FALSE	FALSE	FALSE	FALSE	FALSE	FALSE	FALSE	FALSE	FALSE	FALSE	FALSE	FALSE
51706	CYB5R1	FALSE	0.855673	0.0977533	-0.212537	0.933822	0.321568	0.933822	0.264782	0.798413	0.341359	0.853536	0.303071	0.853536	-0.0323012	0.998409	0.0449699	0.999174	0.00633434	0.999174	FALSE	FALSE	FALSE	FALSE	TRUE	FALSE	FALSE	FALSE	FALSE	FALSE	FALSE	FALSE	FALSE	FALSE	FALSE	FALSE	FALSE	FALSE	FALSE	FALSE
92703	TMEM183A	FALSE	-0.0349134	0.972502	-0.370258	0.793415	-0.202586	0.972502	-0.00807996	0.995475	0.118974	0.97381	0.0554472	0.995475	0.748726	0.719824	0.87501	0.784596	0.811868	0.784596	FALSE	FALSE	FALSE	FALSE	FALSE	FALSE	FALSE	FALSE	FALSE	FALSE	FALSE	FALSE	FALSE	FALSE	FALSE	FALSE	FALSE	FALSE	FALSE	FALSE
8497	PPFIA4	FALSE	0.857509	0.642042	1.03988	0.708487	0.948694	0.708487	-0.20517	0.965629	0.217786	0.981823	0.00630795	0.981823	-0.532216	0.984008	-0.107805	0.999174	-0.320011	0.999174	FALSE	TRUE	TRUE	FALSE	TRUE	FALSE	FALSE	FALSE	FALSE	FALSE	FALSE	FALSE	FALSE	FALSE	FALSE	FALSE	FALSE	FALSE	FALSE	FALSE
134	ADORA1	FALSE	0.898441	0.0425922	0.0838099	0.973719	0.491125	0.973719	0.678299	0.365246	0.700281	0.320504	0.68929	0.365246	1.07004	0.316166	1.09203	0.205399	1.08104	0.316166	FALSE	TRUE	TRUE	FALSE	FALSE	FALSE	FALSE	FALSE	FALSE	FALSE	FALSE	FALSE	FALSE	FALSE	FALSE	FALSE	FALSE	FALSE	FALSE	FALSE
1116	CHI3L1	FALSE	0.404576	0.877895	0.940718	0.569679	0.672647	0.877895	-0.303566	0.917504	-0.0559905	0.994097	-0.179778	0.994097	-0.477743	0.983806	-0.229801	0.999174	-0.353772	0.999174	FALSE	TRUE	TRUE	FALSE	FALSE	FALSE	FALSE	FALSE	FALSE	FALSE	FALSE	FALSE	FALSE	FALSE	FALSE	FALSE	FALSE	FALSE	FALSE	FALSE
7832	BTG2	FALSE	-0.0535359	0.916149	0.319384	0.282109	0.132924	0.916149	0.526395	0.126843	0.371275	0.589195	0.448835	0.589195	0.258869	0.88049	0.103613	0.999174	0.181241	0.999174	FALSE	TRUE	TRUE	FALSE	TRUE	FALSE	FALSE	FALSE	FALSE	FALSE	FALSE	FALSE	FALSE	FALSE	FALSE	FALSE	FALSE	FALSE	FALSE	TRUE
493	ATP2B4	FALSE	-0.25741	0.790109	0.403214	0.538578	0.0729021	0.790109	0.207578	0.842849	0.148392	0.940031	0.177985	0.940031	0.121762	0.98855	0.062439	0.999174	0.0921005	0.999174	FALSE	TRUE	TRUE	FALSE	FALSE	TRUE	FALSE	FALSE	FALSE	FALSE	FALSE	FALSE	TRUE	TRUE	FALSE	FALSE	FALSE	FALSE	FALSE	FALSE
9877	ZC3H11A	FALSE	-1.09022	0.0157747	-0.0781934	0.963719	-0.584206	0.963719	-0.47617	0.369924	-0.355038	0.732586	-0.415604	0.732586	-0.352512	0.877963	-0.231573	0.999174	-0.292043	0.999174	FALSE	FALSE	FALSE	FALSE	FALSE	FALSE	FALSE	FALSE	FALSE	FALSE	FALSE	FALSE	FALSE	FALSE	FALSE	FALSE	FALSE	FALSE	FALSE	FALSE
100381270	ZBED6	FALSE	-0.199046	0.954441	-0.554585	0.927673	-0.376815	0.954441	-0.0922825	0.98268	-0.499172	0.954731	-0.295727	0.98268	-0.0133842	0.999687	-0.420237	0.999174	-0.216811	0.999687	FALSE	FALSE	FALSE	FALSE	FALSE	FALSE	FALSE	FALSE	FALSE	FALSE	FALSE	FALSE	FALSE	FALSE	FALSE	FALSE	FALSE	FALSE	FALSE	FALSE
6635	SNRPE	FALSE	-0.0621273	0.923313	0.153531	0.889537	0.0457016	0.923313	0.350588	0.472816	-0.184529	0.895482	0.0830295	0.895482	0.0862224	0.984008	-0.448953	0.761284	-0.181365	0.984008	FALSE	FALSE	FALSE	FALSE	FALSE	FALSE	FALSE	FALSE	FALSE	FALSE	FALSE	FALSE	FALSE	FALSE	FALSE	FALSE	FALSE	FALSE	FALSE	FALSE
9580	SOX13	FALSE	2.5276	0.0963597	1.06471	0.836415	1.79615	0.836415	2.81307	0.0296312	2.20156	0.486572	2.50732	0.486572	2.54748	0.0320926	1.93498	0.744854	2.24123	0.744854	FALSE	TRUE	TRUE	FALSE	FALSE	FALSE	FALSE	FALSE	FALSE	FALSE	FALSE	FALSE	FALSE	FALSE	FALSE	FALSE	FALSE	FALSE	FALSE	FALSE
55224	ETNK2	FALSE	0.700277	0.866188	0.676573	0.937496	0.688425	0.937496	-4.66211	0.305871	-3.6643	0.609921	-4.16321	0.609921	-4.72921	0.712188	-3.73408	0.921199	-4.23165	0.921199	FALSE	TRUE	TRUE	FALSE	FALSE	FALSE	FALSE	FALSE	FALSE	FALSE	FALSE	FALSE	FALSE	FALSE	TRUE	FALSE	FALSE	FALSE	FALSE	FALSE
22874	PLEKHA6	FALSE	-2.53093	0.536907	-0.445471	0.959176	-1.4882	0.959176	-1.22121	0.816229	0.72418	0.982025	-0.248514	0.982025	2.70454	0.935567	4.65941	0.660728	3.68197	0.935567	FALSE	FALSE	FALSE	FALSE	TRUE	FALSE	FALSE	FALSE	FALSE	FALSE	FALSE	FALSE	FALSE	FALSE	FALSE	FALSE	FALSE	FALSE	TRUE	FALSE
84919	PPP1R15B	FALSE	0.0357091	0.969887	-0.0734718	0.968211	-0.0188813	0.969887	-0.146415	0.897306	0.0262137	0.994097	-0.0601004	0.994097	-0.528506	0.772549	-0.355965	0.996163	-0.442235	0.996163	FALSE	TRUE	TRUE	FALSE	FALSE	FALSE	FALSE	FALSE	FALSE	FALSE	FALSE	FALSE	TRUE	FALSE	FALSE	FALSE	FALSE	FALSE	FALSE	FALSE
5287	PIK3C2B	FALSE	-0.14172	0.903776	-0.133853	0.955827	-0.137787	0.955827	-0.795933	0.39698	-0.586768	0.74527	-0.69135	0.74527	-0.429604	0.953022	-0.219806	0.999174	-0.324705	0.999174	FALSE	FALSE	TRUE	FALSE	FALSE	FALSE	FALSE	FALSE	FALSE	FALSE	FALSE	FALSE	FALSE	FALSE	FALSE	FALSE	FALSE	FALSE	TRUE	FALSE
100189122		FALSE	0.396882	0.861953	-1.28619	0.758708	-0.444653	0.861953	0.375165	0.913982	1.22211	0.592027	0.798635	0.913982	-1.03315	0.874227	-0.186724	0.999174	-0.609937	0.999174	FALSE	FALSE	FALSE	FALSE	FALSE	FALSE	FALSE	FALSE	FALSE	FALSE	FALSE	FALSE	FALSE	FALSE	FALSE	FALSE	FALSE	FALSE	FALSE	FALSE
100189425		FALSE	-0.524528	0.806672	-1.09148	0.617373	-0.808005	0.806672	0.478256	0.79461	-0.310903	0.971002	0.0836765	0.971002	0.412802	0.967579	-0.375937	0.999174	0.0184328	0.999174	FALSE	FALSE	FALSE	FALSE	FALSE	FALSE	FALSE	FALSE	FALSE	FALSE	FALSE	FALSE	FALSE	FALSE	FALSE	FALSE	FALSE	FALSE	FALSE	FALSE
4194	MDM4	FALSE	-0.584559	0.107842	-0.309525	0.567585	-0.447042	0.567585	-0.307065	0.518117	-0.723837	0.0975121	-0.515451	0.518117	0.178381	0.974355	-0.238585	0.999174	-0.0301019	0.999174	FALSE	FALSE	FALSE	FALSE	FALSE	FALSE	FALSE	FALSE	FALSE	FALSE	FALSE	FALSE	FALSE	FALSE	FALSE	FALSE	FALSE	FALSE	FALSE	FALSE
10446	LRRN2	FALSE	4.04592	0.190294	3.37997	0.404493	3.71294	0.404493	3.71913	0.327268	0.996	0.976025	2.35756	0.976025	-0.136455	0.998409	-2.86644	0.885539	-1.50145	0.998409	FALSE	FALSE	TRUE	FALSE	FALSE	FALSE	FALSE	FALSE	FALSE	FALSE	FALSE	FALSE	FALSE	TRUE	FALSE	FALSE	FALSE	FALSE	FALSE	FALSE
23114	NFASC	FALSE	1.9484	0.0122039	1.16173	0.0880929	1.55507	0.0880929	1.25362	0.1327	0.878457	0.470721	1.06604	0.470721	1.79111	0.0887632	1.41593	0.341174	1.60352	0.341174	FALSE	FALSE	FALSE	FALSE	FALSE	TRUE	FALSE	TRUE	FALSE	FALSE	FALSE	FALSE	FALSE	FALSE	FALSE	FALSE	FALSE	FALSE	TRUE	FALSE
6900	CNTN2	FALSE	0.757191	0.838137	-2.10247	0.771102	-0.672641	0.838137	-0.519241	0.928912	0.646325	0.954098	0.063542	0.954098	-0.621347	0.984008	0.544951	0.999174	-0.0381982	0.999174	FALSE	TRUE	TRUE	FALSE	TRUE	TRUE	TRUE	FALSE	FALSE	FALSE	FALSE	FALSE	FALSE	FALSE	FALSE	FALSE	FALSE	FALSE	FALSE	FALSE
388730	TMEM81	FALSE	-0.742347	0.73054	-0.320902	0.947249	-0.531624	0.947249	0.287792	0.917097	-0.326351	0.970461	-0.0192793	0.970461	-0.0808591	0.998409	-0.695406	0.999174	-0.388132	0.999174	FALSE	FALSE	FALSE	FALSE	FALSE	FALSE	FALSE	FALSE	FALSE	FALSE	FALSE	FALSE	FALSE	FALSE	FALSE	FALSE	FALSE	FALSE	FALSE	FALSE
5929	RBBP5	FALSE	-0.106551	0.948439	-0.322661	0.896707	-0.214606	0.948439	-0.767044	0.61512	0.178953	0.961484	-0.294046	0.961484	-0.0488355	0.998409	0.897934	0.909731	0.424549	0.998409	FALSE	FALSE	FALSE	FALSE	FALSE	FALSE	FALSE	FALSE	FALSE	FALSE	FALSE	FALSE	FALSE	FALSE	FALSE	FALSE	FALSE	FALSE	TRUE	FALSE
25778	DSTYK	FALSE	0.138884	0.858487	-0.159457	0.929054	-0.0102867	0.929054	0.15831	0.860604	-0.326832	0.777253	-0.0842611	0.860604	0.20613	0.9548	-0.279174	0.981297	-0.0365221	0.981297	FALSE	TRUE	TRUE	FALSE	FALSE	FALSE	FALSE	FALSE	FALSE	FALSE	FALSE	FALSE	FALSE	FALSE	FALSE	FALSE	FALSE	FALSE	FALSE	FALSE
9911	TMCC2	FALSE	1.46699	0.220866	0.285441	0.955453	0.876213	0.955453	0.438308	0.858335	-0.843729	0.888681	-0.20271	0.888681	1.02902	0.873392	-0.249755	0.999174	0.389633	0.999174	FALSE	FALSE	FALSE	FALSE	TRUE	FALSE	FALSE	FALSE	FALSE	FALSE	FALSE	FALSE	FALSE	FALSE	FALSE	FALSE	FALSE	FALSE	FALSE	FALSE
81788	NUAK2	FALSE	0.919812	0.242175	0.42045	0.846929	0.670131	0.846929	-0.08793	0.966619	0.267477	0.947889	0.0897737	0.966619	0.0572736	0.998409	0.412901	0.999174	0.235087	0.999174	FALSE	FALSE	FALSE	FALSE	TRUE	FALSE	FALSE	FALSE	FALSE	FALSE	FALSE	FALSE	FALSE	FALSE	FALSE	FALSE	FALSE	FALSE	FALSE	FALSE
55220	KLHDC8A	FALSE	0.488978	1.35856e-07	0.0862548	0.729	0.287617	0.729	0.171237	0.479648	0.0279256	0.975902	0.0995815	0.975902	0.00299537	0.999019	-0.14028	0.964881	-0.0686421	0.999019	FALSE	TRUE	TRUE	FALSE	FALSE	FALSE	FALSE	FALSE	FALSE	FALSE	FALSE	FALSE	FALSE	FALSE	FALSE	FALSE	FALSE	FALSE	FALSE	FALSE
93273	LEMD1	FALSE	-1.11594	0.299972	-1.11556	0.0764116	-1.11575	0.299972	-1.30511	0.03771	-1.29316	0.142948	-1.29914	0.142948	-0.794283	0.741644	-0.782556	0.911699	-0.788419	0.911699	FALSE	FALSE	FALSE	FALSE	FALSE	FALSE	FALSE	FALSE	FALSE	FALSE	FALSE	FALSE	FALSE	FALSE	FALSE	FALSE	FALSE	FALSE	FALSE	FALSE
101669762	BLACAT1	FALSE	-0.681226	0.362569	-0.515775	0.747099	-0.598501	0.747099	-0.990954	0.194053	-0.771418	0.606695	-0.881186	0.606695	-1.47968	0.0744621	-1.25962	0.42103	-1.36965	0.42103	FALSE	FALSE	FALSE	FALSE	FALSE	FALSE	FALSE	FALSE	FALSE	FALSE	FALSE	FALSE	FALSE	FALSE	FALSE	FALSE	FALSE	FALSE	FALSE	FALSE
105371697		FALSE	0.441318	0.794272	-1.18556	0.259328	-0.372119	0.794272	-2.09097	0.14579	-1.1147	0.393337	-1.60284	0.393337	-1.86955	0.566987	-0.893951	0.89464	-1.38175	0.89464	FALSE	FALSE	FALSE	FALSE	FALSE	FALSE	FALSE	FALSE	FALSE	FALSE	FALSE	FALSE	FALSE	FALSE	FALSE	FALSE	FALSE	FALSE	FALSE	FALSE
5129	CDK18	FALSE	-0.753315	0.840661	-1.20362	0.887793	-0.978465	0.887793	-1.93691	0.656178	-0.734024	0.960001	-1.33547	0.960001	-2.82998	0.648408	-1.62981	0.988311	-2.22989	0.988311	FALSE	FALSE	FALSE	FALSE	FALSE	FALSE	FALSE	FALSE	FALSE	FALSE	FALSE	FALSE	FALSE	FALSE	FALSE	FALSE	FALSE	FALSE	FALSE	FALSE
148808	MFSD4A	FALSE	-3.20744		-0.130901	0.994611	-1.66917		1.8868	0.653665	2.25266	0.749497	2.06973	0.749497	3.53858	0.58945	3.90258	0.677261	3.72058	0.677261	FALSE	FALSE	FALSE	FALSE	TRUE	FALSE	FALSE	FALSE	FALSE	FALSE	FALSE	FALSE	FALSE	FALSE	FALSE	FALSE	FALSE	FALSE	FALSE	FALSE
2005	ELK4	FALSE	-0.830732	0.551534	-0.328292	0.887793	-0.579512	0.887793	-0.57623	0.63973	-0.776131	0.62325	-0.676181	0.63973	-0.973892	0.602	-1.1737	0.489783	-1.0738	0.602	FALSE	FALSE	TRUE	FALSE	FALSE	FALSE	FALSE	FALSE	FALSE	FALSE	FALSE	FALSE	FALSE	FALSE	FALSE	FALSE	FALSE	FALSE	FALSE	FALSE
85414	SLC45A3	FALSE	-1.53187	0.176201	-0.773134	0.698688	-1.1525	0.698688	-1.51212	0.402803	0.227617	0.954535	-0.642251	0.954535	-1.24211	0.839138	0.498241	0.998408	-0.371936	0.998408	FALSE	TRUE	TRUE	FALSE	FALSE	FALSE	FALSE	FALSE	FALSE	FALSE	FALSE	FALSE	FALSE	FALSE	FALSE	FALSE	FALSE	FALSE	FALSE	FALSE
64710	NUCKS1	TRUE	-0.483591	2.3292e-06	-0.29131	0.00145164	-0.38745	0.00145164	0.350557	0.0963222	0.354742	0.0248331	0.35265	0.0963222	0.130614	0.942742	0.134739	0.973742	0.132676	0.973742	FALSE	FALSE	TRUE	FALSE	FALSE	FALSE	FALSE	FALSE	FALSE	FALSE	FALSE	FALSE	FALSE	FALSE	FALSE	FALSE	FALSE	FALSE	FALSE	FALSE
8934	RAB29	FALSE	-0.0653925	0.940162	0.0787962	0.951786	0.00670186	0.951786	0.00226478	0.998432	-0.0866144	0.962746	-0.0421748	0.998432	0.434831	0.800397	0.345598	0.96147	0.390215	0.96147	FALSE	TRUE	TRUE	FALSE	TRUE	FALSE	FALSE	FALSE	FALSE	FALSE	FALSE	FALSE	FALSE	FALSE	FALSE	TRUE	FALSE	FALSE	FALSE	FALSE
254428	SLC41A1	FALSE	0.032523	0.956923	-0.130454	0.91642	-0.0489653	0.956923	-0.211641	0.736657	-0.366785	0.646513	-0.289213	0.736657	-0.143168	0.974355	-0.298196	0.96147	-0.220682	0.974355	FALSE	FALSE	TRUE	FALSE	FALSE	FALSE	FALSE	FALSE	FALSE	FALSE	FALSE	FALSE	FALSE	FALSE	FALSE	FALSE	FALSE	FALSE	FALSE	FALSE
103021295		FALSE	-0.584718	0.815907	-1.0793	0.755327	-0.832007	0.815907	-0.431861	0.882206	-0.579836	0.916058	-0.505848	0.916058	1.17167	0.935333	1.02428	0.999174	1.09797	0.999174	FALSE	FALSE	FALSE	FALSE	FALSE	FALSE	FALSE	FALSE	FALSE	FALSE	FALSE	FALSE	FALSE	FALSE	FALSE	FALSE	FALSE	FALSE	FALSE	FALSE
338382	RAB7B	FALSE	1.14934	0.67009	1.16905	0.690706	1.1592	0.690706	2.98411	0.000293715	1.92353	0.476676	2.45382	0.476676	1.71349	0.5138	0.658382	0.999174	1.18593	0.999174	FALSE	FALSE	FALSE	FALSE	FALSE	FALSE	FALSE	FALSE	FALSE	FALSE	FALSE	FALSE	FALSE	FALSE	FALSE	FALSE	FALSE	FALSE	FALSE	FALSE
729533	FAM72A	FALSE	1.20518	0.73103	2.19773	0.39641	1.70146	0.73103	-0.386429	0.957178	1.6403	0.724098	0.626934	0.957178	-1.92734	0.867966	0.0993757	0.999174	-0.913983	0.999174	FALSE	FALSE	FALSE	FALSE	FALSE	FALSE	FALSE	FALSE	FALSE	FALSE	FALSE	FALSE	FALSE	FALSE	FALSE	FALSE	FALSE	FALSE	FALSE	FALSE
23380	SRGAP2	FALSE	0.439325	0.0483388	0.219307	0.578152	0.329316	0.578152	-0.0138491	0.982209	-0.115596	0.917146	-0.0647228	0.982209	0.100891	0.974355	-0.000789165	0.999297	0.050051	0.999297	FALSE	FALSE	FALSE	FALSE	FALSE	FALSE	FALSE	FALSE	FALSE	FALSE	FALSE	FALSE	FALSE	FALSE	FALSE	FALSE	FALSE	FALSE	FALSE	FALSE
9641	IKBKE	FALSE	2.07029	0.123229	-0.326607	0.959732	0.871843	0.959732	1.6533	0.287793	0.610151	0.905025	1.13173	0.905025	0.645073	0.904449	-0.39813	0.999174	0.123472	0.999174	FALSE	TRUE	TRUE	FALSE	TRUE	FALSE	FALSE	FALSE	FALSE	FALSE	FALSE	FALSE	FALSE	FALSE	FALSE	FALSE	FALSE	FALSE	FALSE	FALSE
1939	EIF2D	FALSE	-0.929464	0.0793057	0.0401512	0.986184	-0.444656	0.986184	-0.134525	0.901732	0.378738	0.729784	0.122107	0.901732	0.0257388	0.998409	0.53888	0.775061	0.282309	0.998409	FALSE	FALSE	FALSE	FALSE	FALSE	FALSE	FALSE	FALSE	FALSE	FALSE	FALSE	FALSE	FALSE	FALSE	FALSE	FALSE	FALSE	FALSE	FALSE	FALSE
8444	DYRK3	FALSE	-1.27372	0.563883	-0.685457	0.921691	-0.97959	0.921691	-0.581034	0.87917	-0.00106949	0.999529	-0.291052	0.999529	2.22216	0.863421	2.80733	0.713006	2.51474	0.863421	FALSE	TRUE	TRUE	FALSE	TRUE	FALSE	FALSE	FALSE	FALSE	FALSE	FALSE	FALSE	FALSE	FALSE	FALSE	FALSE	FALSE	FALSE	FALSE	FALSE
9261	MAPKAPK2	FALSE	0.0248086	0.950519	-0.0799488	0.92555	-0.0275701	0.950519	-0.0471141	0.940931	-0.0738134	0.942525	-0.0604638	0.942525	-0.121267	0.966327	-0.147983	0.998794	-0.134625	0.998794	FALSE	TRUE	TRUE	FALSE	TRUE	FALSE	FALSE	FALSE	FALSE	FALSE	FALSE	FALSE	FALSE	FALSE	FALSE	FALSE	FALSE	FALSE	FALSE	FALSE
5208	PFKFB2	FALSE	0.192736	0.861953	-0.416889	0.825262	-0.112077	0.861953	0.0849221	0.968416	-0.350502	0.881231	-0.13279	0.968416	0.704983	0.870621	0.269788	0.999174	0.487386	0.999174	FALSE	TRUE	TRUE	FALSE	TRUE	FALSE	FALSE	FALSE	FALSE	FALSE	FALSE	FALSE	FALSE	FALSE	FALSE	FALSE	FALSE	FALSE	FALSE	FALSE
55432	YOD1	FALSE	0.49711	0.685078	0.133161	0.970721	0.315135	0.970721	-0.13	0.959589	0.675077	0.710544	0.272538	0.959589	-0.288336	0.984008	0.516747	0.985359	0.114205	0.985359	FALSE	TRUE	TRUE	FALSE	FALSE	FALSE	FALSE	FALSE	FALSE	FALSE	FALSE	FALSE	FALSE	FALSE	FALSE	FALSE	FALSE	FALSE	FALSE	FALSE
4179	CD46	FALSE	0.292111	0.72184	-0.203271	0.937496	0.0444204	0.937496	-1.07087	0.146727	-0.245332	0.917146	-0.658099	0.917146	-0.707346	0.808588	0.117526	0.999174	-0.29491	0.999174	FALSE	FALSE	FALSE	FALSE	FALSE	TRUE	FALSE	FALSE	FALSE	FALSE	FALSE	FALSE	FALSE	FALSE	FALSE	FALSE	FALSE	FALSE	FALSE	FALSE
947	CD34	FALSE	5.80689	0.167612					4.15654		6.26859	0.196544	5.21256		2.97029	0.953022	5.08233	0.627837	4.02631	0.953022	FALSE	FALSE	FALSE	FALSE	FALSE	FALSE	FALSE	FALSE	FALSE	FALSE	FALSE	FALSE	FALSE	FALSE	FALSE	FALSE	FALSE	FALSE	FALSE	FALSE
5362	PLXNA2	FALSE	-0.0363085	0.963762	0.281528	0.745854	0.12261	0.963762	-0.185862	0.838572	0.208035	0.873983	0.0110866	0.873983	-0.109238	0.988924	0.284144	0.998794	0.087453	0.998794	TRUE	TRUE	TRUE	FALSE	FALSE	FALSE	FALSE	FALSE	FALSE	FALSE	FALSE	FALSE	FALSE	TRUE	FALSE	FALSE	FALSE	FALSE	FALSE	FALSE
3914	LAMB3	FALSE	0.424509	0.84505	0.460202	0.889035	0.442356	0.889035	0.758293	0.61042	1.22031	0.405355	0.989303	0.61042	0.655463	0.912128	1.1173	0.74843	0.886382	0.912128	FALSE	FALSE	TRUE	FALSE	FALSE	FALSE	FALSE	FALSE	FALSE	FALSE	FALSE	FALSE	TRUE	FALSE	FALSE	FALSE	FALSE	FALSE	FALSE	FALSE
50486	G0S2	FALSE	0.630452	0.546336	0.142931	0.967287	0.386692	0.967287	1.04283	0.239115	1.16731	0.242344	1.10507	0.242344	1.10225	0.319929	1.22687	0.259649	1.16456	0.319929	FALSE	FALSE	FALSE	FALSE	TRUE	FALSE	FALSE	FALSE	FALSE	FALSE	FALSE	FALSE	FALSE	FALSE	FALSE	FALSE	FALSE	FALSE	FALSE	FALSE
148304	C1orf74	FALSE	1.04698	0.738603	-0.3404	0.966536	0.35329	0.966536	-0.275792	0.966629	1.63392	0.536311	0.679064	0.966629	0.392183	0.995083	2.29812	0.751002	1.34515	0.995083	FALSE	FALSE	FALSE	FALSE	FALSE	FALSE	FALSE	FALSE	FALSE	FALSE	FALSE	FALSE	FALSE	FALSE	FALSE	FALSE	FALSE	FALSE	FALSE	FALSE
27042	UTP25	FALSE	-0.119431	0.930885	-0.00902608	0.997689	-0.0642284	0.997689	-0.607443	0.429479	-0.837628	0.348092	-0.722535	0.429479	0.598857	0.874916	0.369006	0.999174	0.483931	0.999174	FALSE	FALSE	TRUE	FALSE	FALSE	FALSE	FALSE	FALSE	FALSE	FALSE	FALSE	FALSE	FALSE	FALSE	FALSE	FALSE	FALSE	FALSE	FALSE	FALSE
255928	SYT14	FALSE	-1.68837	0.208952	-0.184575	0.966536	-0.93647	0.966536	-0.545287	0.852554	0.407661	0.893646	-0.0688128	0.893646	0.342092	0.99	1.29861	0.782225	0.820352	0.99	FALSE	TRUE	TRUE	FALSE	FALSE	FALSE	FALSE	FALSE	FALSE	FALSE	FALSE	FALSE	FALSE	FALSE	FALSE	FALSE	FALSE	TRUE	FALSE	FALSE
574036		FALSE	-0.185907	0.938121	0.397434	0.93715	0.105764	0.938121	-0.883246	0.74155	-3.24948	0.198892	-2.06636	0.74155	0.209424	0.995083	-2.15269	0.929512	-0.971633	0.995083	FALSE	FALSE	FALSE	FALSE	FALSE	FALSE	FALSE	FALSE	FALSE	FALSE	FALSE	FALSE	FALSE	FALSE	FALSE	FALSE	FALSE	FALSE	FALSE	FALSE
56256	SERTAD4	FALSE	-0.162526	0.955217	-1.16282	0.768433	-0.662673	0.955217	-2.22188	0.447216	-1.25646	0.840896	-1.73917	0.840896	-2.10239	0.814703	-1.13714	0.999174	-1.61977	0.999174	FALSE	FALSE	FALSE	FALSE	TRUE	FALSE	FALSE	FALSE	FALSE	FALSE	FALSE	FALSE	FALSE	FALSE	TRUE	FALSE	FALSE	FALSE	FALSE	FALSE
55733	HHAT	FALSE	0.629033	0.405225	0.0823249	0.977177	0.355679	0.977177	-0.487328	0.720111	-0.609321	0.704298	-0.548324	0.720111	-0.3795	0.974355	-0.500659	0.999174	-0.44008	0.999174	FALSE	TRUE	TRUE	FALSE	FALSE	FALSE	FALSE	FALSE	FALSE	FALSE	FALSE	FALSE	FALSE	FALSE	FALSE	FALSE	FALSE	FALSE	FALSE	FALSE
3756	KCNH1	FALSE	1.77222	0.524358	1.39911	0.803452	1.58567	0.803452	0.805544	0.875942	0.0744092	0.997363	0.439977	0.997363	3.6177	0.590407	2.8636	0.955248	3.24065	0.955248	FALSE	TRUE	TRUE	FALSE	TRUE	FALSE	FALSE	FALSE	FALSE	FALSE	FALSE	FALSE	FALSE	TRUE	FALSE	FALSE	FALSE	FALSE	FALSE	FALSE
55758	RCOR3	FALSE	-0.999803	0.0383361	-0.527173	0.386329	-0.763488	0.386329	-0.567334	0.29672	0.0231505	0.993665	-0.272092	0.993665	-0.731274	0.357074	-0.140776	0.999174	-0.436025	0.999174	FALSE	FALSE	FALSE	FALSE	FALSE	FALSE	FALSE	FALSE	FALSE	FALSE	FALSE	FALSE	FALSE	FALSE	FALSE	FALSE	FALSE	FALSE	FALSE	FALSE
7188	TRAF5	FALSE	-0.743107	0.63173	-0.306708	0.955827	-0.524908	0.955827	-0.602126	0.738942	0.515283	0.87212	-0.0434217	0.87212	0.515694	0.970282	1.63288	0.59701	1.07429	0.970282	FALSE	TRUE	TRUE	FALSE	FALSE	FALSE	FALSE	FALSE	FALSE	FALSE	FALSE	FALSE	FALSE	FALSE	FALSE	FALSE	FALSE	FALSE	FALSE	FALSE
84791		FALSE	0.413935	0.542635	0.519908	0.491233	0.466922	0.542635	0.573451	0.303063	-0.329593	0.872733	0.121929	0.872733	0.933943	0.405507	0.0315829	0.999174	0.482763	0.999174	FALSE	FALSE	FALSE	FALSE	TRUE	FALSE	FALSE	FALSE	FALSE	FALSE	FALSE	FALSE	FALSE	FALSE	FALSE	FALSE	FALSE	FALSE	FALSE	FALSE
7779	SLC30A1	FALSE	-1.53353	0.541166	-0.748742	0.863676	-1.14114	0.863676	-0.784136	0.80212	-0.127481	0.989218	-0.455809	0.989218	0.394443	0.998001	1.05337	0.999174	0.723909	0.999174	FALSE	TRUE	TRUE	FALSE	FALSE	FALSE	FALSE	FALSE	FALSE	FALSE	FALSE	FALSE	FALSE	FALSE	FALSE	FALSE	FALSE	FALSE	FALSE	FALSE
4751	NEK2	FALSE	-1.57594	0.139481	-0.214519	0.948283	-0.89523	0.948283	-0.695477	0.603544	-1.237	0.465305	-0.96624	0.603544	-0.270299	0.984008	-0.812479	0.96147	-0.541389	0.984008	FALSE	FALSE	FALSE	TRUE	TRUE	FALSE	FALSE	FALSE	FALSE	FALSE	FALSE	FALSE	FALSE	FALSE	FALSE	FALSE	FALSE	FALSE	FALSE	FALSE
9926	LPGAT1	FALSE	-0.552539	0.623206	0.111371	0.966701	-0.220584	0.966701	-0.746632	0.468123	-0.295468	0.895816	-0.52105	0.895816	-0.92028	0.610383	-0.469584	0.955248	-0.694932	0.955248	FALSE	TRUE	TRUE	FALSE	FALSE	FALSE	FALSE	FALSE	FALSE	FALSE	FALSE	FALSE	FALSE	FALSE	FALSE	FALSE	FALSE	FALSE	FALSE	FALSE
25896	INTS7	FALSE	-0.290027	0.892519	-0.364742	0.943827	-0.327384	0.943827	0.48443	0.806968	0.577736	0.854364	0.531083	0.854364	-0.748414	0.81234	-0.655315	0.951442	-0.701865	0.951442	FALSE	TRUE	TRUE	FALSE	FALSE	FALSE	FALSE	FALSE	FALSE	FALSE	FALSE	FALSE	FALSE	FALSE	FALSE	FALSE	FALSE	FALSE	FALSE	FALSE
51514	DTL	FALSE	-2.95342	0.00656401	-1.08555	0.082225	-2.01948	0.082225	0.340072	0.718264	0.38655	0.769988	0.363311	0.769988	-0.438116	0.851389	-0.391658	0.957811	-0.414887	0.957811	FALSE	TRUE	TRUE	FALSE	FALSE	FALSE	FALSE	FALSE	FALSE	FALSE	FALSE	FALSE	FALSE	FALSE	FALSE	FALSE	FALSE	FALSE	FALSE	FALSE
100131205		FALSE	-0.366572	0.246799	-0.319681	0.450565	-0.343127	0.450565	-0.229124	0.706641	-0.0880707	0.954098	-0.158597	0.954098	-0.157586	0.965581	-0.0165757	0.999174	-0.0870811	0.999174	FALSE	TRUE	TRUE	FALSE	FALSE	FALSE	FALSE	FALSE	FALSE	FALSE	FALSE	FALSE	FALSE	FALSE	FALSE	FALSE	FALSE	FALSE	FALSE	FALSE
5525	PPP2R5A	FALSE	-0.266163	0.750927	-0.0588524	0.976289	-0.162508	0.976289	0.255461	0.812743	0.661381	0.405526	0.458421	0.812743	0.472979	0.935359	0.878234	0.755456	0.675606	0.935359	FALSE	TRUE	TRUE	FALSE	FALSE	FALSE	FALSE	FALSE	FALSE	FALSE	FALSE	FALSE	FALSE	FALSE	FALSE	FALSE	FALSE	FALSE	FALSE	FALSE
55248	PACC1	FALSE	-0.735858	0.0819191	-0.0157068	0.991684	-0.375782	0.991684	-0.494883	0.366957	-0.316151	0.760715	-0.405517	0.760715	-0.47839	0.757924	-0.29949	0.982695	-0.38894	0.982695	FALSE	TRUE	TRUE	FALSE	FALSE	FALSE	FALSE	FALSE	FALSE	FALSE	FALSE	FALSE	FALSE	FALSE	FALSE	FALSE	FALSE	FALSE	FALSE	FALSE
29937	NENF	FALSE	0.199465	0.639211	-0.206379	0.768733	-0.00345713	0.768733	-0.10924	0.882329	-0.355094	0.574349	-0.232167	0.882329	-0.0339559	0.997236	-0.27972	0.945624	-0.156838	0.997236	FALSE	FALSE	TRUE	FALSE	FALSE	FALSE	FALSE	FALSE	FALSE	FALSE	FALSE	FALSE	FALSE	FALSE	FALSE	FALSE	FALSE	FALSE	FALSE	FALSE
467	ATF3	FALSE	0.627435	0.74213	0.640423	0.828827	0.633929	0.828827	1.18309	0.372543	1.00407	0.646235	1.09358	0.646235	0.313875	0.983799	0.134765	0.999174	0.22432	0.999174	FALSE	TRUE	TRUE	FALSE	TRUE	FALSE	FALSE	FALSE	FALSE	FALSE	FALSE	FALSE	FALSE	FALSE	FALSE	FALSE	FALSE	FALSE	FALSE	FALSE
55509	BATF3	FALSE	-0.174403	0.907316	-0.369244	0.914263	-0.271823	0.914263	0.869457	0.356038	0.0818756	0.987766	0.475666	0.987766	0.315738	0.959236	-0.471659	0.994023	-0.0779603	0.994023	FALSE	FALSE	TRUE	FALSE	FALSE	FALSE	FALSE	FALSE	FALSE	FALSE	FALSE	FALSE	FALSE	FALSE	FALSE	FALSE	FALSE	FALSE	FALSE	FALSE
25936	NSL1	FALSE	-1.24702	0.00162741	-0.30089	0.62669	-0.773956	0.62669	-0.366018	0.410686	-0.13597	0.926856	-0.250994	0.926856	-0.0857224	0.989368	0.144352	0.999174	0.029315	0.999174	FALSE	TRUE	TRUE	FALSE	FALSE	FALSE	FALSE	FALSE	FALSE	FALSE	FALSE	FALSE	FALSE	FALSE	FALSE	FALSE	FALSE	FALSE	FALSE	FALSE
128387	TATDN3	FALSE	-0.782235	0.517517	0.115117	0.971887	-0.333559	0.971887	0.116525	0.950808	-0.0870642	0.986157	0.0147306	0.986157	0.621398	0.867259	0.417943	0.999174	0.51967	0.999174	FALSE	FALSE	FALSE	FALSE	FALSE	FALSE	FALSE	FALSE	FALSE	FALSE	FALSE	FALSE	FALSE	FALSE	FALSE	FALSE	FALSE	FALSE	FALSE	FALSE
642946	FLVCR1-DT	FALSE	0.727362	0.603211	1.08569	0.405685	0.906524	0.603211	0.461549	0.82222	0.713902	0.794254	0.587726	0.82222	-0.222069	0.98855	0.0303158	0.999174	-0.0958765	0.999174	FALSE	FALSE	FALSE	FALSE	FALSE	FALSE	FALSE	FALSE	FALSE	FALSE	FALSE	FALSE	FALSE	FALSE	FALSE	FALSE	FALSE	FALSE	FALSE	FALSE
28982	FLVCR1	FALSE	-0.473265	0.633486	0.163286	0.945484	-0.154989	0.945484	0.0416798	0.979118	-0.153149	0.96363	-0.0557344	0.979118	-0.454607	0.885397	-0.649099	0.853989	-0.551853	0.885397	FALSE	FALSE	FALSE	FALSE	FALSE	FALSE	FALSE	FALSE	FALSE	FALSE	FALSE	FALSE	FALSE	FALSE	FALSE	FALSE	FALSE	FALSE	FALSE	FALSE
79805	VASH2	FALSE	-3.21901	0.0939093	0.067623	0.986778	-1.57569	0.986778	-1.0784	0.649324	0.779059	0.766885	-0.149672	0.766885	0.103796	0.998409	1.96367	0.390962	1.03373	0.998409	FALSE	FALSE	FALSE	FALSE	FALSE	FALSE	FALSE	FALSE	FALSE	FALSE	FALSE	FALSE	FALSE	FALSE	FALSE	FALSE	FALSE	FALSE	FALSE	FALSE
90806	ANGEL2	FALSE	-0.577794	0.282481	-0.314063	0.719434	-0.445928	0.719434	-1.14167	0.01338	-0.52686	0.565003	-0.834264	0.565003	-0.785167	0.46	-0.170659	0.999174	-0.477913	0.999174	FALSE	TRUE	TRUE	FALSE	FALSE	FALSE	FALSE	FALSE	FALSE	FALSE	FALSE	FALSE	FALSE	FALSE	FALSE	FALSE	FALSE	FALSE	FALSE	FALSE
26750	RPS6KC1	FALSE	-0.138439	0.916933	0.378417	0.749847	0.119989	0.916933	0.0975852	0.952438	-0.247951	0.954306	-0.0751829	0.954306	0.557884	0.911286	0.210493	0.999174	0.384188	0.999174	FALSE	TRUE	TRUE	FALSE	FALSE	FALSE	FALSE	FALSE	FALSE	FALSE	FALSE	FALSE	FALSE	FALSE	FALSE	FALSE	FALSE	FALSE	FALSE	FALSE
5629	PROX1	FALSE	0.147321	0.726721	0.170283	0.715893	0.158802	0.726721	-0.309576	0.379363	-0.157115	0.853577	-0.233345	0.853577	-0.216038	0.909101	-0.0637307	0.999174	-0.139884	0.999174	FALSE	TRUE	TRUE	FALSE	FALSE	FALSE	FALSE	FALSE	FALSE	FALSE	FALSE	FALSE	FALSE	FALSE	FALSE	FALSE	FALSE	FALSE	FALSE	FALSE
56950	SMYD2	FALSE	0.100245	0.937184	0.0528789	0.986184	0.076562	0.986184	-0.265751	0.852202	-0.382598	0.862138	-0.324174	0.862138	0.0987842	0.99649	-0.0175558	0.999174	0.0406142	0.999174	FALSE	FALSE	TRUE	FALSE	TRUE	FALSE	FALSE	FALSE	FALSE	FALSE	FALSE	FALSE	FALSE	FALSE	FALSE	FALSE	FALSE	FALSE	FALSE	FALSE
5784	PTPN14	FALSE	0.392716	0.610535	0.59345	0.417465	0.493083	0.610535	0.59552	0.491265	0.394916	0.767986	0.495218	0.767986	0.572799	0.83913	0.372397	0.994023	0.472598	0.994023	FALSE	FALSE	FALSE	FALSE	FALSE	FALSE	FALSE	FALSE	FALSE	FALSE	FALSE	FALSE	FALSE	FALSE	FALSE	FALSE	FALSE	FALSE	FALSE	FALSE
1063	CENPF	TRUE	-1.14669	3.26663e-13	-0.454858	0.000223861	-0.800777	0.000223861	0.142695	0.743049	-0.00274425	0.998598	0.0699753	0.998598	-0.410067	0.638213	-0.555637	0.415445	-0.482852	0.638213	TRUE	TRUE	TRUE	FALSE	FALSE	FALSE	FALSE	FALSE	FALSE	FALSE	FALSE	FALSE	FALSE	FALSE	FALSE	FALSE	FALSE	FALSE	FALSE	FALSE
3776	KCNK2	FALSE	-0.231866	0.931328	-0.399499	0.940549	-0.315682	0.940549	1.39683	0.264108	0.879029	0.743658	1.13793	0.743658	0.891814	0.804953	0.372396	0.999174	0.632105	0.999174	FALSE	TRUE	TRUE	FALSE	TRUE	FALSE	FALSE	FALSE	FALSE	FALSE	FALSE	FALSE	FALSE	FALSE	FALSE	FALSE	FALSE	FALSE	FALSE	FALSE
101929612		FALSE	0.688616	0.290601	-0.0650657	0.972378	0.311775	0.972378	0.864806	0.0182886	-0.656513	0.483318	0.104147	0.483318	0.683308	0.68717	-0.837705	0.770349	-0.0771983	0.770349	FALSE	FALSE	FALSE	FALSE	FALSE	FALSE	FALSE	FALSE	FALSE	FALSE	FALSE	FALSE	FALSE	FALSE	FALSE	FALSE	FALSE	FALSE	FALSE	FALSE
51133	KCTD3	FALSE	-0.81963	0.0552827	-0.201682	0.762122	-0.510656	0.762122	-0.533755	0.0834353	-0.457059	0.311781	-0.495407	0.311781	-0.0956921	0.987665	-0.0187663	0.999174	-0.0572292	0.999174	FALSE	FALSE	FALSE	FALSE	FALSE	FALSE	FALSE	FALSE	FALSE	FALSE	FALSE	FALSE	FALSE	FALSE	FALSE	FALSE	FALSE	FALSE	FALSE	FALSE
2104	ESRRG	FALSE	-0.474401	0.84611	-0.0634164	0.986818	-0.268909	0.986818	-1.47758	0.367195	-0.622902	0.901667	-1.05024	0.901667	-0.701134	0.953171	0.154183	0.999174	-0.273475	0.999174	FALSE	TRUE	TRUE	FALSE	TRUE	FALSE	FALSE	FALSE	FALSE	FALSE	FALSE	FALSE	FALSE	FALSE	TRUE	FALSE	FALSE	FALSE	FALSE	FALSE
55105	GPATCH2	FALSE	-0.168496	0.84753	0.169091	0.929743	0.000297622	0.929743	0.106864	0.932832	0.496587	0.579774	0.301726	0.932832	0.165625	0.984008	0.554939	0.895055	0.360282	0.984008	FALSE	TRUE	TRUE	FALSE	FALSE	FALSE	FALSE	FALSE	FALSE	FALSE	FALSE	FALSE	FALSE	FALSE	FALSE	FALSE	FALSE	FALSE	FALSE	FALSE
128153	SPATA17	FALSE	0.595972	0.842758	0.232351	0.968211	0.414161	0.968211	0.356119	0.93196	-1.07027	0.844017	-0.357077	0.93196	-0.388731	0.987427	-1.81633	0.815009	-1.10253	0.987427	FALSE	TRUE	TRUE	FALSE	TRUE	FALSE	FALSE	FALSE	FALSE	FALSE	FALSE	FALSE	FALSE	FALSE	FALSE	FALSE	FALSE	FALSE	FALSE	FALSE
51018	RRP15	FALSE	-0.443206	0.408071	-0.343554	0.712936	-0.39338	0.712936	0.441457	0.447216	0.0730846	0.973731	0.257271	0.973731	0.423224	0.797952	0.054767	0.999174	0.238996	0.999174	FALSE	TRUE	TRUE	FALSE	FALSE	FALSE	FALSE	FALSE	FALSE	FALSE	FALSE	FALSE	FALSE	FALSE	FALSE	FALSE	FALSE	FALSE	FALSE	FALSE
728463		FALSE	2.63556	0.641206	1.08749	0.958733	1.86152	0.958733	2.78574	0.653313	1.81136	0.921683	2.29855	0.921683	-0.343433	0.996188	-1.31185	0.999174	-0.82764	0.999174	FALSE	FALSE	FALSE	FALSE	FALSE	FALSE	FALSE	FALSE	FALSE	FALSE	FALSE	FALSE	FALSE	FALSE	FALSE	FALSE	FALSE	FALSE	FALSE	FALSE
7042	TGFB2	FALSE	0.105338	0.938813	0.376171	0.829604	0.240754	0.938813	0.636842	0.568208	0.394518	0.833276	0.51568	0.833276	0.62363	0.891752	0.380879	0.999174	0.502255	0.999174	FALSE	TRUE	TRUE	FALSE	FALSE	FALSE	FALSE	FALSE	FALSE	FALSE	FALSE	FALSE	FALSE	FALSE	FALSE	FALSE	FALSE	FALSE	FALSE	FALSE
127018	LYPLAL1	FALSE	0.36617	0.592983	0.485698	0.555801	0.425934	0.592983	-0.254945	0.805928	-0.0519475	0.989487	-0.153446	0.989487	-0.242384	0.959236	-0.0394228	0.999174	-0.140903	0.999174	FALSE	TRUE	TRUE	FALSE	FALSE	FALSE	FALSE	FALSE	FALSE	FALSE	FALSE	FALSE	FALSE	FALSE	FALSE	FALSE	FALSE	FALSE	FALSE	FALSE
2058	EPRS1	FALSE	-0.392216	0.188885	0.0933792	0.927673	-0.149418	0.927673	-0.0165604	0.981744	-0.0861493	0.962746	-0.0513549	0.981744	-0.0498655	0.992999	-0.119656	0.999174	-0.0847607	0.999174	TRUE	TRUE	TRUE	FALSE	FALSE	FALSE	FALSE	FALSE	FALSE	FALSE	FALSE	FALSE	FALSE	FALSE	FALSE	FALSE	FALSE	FALSE	FALSE	FALSE
10380	BPNT1	FALSE	0.283249	0.68273	0.0964645	0.960578	0.189857	0.960578	0.556305	0.332474	0.150632	0.9534	0.353469	0.9534	0.511703	0.703446	0.106452	0.999174	0.309078	0.999174	FALSE	TRUE	TRUE	FALSE	FALSE	FALSE	FALSE	FALSE	FALSE	FALSE	FALSE	FALSE	FALSE	FALSE	FALSE	FALSE	FALSE	FALSE	FALSE	FALSE
55699	IARS2	FALSE	-0.463174	0.594574	0.543141	0.514384	0.0399834	0.594574	-0.144783	0.907275	-0.554739	0.646235	-0.349761	0.907275	-0.33987	0.908112	-0.749861	0.596418	-0.544865	0.908112	FALSE	FALSE	FALSE	FALSE	FALSE	FALSE	FALSE	FALSE	FALSE	FALSE	FALSE	FALSE	FALSE	FALSE	FALSE	FALSE	FALSE	FALSE	FALSE	FALSE
25782	RAB3GAP2	FALSE	-0.325771	0.201253	-0.142284	0.783154	-0.234028	0.783154	0.0686632	0.91505	0.0958408	0.920394	0.082252	0.920394	-0.0168936	0.998409	0.0101832	0.999174	-0.00335517	0.999174	FALSE	TRUE	TRUE	FALSE	FALSE	FALSE	FALSE	FALSE	FALSE	FALSE	FALSE	FALSE	FALSE	FALSE	FALSE	FALSE	FALSE	TRUE	FALSE	FALSE
6791		FALSE	-1.57486	0.658118	-1.2594	0.870722	-1.41713	0.870722	-0.739539	0.844694	-0.135257	0.990493	-0.437398	0.990493	0.370707	0.992999	0.97787	0.999174	0.674289	0.999174	FALSE	FALSE	FALSE	FALSE	FALSE	FALSE	FALSE	FALSE	FALSE	FALSE	FALSE	FALSE	FALSE	FALSE	FALSE	FALSE	FALSE	FALSE	FALSE	FALSE
4139	MARK1	FALSE	-0.342556	0.690781	0.14281	0.935329	-0.0998733	0.935329	-0.177063	0.854635	0.129497	0.958039	-0.0237831	0.958039	0.0283175	0.998409	0.334557	0.998408	0.181437	0.998409	FALSE	TRUE	TRUE	FALSE	TRUE	FALSE	FALSE	FALSE	FALSE	TRUE	TRUE	FALSE	FALSE	FALSE	TRUE	FALSE	FALSE	FALSE	FALSE	FALSE
79762	C1orf115	FALSE	-0.84494	0.854488	-0.41733	0.965661	-0.631135	0.965661	-2.44006	0.568999	-2.70904	0.674054	-2.57455	0.674054	0.471745	0.99757	0.191058		0.331401		FALSE	FALSE	TRUE	FALSE	TRUE	FALSE	FALSE	FALSE	FALSE	FALSE	FALSE	FALSE	FALSE	FALSE	FALSE	FALSE	FALSE	FALSE	FALSE	FALSE
54996	MTARC2	FALSE	-1.17948	0.430486	-0.816451	0.712936	-0.997964	0.712936	-0.544149	0.759113	-0.838163	0.716028	-0.691156	0.759113	-0.335818	0.978941	-0.630118	0.982224	-0.482968	0.982224	FALSE	FALSE	TRUE	FALSE	FALSE	FALSE	FALSE	FALSE	FALSE	FALSE	FALSE	FALSE	FALSE	FALSE	FALSE	FALSE	FALSE	FALSE	FALSE	FALSE
64757	MTARC1	FALSE	0.0846715	0.94185	0.194808	0.94283	0.13974	0.94283	-0.444854	0.649221	-0.254092	0.926856	-0.349473	0.926856	-0.384498	0.953022	-0.194372	0.999174	-0.289435	0.999174	FALSE	FALSE	FALSE	FALSE	FALSE	FALSE	FALSE	FALSE	FALSE	FALSE	FALSE	FALSE	FALSE	FALSE	FALSE	FALSE	FALSE	FALSE	FALSE	FALSE
11221	DUSP10	FALSE	5.71891	0.186596	4.36218	0.717691	5.04055	0.717691	4.28999		5.14516	0.548688	4.71757		-1.34119	0.953022	-0.488289	0.999174	-0.914741	0.999174	FALSE	FALSE	TRUE	FALSE	FALSE	FALSE	FALSE	FALSE	FALSE	FALSE	FALSE	FALSE	FALSE	FALSE	FALSE	FALSE	FALSE	FALSE	FALSE	FALSE
9015	TAF1A	FALSE	-6.6411	0.0136927	0.712616	0.873648	-2.96424	0.873648	-0.581553	0.904039	-1.06636	0.854443	-0.823954	0.904039	-1.54091	0.847331	-2.0255	0.722424	-1.78321	0.847331	FALSE	FALSE	FALSE	FALSE	FALSE	FALSE	FALSE	FALSE	FALSE	FALSE	FALSE	FALSE	FALSE	FALSE	FALSE	FALSE	FALSE	FALSE	FALSE	FALSE
100506161		FALSE	1.1981	0.790355	1.6455	0.770576	1.4218	0.790355	2.16559	0.323663	0.552811	0.975887	1.3592	0.975887	-0.0342452	0.999019	-1.65669	0.955248	-0.845467	0.999019	FALSE	FALSE	FALSE	FALSE	FALSE	FALSE	FALSE	FALSE	FALSE	FALSE	FALSE	FALSE	FALSE	FALSE	FALSE	FALSE	FALSE	FALSE	FALSE	FALSE
375056	MIA3	FALSE	-0.554069	0.121627	0.100367	0.935329	-0.226851	0.935329	-0.382959	0.445942	-0.357108	0.596625	-0.370034	0.596625	0.0602835	0.992999	0.085867	0.999174	0.0730753	0.999174	FALSE	TRUE	TRUE	FALSE	FALSE	FALSE	FALSE	FALSE	FALSE	FALSE	FALSE	FALSE	FALSE	FALSE	FALSE	FALSE	FALSE	FALSE	FALSE	FALSE
64853	AIDA	FALSE	-0.447969	0.394656	0.47387	0.355943	0.0129508	0.394656	0.132545	0.886069	0.534379	0.357878	0.333462	0.886069	-0.0574583	0.9931	0.344305	0.912001	0.143423	0.9931	FALSE	TRUE	TRUE	FALSE	FALSE	FALSE	FALSE	FALSE	FALSE	FALSE	FALSE	FALSE	FALSE	FALSE	FALSE	FALSE	FALSE	FALSE	FALSE	FALSE
148362	BROX	FALSE	-0.316916	0.470447	0.188957	0.814834	-0.0639795	0.814834	-0.524099	0.175417	-0.326175	0.633844	-0.425137	0.633844	-0.00514188	0.99913	0.193006	0.999174	0.0939322	0.999174	FALSE	TRUE	TRUE	FALSE	FALSE	FALSE	FALSE	FALSE	FALSE	FALSE	FALSE	FALSE	FALSE	FALSE	FALSE	FALSE	FALSE	FALSE	FALSE	FALSE
84976	DISP1	FALSE	0.633384	0.562945	0.489859	0.768733	0.561621	0.768733	-0.0587097	0.974252	-0.302407	0.955002	-0.180558	0.974252	0.0984128	0.993263	-0.146516	0.999174	-0.0240517	0.999174	FALSE	FALSE	FALSE	FALSE	TRUE	FALSE	FALSE	FALSE	FALSE	FALSE	FALSE	FALSE	FALSE	FALSE	FALSE	FALSE	FALSE	FALSE	FALSE	FALSE
55061	SUSD4	FALSE	-0.0933115	0.964221	-1.92055	0.172161	-1.00693	0.964221	-1.78841	0.331432	-1.78752	0.457454	-1.78797	0.457454	-1.88729	0.633572	-1.88698	0.715279	-1.88713	0.715279	FALSE	TRUE	TRUE	FALSE	TRUE	FALSE	FALSE	FALSE	FALSE	FALSE	FALSE	FALSE	FALSE	FALSE	FALSE	FALSE	FALSE	FALSE	FALSE	FALSE
824	CAPN2	FALSE	0.410396	0.266043	0.692752	0.000272902	0.551574	0.266043	0.619776	0.0157731	0.772669	0.002421	0.696223	0.0157731	0.610237	0.15	0.763225	0.0434238	0.686731	0.15	FALSE	TRUE	TRUE	FALSE	TRUE	FALSE	FALSE	FALSE	FALSE	FALSE	FALSE	FALSE	FALSE	FALSE	FALSE	FALSE	FALSE	FALSE	FALSE	FALSE
7159	TP53BP2	FALSE	-0.282492	0.653818	-0.188878	0.848873	-0.235685	0.848873	0.175777	0.781224	-0.0422378	0.985718	0.0667698	0.985718	0.0560457	0.992999	-0.161906	0.999174	-0.0529304	0.999174	FALSE	TRUE	TRUE	FALSE	FALSE	FALSE	FALSE	FALSE	FALSE	FALSE	FALSE	FALSE	FALSE	FALSE	FALSE	TRUE	FALSE	FALSE	FALSE	FALSE
105369195		FALSE	0.833667	0.473924	0.0837127	0.986778	0.45869	0.986778	0.546202	0.746363	0.56803	0.88427	0.557116	0.88427	0.568548	0.939019	0.587851	0.999174	0.578199	0.999174	FALSE	FALSE	FALSE	FALSE	FALSE	FALSE	FALSE	FALSE	FALSE	FALSE	FALSE	FALSE	FALSE	FALSE	FALSE	FALSE	FALSE	FALSE	FALSE	FALSE
23219	FBXO28	FALSE	-1.04402	0.0539648	-0.189559	0.891138	-0.616789	0.891138	-0.385991	0.54546	-0.490768	0.646235	-0.438379	0.646235	0.656617	0.757924	0.551823	0.948503	0.60422	0.948503	FALSE	TRUE	TRUE	FALSE	FALSE	FALSE	FALSE	FALSE	FALSE	FALSE	FALSE	FALSE	FALSE	FALSE	FALSE	FALSE	FALSE	FALSE	FALSE	FALSE
8560	DEGS1	FALSE	-0.475513	0.349384	0.211207	0.756188	-0.132153	0.756188	-0.288856	0.617867	-0.197428	0.853238	-0.243142	0.853238	-0.0320412	0.997868	0.059228	0.999174	0.0135934	0.999174	FALSE	TRUE	TRUE	FALSE	FALSE	FALSE	FALSE	FALSE	FALSE	FALSE	FALSE	FALSE	FALSE	FALSE	FALSE	FALSE	FALSE	FALSE	FALSE	FALSE
4931	NVL	FALSE	-0.352221	0.77858	0.342228	0.857496	-0.00499643	0.857496	0.779292	0.323663	0.98864	0.244944	0.883966	0.323663	0.439846	0.902046	0.64912	0.854852	0.544483	0.902046	FALSE	FALSE	FALSE	FALSE	FALSE	FALSE	FALSE	FALSE	FALSE	FALSE	FALSE	FALSE	FALSE	FALSE	FALSE	FALSE	FALSE	FALSE	TRUE	FALSE
29097	CNIH4	FALSE	-0.346972	0.324958	-0.0288134	0.973719	-0.187893	0.973719	0.0462797	0.956517	0.0579187	0.96363	0.0520992	0.96363	0.166634	0.963188	0.178386	0.999174	0.17251	0.999174	FALSE	TRUE	TRUE	FALSE	FALSE	FALSE	FALSE	FALSE	FALSE	FALSE	FALSE	FALSE	FALSE	FALSE	FALSE	TRUE	FALSE	FALSE	FALSE	FALSE
80232	WDR26	FALSE	0.214038	0.622148	0.0476904	0.972378	0.130864	0.972378	0.193799	0.714475	-0.100365	0.947889	0.0467172	0.947889	0.109839	0.983799	-0.184101	0.999174	-0.037131	0.999174	FALSE	TRUE	TRUE	FALSE	FALSE	FALSE	FALSE	FALSE	FALSE	FALSE	FALSE	FALSE	FALSE	FALSE	FALSE	FALSE	FALSE	FALSE	FALSE	FALSE
149111	CNIH3	TRUE	1.0691	0.00432599	1.06257	0.000480623	1.06583	0.00432599	1.57322	1.2361e-07	1.41702	5.18303e-05	1.49512	5.18303e-05	1.51529	4.32197e-05	1.35918	0.00371209	1.43724	0.00371209	FALSE	TRUE	TRUE	FALSE	FALSE	FALSE	FALSE	FALSE	FALSE	FALSE	FALSE	FALSE	FALSE	FALSE	FALSE	FALSE	FALSE	FALSE	FALSE	FALSE
127602	DNAH14	FALSE	-2.48931	0.0467066	0.058588	0.986778	-1.21536	0.986778	0.218672	0.906904	0.263646	0.936737	0.241159	0.936737	0.569366	0.934836	0.613922	0.975671	0.591644	0.975671	FALSE	FALSE	TRUE	FALSE	FALSE	FALSE	FALSE	FALSE	FALSE	FALSE	FALSE	FALSE	FALSE	FALSE	FALSE	FALSE	FALSE	FALSE	FALSE	FALSE
3930	LBR	FALSE	-1.11537	0.0253325	-0.574913	0.354986	-0.845143	0.354986	-0.0443483	0.96884	-0.242192	0.846474	-0.14327	0.96884	-0.237903	0.949393	-0.43563	0.827092	-0.336767	0.949393	TRUE	TRUE	TRUE	FALSE	FALSE	FALSE	FALSE	FALSE	FALSE	FALSE	FALSE	FALSE	FALSE	FALSE	FALSE	FALSE	FALSE	FALSE	FALSE	FALSE
55740	ENAH	FALSE	-0.0349426	0.904247	0.245471	0.0734158	0.105264	0.904247	0.201727	0.336531	0.240486	0.363795	0.221107	0.363795	0.173244	0.833293	0.211985	0.861349	0.192614	0.861349	FALSE	TRUE	TRUE	FALSE	FALSE	FALSE	FALSE	FALSE	FALSE	FALSE	FALSE	FALSE	FALSE	FALSE	FALSE	FALSE	FALSE	FALSE	FALSE	FALSE
6726	SRP9	FALSE	-0.688611	0.0251772	-0.0398721	0.968211	-0.364242	0.968211	-0.175986	0.715454	-0.0181522	0.991578	-0.0970692	0.991578	0.233026	0.889255	0.390817	0.730612	0.311922	0.889255	FALSE	TRUE	TRUE	FALSE	FALSE	FALSE	FALSE	FALSE	FALSE	FALSE	FALSE	FALSE	FALSE	FALSE	FALSE	FALSE	FALSE	FALSE	FALSE	FALSE
2052	EPHX1	FALSE	2.61837	0.000277672	1.35974	0.406307	1.98906	0.406307	1.49198	0.214544	1.18368	0.565003	1.33783	0.565003	0.977861	0.83913	0.66818	0.999174	0.823021	0.999174	FALSE	FALSE	FALSE	FALSE	FALSE	FALSE	FALSE	FALSE	FALSE	FALSE	FALSE	FALSE	FALSE	FALSE	FALSE	TRUE	FALSE	FALSE	FALSE	FALSE
9725	TMEM63A	FALSE	0.497089	0.710626	0.433945	0.899609	0.465517	0.899609	0.447393	0.794979	0.0175448	0.998131	0.232469	0.998131	0.147636	0.992999	-0.281944	0.999174	-0.067154	0.999174	TRUE	FALSE	TRUE	FALSE	FALSE	FALSE	FALSE	FALSE	FALSE	FALSE	FALSE	FALSE	FALSE	FALSE	FALSE	FALSE	FALSE	FALSE	FALSE	FALSE
29920	PYCR2	FALSE	0.555827	0.000115474	0.0681993	0.892178	0.312013	0.892178	0.4989	0.00575182	0.106077	0.895179	0.302489	0.895179	0.492764	0.0803686	0.0999378	0.999174	0.296351	0.999174	TRUE	TRUE	TRUE	FALSE	FALSE	FALSE	FALSE	FALSE	FALSE	FALSE	FALSE	FALSE	FALSE	FALSE	FALSE	FALSE	FALSE	FALSE	FALSE	FALSE
7044	LEFTY2	FALSE	0.0789491		0.0874774	0.998065	0.0832132		0.763044		0.865051	0.979468	0.814048		-0.683948	0.992636	-0.580497		-0.632223		FALSE	FALSE	FALSE	FALSE	FALSE	FALSE	FALSE	FALSE	FALSE	FALSE	FALSE	FALSE	FALSE	FALSE	FALSE	FALSE	FALSE	FALSE	FALSE	FALSE
163859	SDE2	FALSE	-0.171079	0.854418	0.0869668	0.968211	-0.0420559	0.968211	-0.330219	0.707202	-0.861176	0.39879	-0.595697	0.707202	-0.370215	0.909696	-0.901066	0.667757	-0.635641	0.909696	FALSE	TRUE	TRUE	FALSE	FALSE	FALSE	FALSE	FALSE	FALSE	FALSE	FALSE	FALSE	FALSE	FALSE	FALSE	FALSE	FALSE	FALSE	FALSE	FALSE
3020	H3-3A	FALSE	-0.355943	0.140475	-0.0042705	0.99545	-0.180107	0.99545	-0.539021	0.00483061	-0.604006	0.00539422	-0.571513	0.00539422	-0.26612	0.748643	-0.331118	0.730612	-0.298619	0.748643	FALSE	FALSE	FALSE	FALSE	FALSE	FALSE	FALSE	FALSE	FALSE	FALSE	FALSE	FALSE	FALSE	FALSE	FALSE	FALSE	FALSE	FALSE	FALSE	FALSE
64746	ACBD3	FALSE	0.320117	0.542443	0.290823	0.595848	0.30547	0.595848	0.446073	0.308767	0.428893	0.484591	0.437483	0.484591	0.272935	0.912912	0.255473	0.994023	0.264204	0.994023	FALSE	TRUE	TRUE	FALSE	FALSE	FALSE	FALSE	FALSE	FALSE	FALSE	FALSE	FALSE	FALSE	FALSE	FALSE	FALSE	FALSE	FALSE	FALSE	FALSE
286826	LIN9	FALSE	-1.54752	0.382681	-0.343205	0.925339	-0.94536	0.925339	-0.320569	0.866404	-0.436011	0.890413	-0.37829	0.890413	-1.46991	0.273684	-1.58533	0.259518	-1.52762	0.273684	FALSE	FALSE	FALSE	FALSE	FALSE	FALSE	FALSE	FALSE	FALSE	FALSE	FALSE	FALSE	FALSE	FALSE	FALSE	FALSE	FALSE	FALSE	FALSE	FALSE
142	PARP1	FALSE	-0.240861	0.254355	-0.0496774	0.939334	-0.145269	0.939334	0.556263	0.000609347	0.401608	0.0672365	0.478936	0.0672365	0.128127	0.932991	-0.0265375	0.999174	0.0507948	0.999174	FALSE	TRUE	TRUE	FALSE	FALSE	FALSE	FALSE	FALSE	FALSE	FALSE	FALSE	FALSE	FALSE	FALSE	FALSE	FALSE	FALSE	FALSE	FALSE	FALSE
375057	STUM	FALSE	0.83501	0.735316	0.464808	0.945107	0.649909	0.945107	1.25065	0.558112	0.427581	0.962434	0.839115	0.962434	-0.444352	0.953022	-1.26972	0.765263	-0.857038	0.953022	FALSE	TRUE	TRUE	FALSE	TRUE	FALSE	FALSE	FALSE	FALSE	FALSE	FALSE	FALSE	FALSE	FALSE	FALSE	FALSE	FALSE	FALSE	FALSE	FALSE
3707	ITPKB	FALSE	1.6487	9.66571e-08	0.631169	0.264931	1.13993	0.264931	0.665917	0.21064	0.288132	0.829955	0.477025	0.829955	1.11289	0.0260057	0.734969	0.492563	0.92393	0.492563	FALSE	TRUE	TRUE	FALSE	FALSE	FALSE	FALSE	FALSE	FALSE	FALSE	FALSE	FALSE	FALSE	FALSE	FALSE	TRUE	FALSE	FALSE	FALSE	FALSE
5664	PSEN2	FALSE	1.18521	0.0267765	0.296805	0.893201	0.741008	0.893201	0.902304	0.143256	0.667981	0.518069	0.785143	0.518069	0.580075	0.772131	0.345635	0.999174	0.462855	0.999174	FALSE	TRUE	TRUE	FALSE	FALSE	TRUE	FALSE	TRUE	FALSE	FALSE	FALSE	FALSE	FALSE	FALSE	FALSE	FALSE	FALSE	FALSE	FALSE	FALSE
56997	COQ8A	FALSE	0.677409	0.369405	-0.273994	0.891138	0.201708	0.891138	-1.77543	0.00699235	-1.07021	0.313764	-1.42282	0.313764	0.310775	0.984008	1.01494	0.921915	0.66286	0.984008	FALSE	TRUE	TRUE	FALSE	FALSE	FALSE	FALSE	FALSE	FALSE	FALSE	FALSE	FALSE	FALSE	FALSE	FALSE	FALSE	FALSE	FALSE	FALSE	FALSE
[truncated: 12,422 more rows]

## Sheet: DIFF_refnoRAPA
ENTREZ_ID	SYMBOL	REPLICATED	sg2.1_DIFF_noRAPA_FC	sg2.1_DIFF_noRAPA_adjP	sg2.2_DIFF_noRAPA_FC	sg2.2_DIFF_noRAPA_adjP	sgAVG_DIFF_noRAPA_FC	sgMAX_DIFF_noRAPA_adjP	sg2.1_DIFF_RAPA_FC	sg2.1_DIFF_RAPA_adjP	sg2.2_DIFF_RAPA_FC	sg2.2_DIFF_RAPA_adjP	sgAVG_DIFF_RAPA_FC	sgMAX_DIFF_RAPA_adjP	sg2.1_DIFF_RAPA_rapantc_FC	sg2.1_DIFF_RAPA_rapantc_adjP	sg2.2_DIFF_RAPA_rapantc_FC	sg2.2_DIFF_RAPA_rapantc_adjP	sgAVG_DIFF_RAPA_rapantc_FC	sgMAX_DIFF_RAPA_rapantc_adjP	01_Swaminathan2018_DEPDC5KO	02_TSC2_KO_Grabole_2016	03_TSC2_Grabole-2016	04_TSC2-tuber-Martin2017	05_TSC2-SEN_SEGA-Martin2017	06_all_EpilepsyGene	07_high_conf_EpilepsyGene	08_ASD_Epilepsy_EpilepsyGene	09_Epi25_dataset	10_SFARI_all	11_SFARI_score4plus	12_DeRubeis_RDNV	13_Iossifov_RDNV	14_FMRP_Darnell	15_Voineagu_M12	16_Voineagu_M16	17_ID_genes_Neel	18_ID_genes_pinto2014	19_Fromer_SCZ_FunDN	20_Cocchi_Pruning
[truncated: 13,731 more rows]
